# Supplementary material for: Gauging the influence of increased search effort on reporting rates of bottlenose dolphin (Tursiops truncatus) strandings following the deepwater horizon oil spill
Source: PLoS One. 2018 Jun 21;13(6):e0199214. doi: 10.1371/journal.pone.0199214 (PMC6013114; doi:10.1371/journal.pone.0199214)
Supplement: S1 Table — (XLSX) [file pone.0199214.s001.xlsx]

## Sheet: S1 Table
National Database Number	Field Number	Nmfs Regional Number	Confidence Code	Common Name	Genus	Species	Examiner Name	Affiliation	Stranding Agreement/Authority	City - from strandings table	County	State	Body of Water	Locality Detail	Area Grouping	Latitude	Latitude Units	Longitude	Longitude Units	Longitude Actual/Estimate	Observation Date	Year of Observation	Month of Observation	season	How Observed	Observation Status	Condition at Examination	Sex	Age Class	age class_2	Length	Length Units	Length actual/estimate	Level A Comment Oil Spill Responder Present	Add'l Remark Notes/keywords	Additional Remarks	Distance to roads (m)	Distance to boat launch (m)	Distance to shipping channel (m)	Year of Observation	National Database Number	Observation Date	Pop Density (people/km2)	Stranding class
SE-1996-1109849	GUIS-9601	SE10871	Historical Import	Dolphin, bottlenose	Tursiops	truncatus	R Harris	Gulf Islands National Seashore	Gulf Islands National Seashore - Florida District	Gulf Islands National Seashore	Escambia	FL	Gulf of Mexico	Gm, Fl, Escambia, Gulf Islands National Seashore, 1.5 Miles West Of Fort Pickens Ranger Station, Bay Side	FL - Escambia	30.323	decimal degrees	-87.2674	decimal degrees		1996-MAR-04	1996	MAR	spring		MODERATE DECOMPOSITION	MODERATE DECOMPOSITION	FEMALE		adult	100	in	actual	Not Active-Response		21 Teeth Bottom, 21 (22) Top	403.32	6601.79	379.598	1996	SE-1996-1109849	1996-MAR-04	173	pubilc beach
SE-1996-1109850	GUIS-9602	SE10872	Historical Import	Dolphin, bottlenose	Tursiops	truncatus	M Nicholas	Gulf Islands National Seashore	Gulf Islands National Seashore - Florida District	Pensacola Beach	Escambia	FL	Gulf of Mexico	Gm, Fl, Escambia, Pensacola Beach, South Of Ranger Station At Fort Pickens Area	FL - Escambia	30.3199	decimal degrees	-87.2517	decimal degrees		1996-MAR-12	1996	MAR	spring		ADVANCED DECOMPOSITION	ADVANCED DECOMPOSITION	UNKNOWN		juvenile	201	cm	actual	Not Active-Response		Abdominal Cavity Missing, 22 Teeth Counted On Upper Left Jaw	156.131	7400.53	401.237	1996	SE-1996-1109850	1996-MAR-12	173	pubilc beach
SE-1996-1109901	LA074-96	SE11229	Historical Import	Dolphin, bottlenose	Tursiops	truncatus	L Massey	Louisiana Marine Mammal Stranding Network	Louisiana Marine Mammal Stranding Network	Grand Isle	Lafourche	LA	Gulf of Mexico	Gm, La, Jefferson (Dko County Correction), Grand Isle, 1/2 Mile East Of Sand Dollar Motel	LA - Public	29.2301	decimal degrees	-89.9956	decimal degrees	estimate	1996-JUN-03	1996	JUN	summer		FRESH DEAD	ADVANCED DECOMPOSITION	UNKNOWN		juvenile	116	cm	actual	Not Active-Response		Animal Was Seen Pushed Ashore By An Adult (Mother?); Badly Decomposed With A Large Amount Of Maggots. Unable To Distinguish External Ear Canal, Umbilicus, Genital Slit, Anal Slits, Mammary Slits, And Reproductive Tracts. Unable To Obtain Tooth. Teeth Were Falling Out. Additional Examiner(s): J Love	309.416	3656.58	6010.89	1996	SE-1996-1109901	1996-JUN-03	33	pubilc beach
SE-1996-1109907	LA012-96	SE11002	Historical Import	Dolphin, bottlenose	Tursiops	truncatus	B Koike	Aquarium Of The Americas	Aquarium Of The Americas	Grand Isle	Jefferson	LA	Gulf of Mexico	Gm, La, Jefferson, Grand Isle,	LA - Public	29.2319	decimal degrees	-89.9925	decimal degrees	estimate	1996-JAN-27	1996	JAN	winter		MODERATE DECOMPOSITION	MODERATE DECOMPOSITION	UNKNOWN						Not Active-Response		(Group Of 4 Animals), Teeth Collected From One Animal- Will Be Forwarded To Ladwf With Photos. Effort Will Be Made To Determine Sex From Photos If Possible	331.518	4010.83	5660.58	1996	SE-1996-1109907	1996-JAN-27	594	pubilc beach
SE-1996-1109908	LA017-96	SE11007	Historical Import	Dolphin, bottlenose	Tursiops	truncatus	B Vermillion	Louisiana Department Of Wildlife And Fisheries	Louisiana Department Of Wildlife And Fisheries	Breton Island	Plaquemines	LA	Gulf of Mexico	Gm, La, Plaquemines, West Point Of Breton Island	LA - Remote	29.4618	decimal degrees	-89.2144	decimal degrees	estimate	1996-FEB-13	1996	FEB	winter		MUMMIFIED/SKELETAL	MUMMIFIED/SKELETAL	UNKNOWN		juvenile	84	in	estimate	Not Active-Response		Skeletal Remains. Some Flech On Skull. * Partial Carcass. * Partial Carcass.	23294.5	23667.9	7806.52	1996	SE-1996-1109908	1996-FEB-13	13	island
SE-1996-1109909	LA018-96	SE11008	Historical Import	Dolphin, bottlenose	Tursiops	truncatus	K Mapes	Louisiana Department Of Wildlife And Fisheries	Louisiana Department Of Wildlife And Fisheries	Salt Marsh Island	St Bernard	LA	Gulf of Mexico	Gm, La, San Bernard, Salt Marsh Island	LA - Remote	29.65	decimal degrees	-89.4333	decimal degrees		1996-FEB-13	1996	FEB	winter		MODERATE DECOMPOSITION	DEAD - CONDITION UNKNOWN	UNKNOWN		subadult	96	in	estimate	Not Active-Response		Unable To Approach Animal Due To Low Tide, Animal Was Approximate 50-75 Feet Form Shore Line In Marsh Grass. Longitude Estimated. Additional Examiner(s): C Jean	29268.2	25479.7	4761.05	1996	SE-1996-1109909	1996-FEB-13	69	island
SE-1996-1109910	LA019-96	SE11009	Historical Import	Dolphin, bottlenose	Tursiops	truncatus	L Ripley	Aquarium Of The Americas	Aquarium Of The Americas	Grand Isle	Jefferson	LA	Gulf of Mexico	Gm, La, Jefferson, Grande Isle,	LA - Public	29.2288	decimal degrees	-89.9994	decimal degrees		1996-FEB-23	1996	FEB	winter		FRESH DEAD	FRESH DEAD	UNKNOWN						Not Active-Response		Species Id Confirmed By Jefferson & Leatherwood	279.144	3266.28	6379.01	1996	SE-1996-1109910	1996-FEB-23	594	pubilc beach
SE-1996-1109934	LA013-96	SE11003	Historical Import	Dolphin, bottlenose	Tursiops	truncatus	B Koike	Aquarium Of The Americas	Aquarium Of The Americas	Grand Isle	Jefferson	LA	Gulf of Mexico	Gm, La, Grand Isle, Grand Isle	LA - Private	29.2319	decimal degrees	-89.9925	decimal degrees	estimate	1996-JAN-27	1996	JAN	winter		ADVANCED DECOMPOSITION	ADVANCED DECOMPOSITION	UNKNOWN						Not Active-Response		(Group Of 4 Animals), Teeth Collected From One Animal- Will Be Forwarded To Ladwf With Photos. Effort Will Be Made To Determine Sex From Photos If Possible	331.518	4010.83	5660.58	1996	SE-1996-1109934	1996-JAN-27	594	private beach
SE-1996-1109935	LA014-96	SE11004	Historical Import	Dolphin, bottlenose	Tursiops	truncatus	G Hopkins	Gulf Islands National Seashore	Gulf Islands National Seashore - Mississippi District	New Orleans	St Bernard	LA	Gulf of Mexico	Gm, La, Saint Bernard, New Orleans, Chandeleur Island, On East Shore, In Front Of Lighthouse	LA - Remote	30.0497	decimal degrees	-88.87	decimal degrees		1996-FEB-05	1996	FEB	winter		MODERATE DECOMPOSITION	DEAD - CONDITION UNKNOWN	UNKNOWN						Not Active-Response		Adult Animal (In Size), Observed During Fixed Wing Overflight, No Examination Was Conducted	38177.5	36006.9	5323.01	1996	SE-1996-1109935	1996-FEB-05	69	island
SE-1996-1109936	LA015-96	SE11005	Historical Import	Dolphin, bottlenose	Tursiops	truncatus	G Hopkins	Gulf Islands National Seashore	Gulf Islands National Seashore - Mississippi District	New Orleans	St Bernard	LA	Gulf of Mexico	Gm, La, Saint Bernard, New Orleans, On Southeast Tip Chandeleur Island	LA - Remote	29.6145	decimal degrees	-89.0325	decimal degrees		1996-FEB-05	1996	FEB	winter		ADVANCED DECOMPOSITION	DEAD - CONDITION UNKNOWN	UNKNOWN						Not Active-Response		Adult Animal (In Size), Observed During Fixed Wing Overflight, No Examination Was Conducted	47751.8	48145.4	15701.2	1996	SE-1996-1109936	1996-FEB-05	69	island
SE-1996-1109937	LA016-96	SE11006	Historical Import	Dolphin, bottlenose	Tursiops	truncatus	G Hopkins	Gulf Islands National Seashore	Gulf Islands National Seashore - Mississippi District	New Orleans	St Bernard	LA	Gulf of Mexico	Gm, La, Saint Bernard, New Orleans, On East Shore Of Chandeleur Island, About Center Of Island	LA - Remote	29.9353	decimal degrees	-88.8167	decimal degrees		1996-FEB-05	1996	FEB	winter		ADVANCED DECOMPOSITION	DEAD - CONDITION UNKNOWN	UNKNOWN						Not Active-Response		Adult Animal (In Size), Observed During Fixed Wing Overflight, No Examination Was Conducted	51013.9	47501.8	18238.2	1996	SE-1996-1109937	1996-FEB-05	69	island
SE-1996-1109940	LA020-96	SE11010	Historical Import	Dolphin, bottlenose	Tursiops	truncatus	L Ripley	Aquarium Of The Americas	Aquarium Of The Americas	Grand Isle	Jefferson	LA	Gulf of Mexico	Gm, La, Jefferson, Grande Isle,	LA - Public	29.2459	decimal degrees	-89.9669	decimal degrees		1996-FEB-23	1996	FEB	winter		ADVANCED DECOMPOSITION	ADVANCED DECOMPOSITION	UNKNOWN		juvenile	73	in	actual	Not Active-Response		Orange Stripe Painted Down Body	342.493	1935.48	2781.48	1996	SE-1996-1109940	1996-FEB-23	594	pubilc beach
SE-1996-1109944	MS013-96	SE11135	Historical Import	Dolphin, bottlenose	Tursiops	truncatus	V Powell	Mississippi Wildlife, Fisheries And Parks	Mississippi Wildlife Fisheries And Parks	Gulfport	Harrison	MS	Gulf of Mexico	Gm, Ms, Harrison, Gulfport, Grasslawn / 90, 1 To 2 Blocks West Of Hewes Avenue, In Front Beach	MS Mainland	30.3736	decimal degrees	-89.0632	decimal degrees	estimate	1996-APR-14	1996	APR	spring		ADVANCED DECOMPOSITION	DEAD - CONDITION UNKNOWN	MALE		juvenile	72	in	estimate	Not Active-Response		. Additional Examiner(s): W Ross	317.766	1876.91	2238.2	1996	SE-1996-1109944	1996-APR-14	128	pubilc beach
SE-1996-1109945	MS014-96	SE11136	Historical Import	Dolphin, bottlenose	Tursiops	truncatus			Gulfport Police Department	Gulfport	Harrison	MS	Gulf of Mexico	Gm, Ms, Harrison, Gulfport, Hewes Avenue	MS Mainland	30.3742	decimal degrees	-89.0606	decimal degrees	estimate	1996-APR-13	1996	APR	spring		MODERATE DECOMPOSITION	MODERATE DECOMPOSITION	UNKNOWN						Not Active-Response			297.92	1617.99	2446.58	1996	SE-1996-1109945	1996-APR-13	128	pubilc beach
SE-1996-1109946	MS015-96	SE11137	Historical Import	Dolphin, bottlenose	Tursiops	truncatus	V Powell	Mississippi Wildlife, Fisheries And Parks	Mississippi Wildlife Fisheries And Parks	Long Beach	Harrison	MS	Gulf of Mexico	Gm, Ms, Harrison, Long Beach, Buena Vista [Drive And] Front Beach [Road], Near Oasis Apartments	MS Mainland	30.3354	decimal degrees	-89.1732	decimal degrees	estimate	1996-APR-14	1996	APR	spring		FRESH DEAD	DEAD - CONDITION UNKNOWN	MALE		subadult	96	in	estimate	Not Active-Response		Animal Was Left At Site So That The Emergency Response Coordinator Could Be Notified. Additional Examiner(s): W Ross	330.196	3176.5	7824.28	1996	SE-1996-1109946	1996-APR-14	128	pubilc beach
SE-1996-1109947	MS016-96	SE11138	Historical Import	Dolphin, bottlenose	Tursiops	truncatus	M Lewis	Gulf Islands National Seashore	Gulf Islands National Seashore - Mississippi District	West Ship Island	Harrison	MS	Gulf of Mexico	Gm, Ms, Harrison, West Ship Island, North Shore, Immediately North Of Fort Massachusetts	MS Barrier Island	30.2133	decimal degrees	-88.97	decimal degrees		1996-APR-02	1996	APR	spring		FRESH DEAD	DEAD - CONDITION UNKNOWN	FEMALE		perinate	45	in	actual	Not Active-Response		Only Observable Damage To Carcass Was 3 X 6 Inches Ovulsion On Left Side Of Head, Immediately Below Left Eye	19732	19509	672.509	1996	SE-1996-1109947	1996-APR-02	128	island
SE-1996-1110108	LA054-96	SE11169	Historical Import	Dolphin, bottlenose	Tursiops	truncatus	E Moss	Louisiana Department Of Wildlife And Fisheries	Louisiana Department Of Wildlife And Fisheries	Grand Isle	Jefferson	LA	Gulf of Mexico	Gm, La, Jefferson, Grand Isle, 0.25 Mile West Of Rock Jetty, High Water Mark	LA - Public	29.2011	decimal degrees	-90.0388	decimal degrees	estimate	1996-APR-16	1996	APR	spring		MODERATE DECOMPOSITION	MODERATE DECOMPOSITION	MALE		perinate	40	in	actual	Not Active-Response			367.247	318.107	11294.3	1996	SE-1996-1110108	1996-APR-16	594	pubilc beach
SE-1996-1110130	MS056-96	SE11939	Historical Import	Dolphin, bottlenose	Tursiops	truncatus	US Coast Guard- Gulfport	U.S. Coast Guard- Gulfport	U.S. Coast Guard- Gulfport	Long Beach	Harrison	MS	Gulf of Mexico	Gm, Ms, Harrison, Long Beach, Floating 1.5 Nautical Miles Off South Long Beach Harbor	MS Mainland	30.3284	decimal degrees	-89.1218	decimal degrees	estimate	1996-DEC-23	1996	DEC	winter		ADVANCED DECOMPOSITION	ADVANCED DECOMPOSITION	MALE		adult	274.3	cm	estimate	Not Active-Response		Fuond Floating 1.5 Nautical Miles South Of Long Beach Harbor	2969.3	2729.7	3514.52	1996	SE-1996-1110130	1996-DEC-23	128	floating
SE-1996-1110133	MS055-96	SE11938	Historical Import	Dolphin, bottlenose	Tursiops	truncatus	J Buchanan	Mississippi Department Of Marine Resources	Mississippi Department Of Marine Resources	Waneland	Hancock	MS	Mississippi Sound	Gm, Ms, Hancock, Waveland, Mississippi Sound, Across From St Claire School	MS Mainland	30.2785	decimal degrees	-89.3712	decimal degrees	estimate	1996-DEC-17	1996	DEC	winter		MODERATE DECOMPOSITION	DEAD - CONDITION UNKNOWN	UNKNOWN		juvenile	200	cm	estimate	Not Active-Response		Probably A Male. Red Tide Recently In Area, But No Signs Now. Ms. Tillman Reported That, The Animal Was Bloated, Bruised And Intestines Protruding	3087.13	4976.59	10425.4	1996	SE-1996-1110133	1996-DEC-17	35	pubilc beach
SE-1996-1110137	MS059-96	SE11942	Historical Import	Dolphin, bottlenose	Tursiops	truncatus	C Doyle	Gulf Islands National Seashore	Gulf Islands National Seashore - Mississippi District	West Ship Island	Harrison	MS	Gulf of Mexico	Gm, Ms, Harrison, Southeast Of Quarters Of West Ship Island, South Beach	MS Barrier Island	30.2075	decimal degrees	-88.9584	decimal degrees		1996-DEC-23	1996	DEC	winter		MODERATE DECOMPOSITION	MODERATE DECOMPOSITION	MALE		juvenile	89	in	actual	Not Active-Response		Animal May Be A Part Of Earlier Stranding (See Ship Island, Nov 96), Unusual White Pigment To Top Half Of Tissue Of Dorsal Area. Teeth Form Right Mandible	20608.3	20533.1	1844.8	1996	SE-1996-1110137	1996-DEC-23	128	island
SE-1996-1110164	MS047-96	SE11930	Historical Import	Dolphin, bottlenose	Tursiops	truncatus	J Buchanan	Mississippi Department Of Marine Resources	Mississippi Department Of Marine Resources	Bay St Louis	Hancock	MS	Mississippi Sound	Gm, Ms, Hancock, Bay St Louis, Mississippi Sound, St Charles Street	MS Mainland	30.3002	decimal degrees	-89.3331	decimal degrees	estimate	1996-DEC-06	1996	DEC	winter		MODERATE DECOMPOSITION	MODERATE DECOMPOSITION	MALE		juvenile	78	in	actual	Not Active-Response		No Apparent Injuries. Red Tide Still In Area But Cell Count Are Falling	2191.13	598.129	12202.7	1996	SE-1996-1110164	1996-DEC-06	35	pubilc beach
SE-1996-1110176	MS052-96	SE11935	Historical Import	Dolphin, bottlenose	Tursiops	truncatus	J Buchanan	Mississippi Department Of Marine Resources	Mississippi Department Of Marine Resources	Gulfport	Harrison	MS	Gulf of Mexico	Gm, Ms, Harrison, Gulfport, Between Teagarden And Cowan Road	MS Mainland	30.3799	decimal degrees	-89.0316	decimal degrees	estimate	1996-DEC-12	1996	DEC	winter		MODERATE DECOMPOSITION	MODERATE DECOMPOSITION	MALE		subadult	239	cm	actual	Not Active-Response		Rake Marks. Blood Coming Out Of Mouth. Gulls Feeding On Carcass	356.157	1246.83	5012.94	1996	SE-1996-1110176	1996-DEC-12	128	pubilc beach
SE-1996-1110177	MS053-96	SE11936	Historical Import	Dolphin, bottlenose	Tursiops	truncatus	G Hopkins	Gulf Islands National Seashore	Gulf Islands National Seashore - Mississippi District	Cat Island	Harrison	MS	Gulf of Mexico	Gm, Ms, Harrison, Cat Isgm, Ms, Harrison, Cat Island, 0.5 Miles From North Point, On Sheltered Side Of Point	MS Barrier Island	30.2428	decimal degrees	-89.0716	decimal degrees	estimate	1996-DEC-05	1996	DEC	winter		MODERATE DECOMPOSITION	DEAD - CONDITION UNKNOWN	UNKNOWN		juvenile	76	in	estimate	Not Active-Response		Seen During Aerial Survey, Adult About 7ft Long	13556.7	13241.2	3142.18	1996	SE-1996-1110177	1996-DEC-05	128	island
SE-1996-1110178	MS054-96	SE11937	Historical Import	Dolphin, bottlenose	Tursiops	truncatus	J Buchanan	Mississippi Department Of Marine Resources	Mississippi Department Of Marine Resources	Pass Christian	Harrison	MS	Gulf of Mexico	Gm, Ms, Harrison, Pass Christian, Long Beach, Border Of Mississippi Sound, Front Beach, Across Emerald Avenue	MS Mainland	30.3291	decimal degrees	-89.1944	decimal degrees	estimate	1996-DEC-13	1996	DEC	winter		ADVANCED DECOMPOSITION	ADVANCED DECOMPOSITION	MALE		juvenile	84	in	actual	Not Active-Response		Extremely Scraped Up And Advanced Decomposition	336.417	5252.24	8784.28	1996	SE-1996-1110178	1996-DEC-13	128	pubilc beach
SE-1996-1110196	LA081-96	SE11386	Historical Import	Dolphin, bottlenose	Tursiops	truncatus	J Mire	Louisiana Department Of Wildlife And Fisheries	Louisiana Department Of Wildlife And Fisheries	Grand Terre	Jefferson	LA	Gulf of Mexico	Gm, La, Jefferson, Grand Terre, Robinson Canal On Beach, 1 Mile West	LA - Remote	29.3097	decimal degrees	-89.7792	decimal degrees	estimate	1996-JUN-11	1996	JUN	summer		MUMMIFIED/SKELETAL	MUMMIFIED/SKELETAL	MALE		subadult	91	in	actual	Not Active-Response		Carcass Mumified / Skeleton Seem To Be Intact. Removed 2 Teeth From Liwer Jaw Bone. Additional Examiner(s): M Branden	18665.6	18468.5	8076.63	1996	SE-1996-1110196	1996-JUN-11	594	island
SE-1996-1110211	LA033-96	SE11023	Historical Import	Dolphin, bottlenose	Tursiops	truncatus	G Hopkins	Gulf Islands National Seashore	Gulf Islands National Seashore - Mississippi District	New Orleans	Plaquemines	LA	Gulf of Mexico	Gm, La, Plaquemines, New Orleans, Chandeleur Sound, On East Shore, On Curlew Island	LA - Remote	29.6323	decimal degrees	-88.9719	decimal degrees	estimate	1996-MAR-11	1996	MAR	spring		ADVANCED DECOMPOSITION	DEAD - CONDITION UNKNOWN	UNKNOWN						Not Active-Response		Observed During Fixed Wing Overflight, No Examination Was Conducted. Animal Was Adult In Size	53464.5	53818.5	14587.8	1996	SE-1996-1110211	1996-MAR-11	13	island
SE-1996-1110212	LA030-96	SE11020	Historical Import	Dolphin, bottlenose	Tursiops	truncatus	E Moss	Louisiana Department Of Wildlife And Fisheries	Louisiana Department Of Wildlife And Fisheries	Fourchon	Lafourche	LA	Gulf of Mexico	Gm, La, La Fourche, Fourchon, 3/4 Miles West Of Entrance Road	LA - Private	29.0978	decimal degrees	-90.1925	decimal degrees	estimate	1996-FEB-28	1996	FEB	winter		MODERATE DECOMPOSITION	MODERATE DECOMPOSITION	MALE		adult	249	cm	actual	Not Active-Response			1568.41	1923.58	2983.54	1996	SE-1996-1110212	1996-FEB-28	33	pubilc beach
SE-1996-1110213	LA031-96	SE11021	Historical Import	Dolphin, bottlenose	Tursiops	truncatus	E Moss	Louisiana Department Of Wildlife And Fisheries	Louisiana Department Of Wildlife And Fisheries	Fourchon	Lafourche	LA	Gulf of Mexico	Gm, La, La Fourche, Fourchon, 4.5 Miles East Of Entrance Road	LA - Private	29.1351	decimal degrees	-90.1256	decimal degrees	estimate	1996-FEB-28	1996	FEB	winter		ADVANCED DECOMPOSITION	ADVANCED DECOMPOSITION	MALE						Not Active-Response		Teeth Collectes And Sent To Swf	4409.27	4498.24	10699.3	1996	SE-1996-1110213	1996-FEB-28	33	floating
SE-1996-1110241	MS025-96	SE11794	Historical Import	Dolphin, bottlenose	Tursiops	truncatus	B MOORE	Gulf Islands National Seashore	Gulf Islands National Seashore - Mississippi District	Gautier	Jackson	MS	Gulf of Mexico	Gm, Ms, Jackson, Gautier, North Side Of Horn Island, Mouth Of Garden Ponds, 3 Miles West Of The Station At Horn Island	MS Barrier Island	30.2317	decimal degrees	-88.6367	decimal degrees		1996-JUN-29	1996	JUN	summer		MODERATE DECOMPOSITION	MODERATE DECOMPOSITION	MALE		juvenile	82	in	actual	Not Active-Response		3 Teeth Taken From Mid Lower Jaw	16956	14498.6	4199.69	1996	SE-1996-1110241	1996-JUN-29	70	island
SE-1996-1110242	MS026-96	SE11795	Historical Import	Dolphin, bottlenose	Tursiops	truncatus	B MOORE	Gulf Islands National Seashore	Gulf Islands National Seashore - Mississippi District	Ocean Springs	Jackson	MS	Gulf of Mexico	Gm, Ms, Jackson, Ocean Springs, Horn Island, 1/2 Mile East Of West Tip, On North Beach	MS Barrier Island	30.2437	decimal degrees	-88.7683	decimal degrees		1996-AUG-13	1996	AUG	summer		MODERATE DECOMPOSITION	MODERATE DECOMPOSITION	FEMALE		subadult	239	cm	actual	Not Active-Response		3 Teeth Taken From Mid Lower Jaw. Painted And Left At Sight	18177.3	12992.6	58.37	1996	SE-1996-1110242	1996-AUG-13	70	island
SE-1996-1110243	MS027-96	SE11796	Historical Import	Dolphin, bottlenose	Tursiops	truncatus	K Radamacher	National Marine Fisheries Service- Pascagoula	National Marine Fisheries Service- Pascagoula	Pascagoula	Jackson	MS	Gulf of Mexico	Gm, Ms, Jackson, Pascagoula, East Side Of Jetty At 11th Street Beach Road	MS Mainland	30.3432	decimal degrees	-88.5438	decimal degrees		1996-SEP-16	1996	SEP	fall		MODERATE DECOMPOSITION	MODERATE DECOMPOSITION	MALE		juvenile	221.6	cm	actual	Not Active-Response			3077.49	885.724	916.271	1996	SE-1996-1110243	1996-SEP-16	70	pubilc beach
SE-1996-1110263	MS045-96	SE11875	Historical Import	Dolphin, bottlenose	Tursiops	truncatus	C Doyle	Gulf Islands National Seashore	Gulf Islands National Seashore - Mississippi District	East Ship Island	Harrison	MS	Gulf of Mexico	Gm, Ms, Harrison, Northwest Shore Of East Ship Island	MS Barrier Island	30.2261	decimal degrees	-88.9026	decimal degrees	estimate	1996-NOV-28	1996	NOV	fall		MODERATE DECOMPOSITION	DEAD - CONDITION UNKNOWN	UNKNOWN						Not Active-Response		Seen During Survey (Routine Patrol)	18784.2	18552.1	4624.51	1996	SE-1996-1110263	1996-NOV-28	128	island
SE-1996-1110292	MS028-96	SE11797	Historical Import	Dolphin, bottlenose	Tursiops	truncatus	C Doyle	Gulf Islands National Seashore	Gulf Islands National Seashore - Mississippi District	West Shiop Island	Harrison	MS	Gulf of Mexico	Gm, Ms, Harrison, North Central Shore Of West Ship Island, 15 Yards Due Northwest Of Fort Massachusetts	MS Barrier Island	30.2135	decimal degrees	-88.9654	decimal degrees	estimate	1996-SEP-25	1996	SEP	fall		FRESH DEAD	FRESH DEAD	UNKNOWN		subadult	93.6	in	actual	Not Active-Response		Net Wounds To Tissue (Drowning?), Tissue Indicates Lacerations Overall Of An Extreme Nature. Time Of Day 1500 Hours, Commercial " Poggy" And Shrimp Boat Use Heavy At Times In These Waters Of Mississippi Sound And Gulf. 3 Teeth Pulled From Mid Lower Jaw . 5 Photos Enclosed	19822.8	19656.1	1115.4	1996	SE-1996-1110292	1996-SEP-25	128	island
SE-1996-1110293	MS029-96	SE11798	Historical Import	Dolphin, bottlenose	Tursiops	truncatus	J Bucham	Mississippi Department Of Marine Resources	Mississippi Department Of Marine Resources	Gulfport	Harrison	MS	Gulfport Harbor	Gm, Ms, Harrison, Gulfport, Inside Gulfport Harbor, West Side, Just South Of Grand Casino Hotel	MS Mainland	30.3618	decimal degrees	-89.1007	decimal degrees	estimate	1996-NOV-18	1996	NOV	fall		MODERATE DECOMPOSITION	MODERATE DECOMPOSITION	MALE		subadult	243	cm	actual	Not Active-Response		Red Tide In Mississippi Waters. No Unusual Marks. Some Brusing Above Right Pectoral Fin. Employee Noted This Dolphin Floating In Basin Last Night At 11:30 With Other Dolphins Nearby. Note Past Three Days High Winds And Waves Out Of Wast Coastal	323.561	1128	1635.87	1996	SE-1996-1110293	1996-NOV-18	128	pubilc beach
SE-1996-1110311	SHCM259	SE11874	Historical Import	Dolphin, bottlenose	Tursiops	truncatus	G Regan	Spring Hill College	Spring Hill College	Bon Secour	Baldwin	AL	Bon Secour River	Gm, Al, Baldwin, Bon Secour, South Side Of Boggy Branch, The First Tributary To Bon Secour River. South Of County Highway 10	Baldwin(backbay)	30.325	decimal degrees	-87.7067	decimal degrees		1996-DEC-22	1996	DEC	winter		FRESH DEAD	FRESH DEAD	FEMALE		subadult	234	cm	actual	Not Active-Response		Eyewitness Saw It Die Approximate At 2:30 Am, Dec-22-96, (Seen Alive?)	2297.45	5266.2	5080.26	1996	SE-1996-1110311	1996-DEC-22	34	river
SE-1996-1110328	SHCM243	SE10891	Historical Import	Dolphin, bottlenose	Tursiops	truncatus	S O'Hare	Spring Hill College	Spring Hill College	Dauphin Island	Mobile	AL	Gulf of Mexico	Gm, Al, Mobile, Dauphin Island, South Side, About 9 Miles West Of East End Of Island	Mobile	30.243	decimal degrees	-88.2163	decimal degrees		1996-JAN-23	1996	JAN	winter		MODERATE DECOMPOSITION	MODERATE DECOMPOSITION	MALE		adult	269	cm	actual	Not Active-Response		. Additional Examiner(s): G Regan	9842.72	10122.1	2344.81	1996	SE-1996-1110328	1996-JAN-23	126	pubilc beach
SE-1996-1110350	SHCM258	SE11873	Historical Import	Dolphin, bottlenose	Tursiops	truncatus	G Regan	Spring Hill College	Spring Hill College	Orange Beach	Baldwin	AL	Gulf of Mexico	Gm, Al, Baldwin, Orange Beach, Facing Gulf Of Mexico, 22988 Perdido Beach Boulevard, (Highway 182)	Baldwin (BStoOB)	30.2548	decimal degrees	-87.6363	decimal degrees	estimate	1996-NOV-30	1996	NOV	fall		MODERATE DECOMPOSITION	MODERATE DECOMPOSITION	FEMALE		juvenile	149	cm	actual	Not Active-Response		Anomalous Tooth In Center Of Front Of Upper Jaw	310.804	5478.16	3546.77	1996	SE-1996-1110350	1996-NOV-30	34	pubilc beach
SE-1996-1110358	SHCM257	SE11872	Historical Import	Dolphin, bottlenose	Tursiops	truncatus	G Regan	Spring Hill College	Spring Hill College	Gulf Shores	Baldwin	AL	Gulf of Mexico	Gm, Al, Baldwin, Gulf Shores, Beach Facing Gulf Of Mexico, 1143 West Beach Road	Baldwin (BStoOB)	30.2415	decimal degrees	-87.7257	decimal degrees	estimate	1996-NOV-17	1996	NOV	fall		MODERATE DECOMPOSITION	MODERATE DECOMPOSITION	MALE		juvenile	136	cm	actual	Not Active-Response		Skin Lesions	385.734	1781.26	4094.57	1996	SE-1996-1110358	1996-NOV-17	34	pubilc beach
SE-1996-1110562	LA071-96	SE11211	Historical Import	Dolphin, bottlenose	Tursiops	truncatus	E Moss	Louisiana Department Of Wildlife And Fisheries	Louisiana Department Of Wildlife And Fisheries	Grand Isle	Jefferson	LA	Gulf of Mexico	Gm, La, Jefferson, Grand Isle, Grand Isle Public Beach	LA - Public	29.1996	decimal degrees	-90.0435	decimal degrees	estimate	1996-JAN-29	1996	JAN	winter		MUMMIFIED/SKELETAL	MUMMIFIED/SKELETAL	UNKNOWN		juvenile	78	in	actual	Not Active-Response		Took Teeth To Dr. Odell	656.787	534.644	11744.4	1996	SE-1996-1110562	1996-JAN-29	594	pubilc beach
SE-1996-1110587	MS035-96	SE11804	Historical Import	Dolphin, bottlenose	Tursiops	truncatus	W HOGGARD	National Marine Fisheries Service- Pascagoula	National Marine Fisheries Service- Pascagoula	Long Beach	Harrison	MS	Gulf of Mexico	Gm, Ms, Harrison, Long Beach, Highway 90 Across From Taco Bell [Mason Avenue - Dko]	MS Mainland	30.3432	decimal degrees	-89.1501	decimal degrees	estimate	1996-NOV-21	1996	NOV	fall		MODERATE DECOMPOSITION	MODERATE DECOMPOSITION	MALE		subadult	237.4	cm	actual	Not Active-Response		This Animal Was Already Tagged By Dmr	349.487	794.583	5499.33	1996	SE-1996-1110587	1996-NOV-21	128	pubilc beach
SE-1996-1110588	MS043-96	SE11812	Historical Import	Dolphin, bottlenose	Tursiops	truncatus	C Doyle	Gulf Islands National Seashore	Gulf Islands National Seashore - Mississippi District	West Ship Island	Harrison	MS	Gulf of Mexico	Gm, Ms, Harrison, Southeast Shore Of West Ship Island	MS Barrier Island	30.215	decimal degrees	-88.9289	decimal degrees	estimate	1996-NOV-28	1996	NOV	fall		MODERATE DECOMPOSITION	MODERATE DECOMPOSITION	UNKNOWN		juvenile	87	in	actual	Not Active-Response			20019.7	20171.9	4608	1996	SE-1996-1110588	1996-NOV-28	128	island
SE-1996-1110600	MS011-96	SE11133	Historical Import	Dolphin, bottlenose	Tursiops	truncatus	J Buchanan	Mississippi Department Of Marine Resources	Mississippi Department Of Marine Resources		Harrison	MS	Gulf of Mexico	Gm, Ms, Harrison, (Dko- Mid County Coordinates)	MS Mainland	30.368	decimal degrees	-89.0799	decimal degrees	estimate	1996-MAR-14	1996	MAR	spring		ADVANCED DECOMPOSITION	ADVANCED DECOMPOSITION	UNKNOWN		juvenile	168	cm	estimate	Not Active-Response			408.404	898.526	1193.51	1996	SE-1996-1110600	1996-MAR-14	128	pubilc beach
SE-1996-1110607	SHCM248	SE10896	Historical Import	Dolphin, bottlenose	Tursiops	truncatus	G Regan	Spring Hill College	Spring Hill College	Theodore	Mobile	AL	Mobile Bay	Gm, Al, Mobile, Theodore, Mobile Bay, West Side, North Of Mouth Of Fowl River.	Mobile	30.4583	decimal degrees	-88.1013	decimal degrees		1996-APR-01	1996	APR	spring		FRESH DEAD	FRESH DEAD	FEMALE		subadult	235	cm	actual	Not Active-Response		Skin Fungus. Additional Examiner(s): S O'Hare	1349.18	1907.94	7328.45	1996	SE-1996-1110607	1996-APR-01	126	salt marsh
SE-1996-1110614	MS058-96	SE11941	Historical Import	Dolphin, bottlenose	Tursiops	truncatus	B MOORE	Gulf Islands National Seashore	Gulf Islands National Seashore - Mississippi District	Ocean Springs	Jackson	MS	Gulf of Mexico	Gm, Ms, Jackson, Ocean Springs, North Beach Of Horn Island, 100 Yards East Of Big Lagoon Entrance	MS Barrier Island	30.2504	decimal degrees	-88.7092	decimal degrees		1996-DEC-16	1996	DEC	winter		MODERATE DECOMPOSITION	MODERATE DECOMPOSITION	MALE		juvenile	215	cm	actual	Not Active-Response		3 Teeth Collected From Left Lower Jaw. Painted, Dorsal Fin Removed And Left At Site	16412.8	12521	2883.05	1996	SE-1996-1110614	1996-DEC-16	70	island
SE-1996-1111100	LA024-96	SE11014	Historical Import	Dolphin, bottlenose	Tursiops	truncatus	L Ripley	Aquarium Of The Americas	Aquarium Of The Americas	Grand Isle	Jefferson	LA	Gulf of Mexico	Gm, La, Jefferson, Grande Isle,	LA - Public	29.2222	decimal degrees	-90.0107	decimal degrees		1996-FEB-23	1996	FEB	winter		MODERATE DECOMPOSITION	MODERATE DECOMPOSITION	UNKNOWN		subadult	97	in	actual	Not Active-Response		Painted Tail Orange	282.491	1957.54	7690.4	1996	SE-1996-1111100	1996-FEB-23	594	pubilc beach
SE-1996-1111101	LA026-96	SE11016	Historical Import	Dolphin, bottlenose	Tursiops	truncatus	L Ripley	Aquarium Of The Americas	Aquarium Of The Americas	Grand Isle	Jefferson	LA	Gulf of Mexico	Gm, La, Jefferson, Grande Isle,	LA - Public	29.2277	decimal degrees	-89.9995	decimal degrees		1996-FEB-23	1996	FEB	winter		MUMMIFIED/SKELETAL	MUMMIFIED/SKELETAL	UNKNOWN		juvenile	80	in	estimate	Not Active-Response		Painted Head	381.145	3196.76	6473.8	1996	SE-1996-1111101	1996-FEB-23	594	pubilc beach
SE-1996-1111131	LA094-46	SE11896	Historical Import	Dolphin, bottlenose	Tursiops	truncatus	W HOGGARD	National Marine Fisheries Service- Pascagoula	National Marine Fisheries Service- Pascagoula	Chandeleur	St Bernard	LA	Gulf of Mexico	Gm, La, Saintt Bernard, Chandeleur	LA - Remote	29.8235	decimal degrees	-88.8289	decimal degrees	estimate	1996-NOV-22	1996	NOV	fall		MODERATE DECOMPOSITION	MODERATE DECOMPOSITION	UNKNOWN		juvenile	183	cm	estimate	Not Active-Response		Spotted During Aerial Survey By The Nmfs-Pascagoula Lab. Carcass Not Like To Be Recovered. Animal Present As An "Adult" Used Average Adult Length Of 6 Ft To Estimate Actual Length.	63333.5	59971	20540	1996	SE-1996-1111131	1996-NOV-22	69	island
SE-1996-1111141	LA025-96	SE11015	Historical Import	Dolphin, bottlenose	Tursiops	truncatus	L Ripley	Aquarium Of The Americas	Aquarium Of The Americas	Grandeisle	Jefferson	LA	Gulf of Mexico	Gm, La, Jefferson, Grande Isle,	LA - Public	29.2363	decimal degrees	-89.985	decimal degrees		1996-FEB-23	1996	FEB	winter		ADVANCED DECOMPOSITION	ADVANCED DECOMPOSITION	UNKNOWN		juvenile	87	in	actual	Not Active-Response		"Rip" Painted On Middle Of Body. Only Jaw Bones And Several Ribs Exposed, Pectoral Flippers Appear Broken Off	321.483	3715.51	4783.86	1996	SE-1996-1111141	1996-FEB-23	594	pubilc beach
SE-1996-1111197	MS031-96	SE11800	Historical Import	Dolphin, bottlenose	Tursiops	truncatus	K Rademacher	National Marine Fisheries Service- Pascagoula	National Marine Fisheries Service- Pascagoula	Pascagoula	Jackson	MS	Gulf of Mexico	Gm, Ms, Jackson, Pascagoula, Pascagoula Beach, In Front Of Beach Park, On West Side Of Pier	MS Mainland	30.3428	decimal degrees	-88.5333	decimal degrees		1996-NOV-20	1996	NOV	fall		FRESH DEAD	FRESH DEAD	MALE		adult	256.6	cm	actual	Not Active-Response		Externally A Good Clean Animal. Internally Lungs Not Normal Coloration, Gray Spots On Surface. Esophagus Reddish In Color Around Trachea And Esophagus. Sloighing Off Skin, Bladder Contained Whitish Yellow Fluid. Additional Examiner(s): C Hubbard	2984.47	173.999	968.319	1996	SE-1996-1111197	1996-NOV-20	70	pubilc beach
SE-1996-1111198	LA007-96	SE10997	Historical Import	Dolphin, bottlenose	Tursiops	truncatus	E Moss	Louisiana Department Of Wildlife And Fisheries	Louisiana Department Of Wildlife And Fisheries	Fourchon	Lafourche	LA	Gulf of Mexico	Gm, La, Lafourche, Fourchon, Fourchon Beach, Right Side 0.5 Mile	LA - Private	29.0982	decimal degrees	-90.1907	decimal degrees	estimate	1996-JAN-24	1996	JAN	winter		ADVANCED DECOMPOSITION	ADVANCED DECOMPOSITION	UNKNOWN		juvenile	88	in	estimate	Not Active-Response			1522.68	1874.79	3157.98	1996	SE-1996-1111198	1996-JAN-24	33	pubilc beach
SE-1996-1111199	LA057-96	SE11172	Historical Import	Dolphin, bottlenose	Tursiops	truncatus	J Wishewski	Louisiana Department Of Wildlife And Fisheries	Louisiana Department Of Wildlife And Fisheries	Grand Terre	Jefferson	LA	Gulf of Mexico	Gm, La, Jefferson, Grand Terre, Gulf Side, East End Of Grand Terre Beach, East Of Sugar Mill, Near Point Of East Island	LA - Remote	29.2864	decimal degrees	-89.913	decimal degrees		1996-APR-30	1996	APR	spring		MODERATE DECOMPOSITION	MODERATE DECOMPOSITION	FEMALE		adult	99	in	actual	Not Active-Response		Teeth Collected And Sent To Seaworld	5633.31	5390.05	2461.67	1996	SE-1996-1111199	1996-APR-30	594	island
SE-1996-1111200	GUIS-9603	SE11991	Historical Import	Dolphin, bottlenose	Tursiops	truncatus	M Nicholas	Gulf Islands National Seashore	Gulf Islands National Seashore - Florida District	Pensacola	Escambia	FL	Gulf of Mexico	Gm, Fl, Escambia, Pensacola, Perdido Key, Johnson'S Beach, Near Ranger Station	FL - Escambia	30.2992	decimal degrees	-87.4109	decimal degrees		1996-DEC-11	1996	DEC	winter		MODERATE DECOMPOSITION	MODERATE DECOMPOSITION	MALE		subadult	244	cm	actual	Not Active-Response		Animla Was Slightly Bloated, No Wounds Or Marine Debris Present, Nothing Unusual Noted	1569.63	550.788	932.518	1996	SE-1996-1111200	1996-DEC-11	173	pubilc beach
SE-1996-1111204	LA056-96	SE11171	Historical Import	Dolphin, bottlenose	Tursiops	truncatus	J Duet	Louisiana Department Of Wildlife And Fisheries	Louisiana Department Of Wildlife And Fisheries	Grand Terre	Jefferson	LA	Gulf of Mexico	Gm, La, Jefferson, Grand Terre Island, South Beach (Eastern End)	LA - Remote	29.2912	decimal degrees	-89.9064	decimal degrees	estimate	1996-APR-23	1996	APR	spring		MODERATE DECOMPOSITION	MODERATE DECOMPOSITION	MALE		juvenile	52	in	actual	Not Active-Response		Dolphin Was Found Washed Ashore, There Were No Apparent Marks. Carcass Was Marked With Falgging. 5 Teeth Were Removed	6459.19	6212.57	3294.42	1996	SE-1996-1111204	1996-APR-23	594	island
SE-1996-1111228	FLGM121296-07	SE11997	Historical Import	Dolphin, bottlenose	Tursiops	truncatus	G Gray	Emerald Coast Wildlife Refuge	Emerald Coast Wildlife Refuge	Destin	Walton	FL	Gulf of Mexico	Gm, Fl, Walton, Destin, 10 Miles East Of Destin Pass	FL - Walton	30.3705	decimal degrees	-86.3404	decimal degrees	estimate	1996-DEC-12	1996	DEC	winter		ADVANCED DECOMPOSITION	ADVANCED DECOMPOSITION	UNKNOWN						Not Active-Response		Animal Was Almost Cempletely Fleshed And In 2 Main Pieces, Some Section Of Spine Missing. No Morphometric Data Available	772.09	2553.23	7254.96	1996	SE-1996-1111228	1996-DEC-12	17	pubilc beach
SE-1996-1111229	FLGM121896-08	SE11998	Historical Import	Dolphin, bottlenose	Tursiops	truncatus	G Gray	Emerald Coast Wildlife Refuge	Emerald Coast Wildlife Refuge	Fort Walton Beach	Okaloosa	FL	Gulf of Mexico	Gm, Fl, Okaloosa, Fort Walton Beach, 0.25 Mile West Of Fishing Pier	FL - Okaloosa	30.3917	decimal degrees	-86.5916	decimal degrees		1996-DEC-17	1996	DEC	winter		MODERATE DECOMPOSITION	MODERATE DECOMPOSITION	MALE		adult	256	cm	actual	Not Active-Response		Animal Had Numerous Shark Bites	465.554	1022.51	1166.95	1996	SE-1996-1111229	1996-DEC-17	130	pubilc beach
SE-1996-1111230	LA093-96	SE11895		Dolphin, bottlenose	Tursiops	truncatus	Love	Nmfs-Baton Rouge / Lmmsn	National Marine Fisheries Service - Baton Rouge	Slidell	St Tammany	LA	Gulf of Mexico	Gm, La, Saint Tammary, Slidell, [Lake Ponchatrain], Treasure Island Sub-Division	LA - NonResponse	30.1863	decimal degrees	-89.7589	decimal degrees		1996-NOV-21	1996	NOV	fall		MODERATE DECOMPOSITION	MODERATE DECOMPOSITION	MALE		juvenile	168	0	actual	Not Active-Response		Other_field_no_1=LSU-DOC.	2971.43	3252.25	10091.1	1996	SE-1996-1111230	1996-NOV-21	87	private beach
SE-1996-1111262	LA095-96	SE11897	Historical Import	Dolphin, bottlenose	Tursiops	truncatus	C Jansen	Louisiana State University	National Marine Fisheries Service - Baton Rouge	Port Fourchon	Lafourche	LA	Gulf of Mexico	Gm, La, Lafourche, Port Fourchon, Highway 3090 Until Beach Until Beach Then Turn Left 5 Miles	LA - Private	29.1401	decimal degrees	-90.1264	decimal degrees		1996-DEC-09	1996	DEC	winter		MODERATE DECOMPOSITION	MODERATE DECOMPOSITION	MALE		subadult	238	cm	actual	Not Active-Response		Were Unable To Necropsy Due To Rising Tide And Lack Of Light. Additional Examiner(s): C Bercier	3866.5	3947.44	10924.7	1996	SE-1996-1111262	1996-DEC-09	33	pubilc beach
SE-1996-1111299	SHCM247	SE10895	Historical Import	Dolphin, bottlenose	Tursiops	truncatus	G Regan	Spring Hill College	Spring Hill College	Orange Beach	Baldwin	AL	Gulf of Mexico	Gm, Al, Baldwin, Orange Beach, 300 Yards East Of Highway 161	Baldwin (BStoOB)	30.2704	decimal degrees	-87.5773	decimal degrees		1996-MAR-21	1996	MAR	spring		ADVANCED DECOMPOSITION	ADVANCED DECOMPOSITION	MALE		adult	277	cm	actual	Not Active-Response			249.424	580.083	3307.94	1996	SE-1996-1111299	1996-MAR-21	34	pubilc beach
SE-1996-1111306	SHCM245	SE10893	Historical Import	Dolphin, bottlenose	Tursiops	truncatus	S O'Hare	Spring Hill College	Spring Hill College	Orange Beach	Baldwin	AL	Perdido Bay	Gm, Al, Baldwin, Orange Beach, Perdido Bay, On West End Ono Island	Baldwin(backbay)	30.2821	decimal degrees	-87.5415	decimal degrees		1996-MAR-07	1996	MAR	spring		FRESH DEAD	FRESH DEAD	FEMALE		subadult	234	cm	actual	Not Active-Response		. Additional Examiner(s): G Regan	521.372	1298.48	2389.82	1996	SE-1996-1111306	1996-MAR-07	34	private beach
SE-1996-1111307	SHCM246	SE10894	Historical Import	Dolphin, bottlenose	Tursiops	truncatus	G Regan	Spring Hill College	Spring Hill College	Dauphin Island	Mobile	AL	Gulf of Mexico	Gm, Al, Mobile, Dauphin Island, South Side About 7.5 Miles From East End	Mobile	30.2463	decimal degrees	-88.2	decimal degrees		1996-MAR-16	1996	MAR	spring		ADVANCED DECOMPOSITION	ADVANCED DECOMPOSITION	UNKNOWN		perinate	96	cm	actual	Not Active-Response			8252.5	8506.67	2341.6	1996	SE-1996-1111307	1996-MAR-16	126	pubilc beach
SE-1996-1111332	LA005-96	SE10995	Historical Import	Dolphin, bottlenose	Tursiops	truncatus	M Schexnayder	Louisiana Department Of Wildlife And Fisheries	Louisiana Department Of Wildlife And Fisheries	Grand Isle	Jefferson	LA	Gulf of Mexico	Gm, La, Jefferson, Grand Isle, 0.25 Mile East Of Water Tower, Grand Isle Beach	LA - Public	29.2398	decimal degrees	-89.9786	decimal degrees	estimate	1996-JAN-26	1996	JAN	winter		MODERATE DECOMPOSITION	MODERATE DECOMPOSITION	UNKNOWN		juvenile	88	in	actual	Not Active-Response			330.222	3037.92	4069.13	1996	SE-1996-1111332	1996-JAN-26	594	pubilc beach
SE-1996-1111370	LA055-96	SE11170	Historical Import	Dolphin, bottlenose	Tursiops	truncatus	E Moss	Louisiana Department Of Wildlife And Fisheries	Louisiana Department Of Wildlife And Fisheries	Elmer'S Island	Jefferson	LA	Gulf of Mexico	Gm, La, Jefferson, Elmer'S Island, Left Side, 3 Miles?	LA - Private	29.1746	decimal degrees	-90.0718	decimal degrees	estimate	1996-APR-16	1996	APR	spring		FRESH DEAD	FRESH DEAD	FEMALE		juvenile	81	in	actual	Not Active-Response		Bullet Hole Were Apparent Or Leson. Teeth Removes From Lower Left Jaw	1964.78	2067.74	15637.7	1996	SE-1996-1111370	1996-APR-16	594	island
SE-1996-1111386	SHCM255	SE11381	Historical Import	Dolphin, bottlenose	Tursiops	truncatus	S Branyon	Spring Hill College	Spring Hill College	Gulf Shores	Baldwin	AL	Gulf of Mexico	Gm, Al, Baldwin, Gulf Shores, Gulf Shores State Park, East End Of Hotel	Baldwin (BStoOB)	30.2512	decimal degrees	-87.6501	decimal degrees		1996-JUN-09	1996	JUN	summer		ADVANCED DECOMPOSITION	ADVANCED DECOMPOSITION	UNKNOWN						Not Active-Response		Branyon Notified Regan By Fax, But Went To Another Office, Regan Received On June 17, Called Branyon, Who Had To Bury It In Meantime	397.198	4696.45	3634.34	1996	SE-1996-1111386	1996-JUN-09	34	pubilc beach
SE-1996-1111404	MS049-96	SE11932	Historical Import	Dolphin, bottlenose	Tursiops	truncatus	J Siegel	Marine Life Oceanarium	Marine Life Oceanarium	Long Beach	Harrison	MS	Gulf of Mexico	Gm, Ms, Harrison, Long Beach, Highway 90 And Jeff Davis Avenue	MS Mainland	30.344	decimal degrees	-89.1478	decimal degrees	estimate	1996-DEC-10	1996	DEC	winter		FRESH DEAD	FRESH DEAD	MALE		juvenile	85	in	actual	Not Active-Response		No Apparent Cause Of Death Externally (Visul Inspection Only). Animla Looks Healthy. Girth Measured At Widest Area Between Pecs And Dorsal Fin. The Animal Looks Fat, Not Emaciated. Mouth, Tongue And Teeth In Good Condition.	323.723	546.335	5261.52	1996	SE-1996-1111404	1996-DEC-10	128	pubilc beach
SE-1996-1111405	MS050-96	SE11933	Historical Import	Dolphin, bottlenose	Tursiops	truncatus	J Siegel	Marine Life Oceanarium	Marine Life Oceanarium	Gulfport	Harrison	MS	Gulf of Mexico	Gm, Ms, Harrison, Gulfport, Highway 90 And Bert Avenue	MS Mainland	30.3721	decimal degrees	-89.0692	decimal degrees	estimate	1996-DEC-11	1996	DEC	winter		MODERATE DECOMPOSITION	MODERATE DECOMPOSITION	FEMALE		adult	254	cm	actual	Not Active-Response		Girht Measured Between Pectoral Fins And Dorsal Fin At Wideest Area (4 Feet, 9 Inches). Animla Is Not Emaciated, Appears To Have No External Trauma. Dermal Papilae Almost Completely Reduced	298.769	2029.18	1793.96	1996	SE-1996-1111405	1996-DEC-11	128	pubilc beach
SE-1996-1111406	MS051-96	SE11934	Historical Import	Dolphin, bottlenose	Tursiops	truncatus	Joey Bossarge	Mississippi Department Of Marine Resources	Mississippi Department Of Marine Resources	Gulfport	Harrison	MS	Gulf of Mexico	Gm, Ms, Harrison, Gulfport, Across From Ruth Avenue	MS Mainland	30.3549	decimal degrees	-89.1201	decimal degrees	estimate	1996-DEC-11	1996	DEC	winter		FRESH DEAD	FRESH DEAD	FEMALE		adult	102	in	estimate	Not Active-Response		Bleeding From Scrape Near Tail, Possibly From Driffting Across Oyster Reef	316.663	2388.03	2677.36	1996	SE-1996-1111406	1996-DEC-11	128	pubilc beach
SE-1996-1111460	LA068-96	SE11208	Historical Import	Dolphin, bottlenose	Tursiops	truncatus	E Moss	Louisiana Department Of Wildlife And Fisheries	Louisiana Department Of Wildlife And Fisheries	Fourchon	Lafourche	LA	Gulf of Mexico	Gm, La, La Fourche, Fourchon, 0.5 Mile West Of Entrance Road	LA - Private	29.0977	decimal degrees	-90.1919	decimal degrees	estimate	1996-FEB-09	1996	FEB	winter		MODERATE DECOMPOSITION	MODERATE DECOMPOSITION	FEMALE		adult	98	in	actual	Not Active-Response		Animal Had Large Gash On The Left Side (18-20 Inches) Near Top Fin. Teeth Removed And Sent To Swf	1573.94	1928.5	3030.61	1996	SE-1996-1111460	1996-FEB-09	33	pubilc beach
SE-1996-1111466	LA006-96	SE10996	Historical Import	Dolphin, bottlenose	Tursiops	truncatus	M Schexneyder	Louisiana Department Of Wildlife And Fisheries	Louisiana Department Of Wildlife And Fisheries	Grande Isle	Jefferson	LA	Gulf of Mexico	Gm, La, Jefferson, Grand Isle, 1 Mile East Of Watertower, On Beach	LA - Public	29.2398	decimal degrees	-89.9786	decimal degrees	estimate	1996-JAN-26	1996	JAN	winter		MODERATE DECOMPOSITION	MODERATE DECOMPOSITION	UNKNOWN		juvenile	78	in	actual	Not Active-Response			330.222	3037.92	4069.13	1996	SE-1996-1111466	1996-JAN-26	594	pubilc beach
SE-1996-1111542	MS048-96	SE11931	Historical Import	Dolphin, bottlenose	Tursiops	truncatus	M Buccanan	Mississippi Department Of Marine Resources	Mississippi Department Of Marine Resources	Bay St Louis	Hancock	MS	Gulf of Mexico	Gm, Ms, Hancock, Bay St Louis, In Front Of St Stanislaus School, Just North Of Pier	MS Mainland	30.3067	decimal degrees	-89.3268	decimal degrees	estimate	1996-DEC-08	1996	DEC	winter		MODERATE DECOMPOSITION	MODERATE DECOMPOSITION	MALE		subadult	93	in	actual	Not Active-Response		Apparently Had Seen On Beach All Day Saturday. Blood Was Coming Out Of Blowhole	1431.96	492.616	12669.7	1996	SE-1996-1111542	1996-DEC-08	35	pubilc beach
SE-1996-1111582	MS004-96	SE11126	Historical Import	Dolphin, bottlenose	Tursiops	truncatus	B More	Gulf Islands National Seashore	Gulf Islands National Seashore - Mississippi District	Pascagoula	Jackson	MS	Gulf of Mexico	Gm, Ms, Jackson, Pascagoula, West Tip Of Petit Bois Island	MS Barrier Island	30.215	decimal degrees	-88.5067	decimal degrees		1996-FEB-17	1996	FEB	winter		MODERATE DECOMPOSITION	MODERATE DECOMPOSITION	FEMALE		adult	274.3	cm	estimate	Not Active-Response		3 Teeth Taken Form Middle Of Right Lower Jaw; Lasceration On Lower Jaw And A Hole About Size Of Soft Call Behind Pectoral Fin. Ribs Visible	14747.4	14053.3	791.891	1996	SE-1996-1111582	1996-FEB-17	70	island
SE-1996-1111636	LA040-96	SE11030	Historical Import	Dolphin, bottlenose	Tursiops	truncatus	B Vermillion	Louisiana Department Of Wildlife And Fisheries	Louisiana Department Of Wildlife And Fisheries	Chandeleur Islands	St Bernard	LA	Gulf of Mexico	Gm, La, St Bernard, North Top Of Chandeleur Islands	LA - Remote	30.0528	decimal degrees	-88.8797	decimal degrees		1996-MAR-13	1996	MAR	spring		MUMMIFIED/SKELETAL	MUMMIFIED/SKELETAL	UNKNOWN		subadult	96	in	actual	Not Active-Response		Points Of Teeth Worn Down	37878.9	35960.8	4942	1996	SE-1996-1111636	1996-MAR-13	69	island
SE-1996-1111658	FLGM121196-06	SE11996	Historical Import	Dolphin, bottlenose	Tursiops	truncatus	G Gray	Emerald Coast Wildlife Refuge	Emerald Coast Wildlife Refuge	Navarre Beach	Santa Rosa	FL	Gulf of Mexico	Gm, Fl, Santa Rosa, Navarre Beach, 300 Yards West Of Old Fishing Pier	FL - Escambia	30.3791	decimal degrees	-86.8647	decimal degrees	estimate	1996-DEC-11	1996	DEC	winter		MODERATE DECOMPOSITION	MODERATE DECOMPOSITION	MALE		perinate	111	cm	actual	Not Active-Response		Animal Retained For Used In Future Necropsy Seminar	280.116	511.852	1401.95	1996	SE-1996-1111658	1996-DEC-11	45	pubilc beach
SE-1996-1111665	LA021-96	SE11011	Historical Import	Dolphin, bottlenose	Tursiops	truncatus	L Ripley	Aquarium Of The Americas	Aquarium Of The Americas	Grand Isle	Jefferson	LA	Gulf of Mexico	Gm, La, Jefferson, Grande Isle,	LA - Public	29.2402	decimal degrees	-89.9789	decimal degrees		1996-FEB-23	1996	FEB	winter		ADVANCED DECOMPOSITION	ADVANCED DECOMPOSITION	UNKNOWN						Not Active-Response		Painted Head Orange	285.879	3019.71	4059.92	1996	SE-1996-1111665	1996-FEB-23	594	pubilc beach
SE-1996-1111666	LA022-96	SE11012	Historical Import	Dolphin, bottlenose	Tursiops	truncatus	L Ripley	Aquarium Of The Americas	Aquarium Of The Americas	Grand Isle	Jefferson	LA	Gulf of Mexico	Gm, La, Jefferson, Grande Isle,	LA - Public	29.2161	decimal degrees	-90.0209	decimal degrees	estimate	1996-FEB-23	1996	FEB	winter		ADVANCED DECOMPOSITION	ADVANCED DECOMPOSITION	UNKNOWN		juvenile	46	in	actual	Not Active-Response		Painted Tail Orange	206.607	806.323	8887.32	1996	SE-1996-1111666	1996-FEB-23	594	pubilc beach
SE-1996-1111667	LA023-96	SE11013	Historical Import	Dolphin, bottlenose	Tursiops	truncatus	L Ripley	Aquarium Of The Americas	Aquarium Of The Americas	Grand Isle	Jefferson	LA	Gulf of Mexico	Gm, La, Jefferson, Grande Isle,	LA - Public	29.2162	decimal degrees	-90.0208	decimal degrees	estimate	1996-FEB-23	1996	FEB	winter		ADVANCED DECOMPOSITION	ADVANCED DECOMPOSITION	UNKNOWN		subadult	97	in	actual	Not Active-Response			206.997	814.802	8877.78	1996	SE-1996-1111667	1996-FEB-23	594	pubilc beach
SE-1996-1112372	LA091-96	SE11893	Historical Import	Dolphin, bottlenose	Tursiops	truncatus	Astarbi	Nmfs-Baton Rouge / Lmmsn	National Marine Fisheries Service - Baton Rouge	Port Fourchon	Lafourche	LA	Gulf of Mexico	Gm, La, La Fourche, Port Fourchon,	LA - Private	29.1102	decimal degrees	-90.1762	decimal degrees		1996-SEP-26	1996	SEP	fall		ADVANCED DECOMPOSITION	DEAD - CONDITION UNKNOWN	UNKNOWN		subadult	241	cm	estimate	Not Active-Response		No External Lesion, Stomach, Liver And Head Removed. Moderate To Advanced Decomposition, Maggots Present In Large Numbers. Additional Examiner(s): Strecker	1511.87	1563.9	5055.27	1996	SE-1996-1112372	1996-SEP-26	33	pubilc beach
SE-1996-1112503	LA072-96	SE11212	Historical Import	Dolphin, bottlenose	Tursiops	truncatus	E Moss	Louisiana Department Of Wildlife And Fisheries	Louisiana Department Of Wildlife And Fisheries	Grand Isle	Jefferson	LA	Gulf of Mexico	Gm, La, Jefferson, Grand Isle, Elmers Isle	LA - Private	29.1875	decimal degrees	-90.0518	decimal degrees	estimate	1996-JAN-29	1996	JAN	winter		ADVANCED DECOMPOSITION	ADVANCED DECOMPOSITION	UNKNOWN		adult	99	in	actual	Not Active-Response		Took Teeth To Dr. Odell	1964.62	2105.09	13234.3	1996	SE-1996-1112503	1996-JAN-29	594	island
SE-1996-1112504	LA073-96	SE11213	Historical Import	Dolphin, bottlenose	Tursiops	truncatus	E Moss	Louisiana Department Of Wildlife And Fisheries	Louisiana Department Of Wildlife And Fisheries	Fourchon	Lafourche	LA	Gulf of Mexico	Gm, La, La Fourche, Fourchon, Fourchon Beach	LA - Private	29.1	decimal degrees	-90.1848	decimal degrees	estimate	1996-JAN-29	1996	JAN	winter		FRESH DEAD	FRESH DEAD	UNKNOWN		perinate	31	in	actual	Not Active-Response			1470.2	1781.21	3764.61	1996	SE-1996-1112504	1996-JAN-29	33	pubilc beach
SE-1996-1112558	LA051-96	SE11068	Historical Import	Dolphin, bottlenose	Tursiops	truncatus	C Vicari	Aquarium Of The Americas	Aquarium Of The Americas	Grand Isle	Jefferson	LA	Gulf of Mexico	Gm, La, Jefferson, Grand Isle	LA - Public	29.2238	decimal degrees	-90.0082	decimal degrees		1996-APR-13	1996	APR	spring		ADVANCED DECOMPOSITION	ADVANCED DECOMPOSITION	UNKNOWN		juvenile	71	in	actual	Not Active-Response		Badly Decomposed Dolphin At Water Edge	272.089	2249.42	7392.26	1996	SE-1996-1112558	1996-APR-13	594	pubilc beach
SE-1996-1112630	MS030-96	SE11799	Historical Import	Dolphin, bottlenose	Tursiops	truncatus	J Woods	Gulf Islands National Seashore	Gulf Islands National Seashore - Mississippi District	Biloxi	Harrison	MS	Gulf of Mexico	Gm, Ms, Harrison, Biloxi, West Ship Island, South Beach, 300 Yards West Of Board Walk	MS Barrier Island	30.2083	decimal degrees	-88.9783	decimal degrees		1996-NOV-07	1996	NOV	fall		ADVANCED DECOMPOSITION	ADVANCED DECOMPOSITION	UNKNOWN		subadult	235	cm	actual	Not Active-Response		Two Teeth Were Removed	20073.2	19755	80.292	1996	SE-1996-1112630	1996-NOV-07	128	island
SE-1996-1112631	MS032-96	SE11801	Historical Import	Dolphin, bottlenose	Tursiops	truncatus	K Rademacher	National Marine Fisheries Service- Pascagoula	National Marine Fisheries Service- Pascagoula	Gulfport	Harrison	MS	Gulf of Mexico	Gm, Ms, Harrison, Gulfport, U.S. Coast Guard [Station? - Coords Are In Mississippi Sound]]	MS Barrier Island	30.25	decimal degrees	-88.9833	decimal degrees		1996-NOV-21	1996	NOV	fall		FRESH DEAD	FRESH DEAD	FEMALE		adult	251	cm	actual	Not Active-Response		Lungs Had Black Specks. Taken Sample Of Milk From Left Mammary Slit. [Was This A Floater Towed In? Coordinates Indicate A Floater]	15468.7	15252.8	225.101	1996	SE-1996-1112631	1996-NOV-21	128	floating
SE-1996-1112632	MS033-96	SE11802	Historical Import	Dolphin, bottlenose	Tursiops	truncatus	C Hubard	National Marine Fisheries Service- Pascagoula	National Marine Fisheries Service- Pascagoula	Pass Christian	Harrison	MS	Pass Christian Harbor	Gm, Ms, Harrison, Pass Christian, Pass Christian Harbor, Across From Street Paul'S Catholic Church [144 West Beach Blvd - Dko]	MS Mainland	30.3129	decimal degrees	-89.2489	decimal degrees	estimate	1996-NOV-21	1996	NOV	fall		MODERATE DECOMPOSITION	MODERATE DECOMPOSITION	MALE		adult	270	cm	actual	Not Active-Response		1 Of 2 Animals Laying Side By Side. Possible Offshore T.T? Length Measurement Difficult To Obtain Due To Surf And Animalburied In Sand, Teeth Taken. Lesser Scanp Seas In Area	285.595	253.276	9900.89	1996	SE-1996-1112632	1996-NOV-21	128	pubilc beach
SE-1996-1112729	LA058-96	SE11173	Historical Import	Dolphin, bottlenose	Tursiops	truncatus	J Wishiewski	Louisiana Department Of Wildlife And Fisheries	Louisiana Department Of Wildlife And Fisheries	Grand Terre	Jefferson	LA	Gulf of Mexico	Gm, La, Jefferson, Grand Terre, Grand Terre Beach, 1/2 Mile East Of Sugar Mill	LA - Remote	29.2868	decimal degrees	-89.9125	decimal degrees		1996-APR-30	1996	APR	spring		ADVANCED DECOMPOSITION	ADVANCED DECOMPOSITION	UNKNOWN		perinate	36	in	actual	Not Active-Response		Teeth Collected Sent To N. Barros	5696.97	5453.39	2526.04	1996	SE-1996-1112729	1996-APR-30	594	island
SE-1996-1112778	SHCM244	SE10892	Historical Import	Dolphin, bottlenose	Tursiops	truncatus	G Regan	Spring Hill College	Spring Hill College	Gulf Shores	Baldwin	AL	Gulf of Mexico	Gm, Al, Baldwin, Gulf Shores, Fort Morgan Peninsula, South Side, Between Mile Markers 2 And 3 On Highway 182	Baldwin (BStoOB)	30.2276	decimal degrees	-87.9834	decimal degrees	estimate	1996-FEB-22	1996	FEB	winter		FRESH DEAD	FRESH DEAD	FEMALE	PUP/CALF	perinate	109	cm	actual	Not Active-Response		Fin, Flikes Limp. Umbilical Cord Present	376.177	1170.03	3528.12	1996	SE-1996-1112778	1996-FEB-22	34	pubilc beach
SE-1996-1112841	MS036-96	SE11805	Historical Import	Dolphin, bottlenose	Tursiops	truncatus	W HOGGARD	National Marine Fisheries Service- Pascagoula	National Marine Fisheries Service- Pascagoula	Bay Saint Louis	Hancock	MS	Gulf of Mexico	Gm, Ms, Harrison, Pass Christian, Henderson Point (County, City, Coords Wrong)	MS Mainland	30.3043	decimal degrees	-89.2925	decimal degrees	estimate	1996-NOV-21	1996	NOV	fall		FRESH DEAD	FRESH DEAD	MALE		juvenile	195	cm	actual	Not Active-Response		Abnormal Looking Lungs	603.356	3369.39	11273.8	1996	SE-1996-1112841	1996-NOV-21	35	pubilc beach
SE-1996-1112842	MS037-96	SE11806	Historical Import	Dolphin, bottlenose	Tursiops	truncatus	Rademacher	National Marine Fisheries Service- Pascagoula	National Marine Fisheries Service- Pascagoula	Gulfport	Harrison	MS	Gulf of Mexico	Gm, Ms, Harrison, Gulfport, Local Beach	MS Mainland	30.3674	decimal degrees	-89.0836	decimal degrees		1996-NOV-22	1996	NOV	fall		MODERATE DECOMPOSITION	MODERATE DECOMPOSITION	FEMALE		adult	247	cm	actual	Not Active-Response		Black Spots On Dorsal Surface Of Left Lung, Same Lung Has Redish/ Yellow Gelatinous Spots. Additional Examiner(s): Zuschlag, Hub	355.272	545.936	1259.32	1996	SE-1996-1112842	1996-NOV-22	128	pubilc beach
SE-1996-1112843	MS038-96	SE11807	Historical Import	Dolphin, bottlenose	Tursiops	truncatus	M Zuschlag	National Marine Fisheries Service- Pascagoula	National Marine Fisheries Service- Pascagoula	Pass Christian	Harrison	MS	Gulf of Mexico	Gm, Ms, Harrison, Pass Christian, On Beach Off Brown Avenue And Highway 90, About 1 Mile East Of Henderson Point	MS Mainland	30.3049	decimal degrees	-89.2734	decimal degrees	estimate	1996-NOV-24	1996	NOV	fall		MODERATE DECOMPOSITION	MODERATE DECOMPOSITION	FEMALE		adult	253	cm	actual	Not Active-Response		Two Teeth Were Removed, Photos Taken, Possibly A Lactating Female. Additional Examiner(s): C Hubbard	351.459	2766.45	10697.7	1996	SE-1996-1112843	1996-NOV-24	128	pubilc beach
SE-1996-1112846	MS039-96	SE11808	Historical Import	Dolphin, bottlenose	Tursiops	truncatus	J Buchanan	Mississippi Department Of Marine Resources	Mississippi Department Ofmarine Resources	Pass Christian	Harrison	MS	Gulf of Mexico	Gm, Ms, Harrison, Pass Christian, Just West Of Henderson Avenue Between The Fist Two Piers You Come To	MS Mainland	30.3101	decimal degrees	-89.2564	decimal degrees	estimate	1996-NOV-01	1996	NOV	fall		ADVANCED DECOMPOSITION	ADVANCED DECOMPOSITION	MALE		adult	108	in	actual	Not Active-Response		Animla Was Bloated, No Signs Of Human Interaction, Possibly Red Tide In Area	346.924	1026.05	10156.1	1996	SE-1996-1112846	1996-NOV-01	128	pubilc beach
SE-1996-1112847	MS040-96	SE11809	Historical Import	Dolphin, bottlenose	Tursiops	truncatus	W HOGGARD	National Marine Fisheries Service- Pascagoula	National Marine Fisheries Service- Pascagoula	Gulfport	Harrison	MS	Gulf of Mexico	Gm, Ms, Harrison, Gulfport, Hewes Avenue	MS Mainland	30.3746	decimal degrees	-89.0601	decimal degrees	estimate	1996-NOV-25	1996	NOV	fall		MODERATE DECOMPOSITION	MODERATE DECOMPOSITION	MALE		adult	254	cm	actual	Not Active-Response		Normal Blubber Thickness	255.645	1568.08	2509.55	1996	SE-1996-1112847	1996-NOV-25	128	pubilc beach
SE-1996-1112973	MS041-96	SE11810	Historical Import	Dolphin, bottlenose	Tursiops	truncatus	C Doyle	Gulf Islands National Seashore	Gulf Islands National Seashore - Mississippi District	West Shiop Island	Harrison	MS	Gulf of Mexico	Gm, Ms, Harrison, West Of Ship Island, North Beach East 1 Mile	MS Barrier Island	30.2087	decimal degrees	-88.9519	decimal degrees		1996-NOV-25	1996	NOV	fall		FRESH DEAD	FRESH DEAD	MALE		juvenile	81	in	actual	Not Active-Response		Young Adult. No External Injuries Or Marks Except For Blistering Of Tissue Around Dorsal Not Normally Observed With Decomposition. Unable To Bury	20570.5	20672.4	2453.24	1996	SE-1996-1112973	1996-NOV-25	128	island
SE-1996-1112974	MS042-96	SE11811	Historical Import	Dolphin, bottlenose	Tursiops	truncatus	C Doyle	Gulf Islands National Seashore	National Marine Fisheries Service- Pascagoula	West Ship Island	Harrison	MS	Gulf of Mexico	Gm, Ms, Harrison, West Of Ship Island, South Beach, West Half Mile	MS Barrier Island	30.2083	decimal degrees	-88.9667	decimal degrees		1996-NOV-25	1996	NOV	fall		MODERATE DECOMPOSITION	MODERATE DECOMPOSITION	MALE		subadult	94	in	actual	Not Active-Response		No Visible Injuries Or Marks. Bloating And Decoloration Apparent Striated Tissue And Cracking Visible	20350	20143.3	1039.9	1996	SE-1996-1112974	1996-NOV-25	128	island
SE-1996-1113041	MS009-96	SE11131	Historical Import	Dolphin, bottlenose	Tursiops	truncatus	J Woods	Gulf Islands National Seashore	Gulf Islands National Seashore - Mississippi District	Biloxi	Harrison	MS	Gulf of Mexico	Gm, Ms, Harrison, Biloxi, West Ship Island, In Front Of Range Tower	MS Barrier Island	30.207	decimal degrees	-88.9668	decimal degrees		1996-MAR-04	1996	MAR	spring		MODERATE DECOMPOSITION	MODERATE DECOMPOSITION	MALE		perinate	110	cm	actual	Not Active-Response		Immature, No Teeth Collected. Boat Collision? (Skin Removed From Dorsum, From Blowhole To Superior Of Dorsal Fin Along The Back, A Section Of The Dorsal Is Gone), A Layer Of A Skin Was Missing On The Dolphin'S Anterior Side Of Between The Flippers	20494.2	20280.8	1045.13	1996	SE-1996-1113041	1996-MAR-04	128	island
SE-1996-1113042	MS010-96	SE11132	Historical Import	Dolphin, bottlenose	Tursiops	truncatus	D Diaz	Mississippi Wildlife, Fisheries And Parks	Mississippi Wildlife Fisheries And Parks	Pascagoula	Jackson	MS	Gulf of Mexico	Gm, Ms, Jackson, Pascagoula, Pascagoula Beach, 300 Feet East Of City Pier	MS Mainland	30.3429	decimal degrees	-88.5499	decimal degrees		1996-MAR-14	1996	MAR	spring		ADVANCED DECOMPOSITION	ADVANCED DECOMPOSITION	UNKNOWN		subadult	96	in	estimate	Not Active-Response		Examination Was Not Possible, Because The Dolphin Was In 2 Feet Of Water, Next To The Seawall. Also It All Turn Up From Rubbing On The Seawall	3094.66	1217.52	459.569	1996	SE-1996-1113042	1996-MAR-14	70	pubilc beach
SE-1996-1113043	MS019-96	SE11141	Historical Import	Dolphin, bottlenose	Tursiops	truncatus	C Creelman	Marine Life Oceanarium	Marine Life Oceanarium	Gulfport	Harrison	MS	Gulf of Mexico	Gm, Ms, Harrison, Gulfport, Mouth Of Deep Draft Harbor	MS Mainland	30.3517	decimal degrees	-89.0864	decimal degrees	estimate	1996-APR-04	1996	APR	spring		FRESH DEAD	FRESH DEAD	FEMALE		perinate	44.5	in	actual	Not Active-Response		Brought To Us By U.S. Coast Guard	1865.05	1072.38	52.9221	1996	SE-1996-1113043	1996-APR-04	128	pubilc beach
SE-1996-1113044	MS020-96	SE11142	Historical Import	Dolphin, bottlenose	Tursiops	truncatus	R Caylor	Mississippi Department Of Marine Resources	Mississippi Department Of Marine Resources	Gulfport	Harrison	MS	Gulf of Mexico	Gm, Ms, Harrison, Gulfport, 1 Block East Of Holiday Inn, Across Street Of Thorton Avenue	MS Mainland	30.3695	decimal degrees	-89.0778	decimal degrees	estimate	1996-APR-21	1996	APR	spring		ADVANCED DECOMPOSITION	ADVANCED DECOMPOSITION	MALE		subadult	96	in	estimate	Not Active-Response			308.643	1149.45	1336.76	1996	SE-1996-1113044	1996-APR-21	128	pubilc beach
SE-1996-1113045	LA042-96	SE11032	Historical Import	Dolphin, bottlenose	Tursiops	truncatus	B Vermillion	Louisiana Department Of Wildlife And Fisheries	Louisiana Department Of Wildlife And Fisheries	Chandeleur Islands	St Bernard	LA	Gulf of Mexico	Gm, La, St Bernard, Northern Third Of Chandeleur Island	LA - Remote	30.0131	decimal degrees	-88.8422	decimal degrees		1996-MAR-13	1996	MAR	spring		MUMMIFIED/SKELETAL	MUMMIFIED/SKELETAL	UNKNOWN		juvenile	84	in	estimate	Not Active-Response		F96ver07lausiv	42255.8	39327.9	9507.68	1996	SE-1996-1113045	1996-MAR-13	69	island
SE-1996-1113152	LA052-96	SE11069	Historical Import	Dolphin, bottlenose	Tursiops	truncatus	J Morehead	Louisiana Marine Mammal Stranding Network	Louisiana Marine Mammal Stranding Network	Grand Isle	Jefferson	LA	Gulf of Mexico	Gm, La, Jefferson, Grand Isle, Across Form Bon Voyage Marina, About 100 Feet From Cross Walk	LA - Public	29.2208	decimal degrees	-90.0135	decimal degrees	estimate	1996-APR-30	1996	APR	spring		ADVANCED DECOMPOSITION	ADVANCED DECOMPOSITION	MALE		perinate	111	cm	actual	Not Active-Response		Animal Awaiting Necropsy At Lsu-Svm	237.031	1647.8	7997.03	1996	SE-1996-1113152	1996-APR-30	594	pubilc beach
SE-1996-1113153	LA053-96	SE11070	Historical Import	Dolphin, bottlenose	Tursiops	truncatus	C Janssen	Louisiana Marine Mammal Stranding Network	Louisiana Marine Mammal Stranding Network	Grand Isle	Jefferson	LA	Gulf of Mexico	Gm, La, Jefferson, Grand Isle, 0.5 Mile West Of Sammy-1 (La052-96)	LA - Public	29.2164	decimal degrees	-90.0207	decimal degrees	estimate	1996-APR-30	1996	APR	spring		MODERATE DECOMPOSITION	MODERATE DECOMPOSITION	MALE		juvenile	225	cm	actual	Not Active-Response		Animal Awaiting Necropsy At Lsu-Svm	193.759	834.709	8847.52	1996	SE-1996-1113153	1996-APR-30	594	pubilc beach
SE-1996-1113155	SHCM250	SE10898	Historical Import	Dolphin, bottlenose	Tursiops	truncatus	G Regan	Spring Hill College	Spring Hill College	Theodore	Mobile	AL	Mobile Bay	Gm, Al, Mobile, Theodore, Mobile Bay, West Side Of Mobile Bay, South Of Fowl River Mouth	Mobile	30.4367	decimal degrees	-88.1051	decimal degrees		1996-APR-06	1996	APR	spring		MODERATE DECOMPOSITION	MODERATE DECOMPOSITION	MALE	PUP/CALF	perinate	112	cm	actual	Not Active-Response		Limp Fin And Flukes, Umbilical Cord Present	415.217	1246.47	7633.04	1996	SE-1996-1113155	1996-APR-06	126	private beach
SE-1996-1113187	LA039-96	SE11029	Historical Import	Dolphin, bottlenose	Tursiops	truncatus	S Shively	Louisiana Department Of Wildlife And Fisheries	Louisiana Department Of Wildlife And Fisheries	Chandeleur Islands	St Bernard	LA	Gulf of Mexico	Gm, La, St Bernard, Southern End Of Chandeleur Islands	LA - Remote	29.7528	decimal degrees	-88.8667	decimal degrees		1996-MAR-13	1996	MAR	spring		MUMMIFIED/SKELETAL	MUMMIFIED/SKELETAL	UNKNOWN		juvenile	48	in	actual	Not Active-Response			69959.6	68220.7	17132	1996	SE-1996-1113187	1996-MAR-13	69	island
SE-1996-1113188	LA041-96	SE11031	Historical Import	Dolphin, bottlenose	Tursiops	truncatus	B Vermillion	Louisiana Department Of Wildlife And Fisheries	Louisiana Department Of Wildlife And Fisheries	Chandeleur Islands	St Bernard	LA	Gulf of Mexico	Gm, La, St Bernard, North Top Of Chandeleur Islands, Near Chandeleur Light	LA - Remote	30.0489	decimal degrees	-88.8669	decimal degrees		1996-MAR-13	1996	MAR	spring		MUMMIFIED/SKELETAL	MUMMIFIED/SKELETAL	UNKNOWN		juvenile	84	in	estimate	Not Active-Response		F96ver07lausii	38261.6	36013.2	5428.09	1996	SE-1996-1113188	1996-MAR-13	69	island
SE-1996-1113193	MS021-96	SE11143	Historical Import	Dolphin, bottlenose	Tursiops	truncatus	T Matthews			Ocean Springs	Jackson	MS	Gulf of Mexico	Gm, Ms, Jackson, Ocean Springs, In Front Of Ocean Point Appartments	MS Mainland	30.408	decimal degrees	-88.8357	decimal degrees	estimate	1996-APR-29	1996	APR	spring		MODERATE DECOMPOSITION	MODERATE DECOMPOSITION	FEMALE		juvenile	200	cm	estimate	Not Active-Response			578.39	1235.39	346.907	1996	SE-1996-1113193	1996-APR-29	70	pubilc beach
SE-1996-1113194	MS022-96	SE11144	Historical Import	Dolphin, bottlenose	Tursiops	truncatus	P Floyd	National Marine Fisheries Service-Pascagoula	National Marine Fisheries Service- Pascagoula	Pascagoula	Jackson	MS	Gulf of Mexico	Gm, Ms, Jackson, Pascagoula, South Of Chevron Refinery	MS Mainland	30.3183	decimal degrees	-88.4904	decimal degrees	estimate	1996-APR-29	1996	APR	spring		ADVANCED DECOMPOSITION	ADVANCED DECOMPOSITION	UNKNOWN		juvenile	170	cm	estimate	Not Active-Response			3279.44	3889.72	1249.17	1996	SE-1996-1113194	1996-APR-29	70	salt marsh
SE-1996-1113294	LA059-96	SE11174	Historical Import	Dolphin, bottlenose	Tursiops	truncatus	J Wishiewski	Louisiana Department Of Wildlife And Fisheries	Louisiana Department Of Wildlife And Fisheries	Grand Terre	Jefferson	LA	Gulf of Mexico	Gm, La, Jefferson, Grand Terre, Grand Terre Beach, 0.5 Mile West Of Sugar Mill	LA - Remote	29.272	decimal degrees	-89.9413	decimal degrees		1996-APR-30	1996	APR	spring		MODERATE DECOMPOSITION	MODERATE DECOMPOSITION	MALE		adult	105	in	actual	Not Active-Response		Had Rope Tied With Knot Arround Upper Body, Behind Pectoral Fins	2449.2	2205.99	47.8512	1996	SE-1996-1113294	1996-APR-30	594	island
SE-1996-1113295	LA060-96	SE11175	Historical Import	Dolphin, bottlenose	Tursiops	truncatus	M Fugler	Louisiana Department Of Wildlife And Fisheries	Louisiana Department Of Wildlife And Fisheries	Grand Terre	Jefferson	LA	Gulf of Mexico	Gm, La, Jefferson, Grand Terre, Near East Point Tip Of Island	LA - Remote	29.2934	decimal degrees	-89.9049	decimal degrees	estimate	1996-APR-23	1996	APR	spring		MODERATE DECOMPOSITION	MODERATE DECOMPOSITION	MALE		adult	113	in	actual	Not Active-Response		Found Washed Up On Beach Without Any Apparent Injuries Evident. Carcass Was Bloated And Skin Was Starting To Slough Off	6716.25	6466.16	3564.3	1996	SE-1996-1113295	1996-APR-23	594	island
SE-1996-1113296	LA061-96	SE11176	Historical Import	Dolphin, bottlenose	Tursiops	truncatus	J Schwartzer	Aquarium Of The Americas	Aquarium Of The Americas	Grand Isle	Jefferson	LA	Gulf of Mexico	Gm, La, Jefferson, Grande Isle	LA - Public	29.2277	decimal degrees	-90.0008	decimal degrees		1996-APR-20	1996	APR	spring		ADVANCED DECOMPOSITION	ADVANCED DECOMPOSITION	UNKNOWN		subadult	96	in	actual	Not Active-Response			311.268	3084.48	6566.24	1996	SE-1996-1113296	1996-APR-20	594	pubilc beach
SE-1996-1113297	LA062-96	SE11177	Historical Import	Dolphin, bottlenose	Tursiops	truncatus	J Hewitt	Aquarium Of The Americas	Aquarium Of The Americas	Port Fourchon	Lafourche	LA	Gulf of Mexico	Gm, La, La Fourche, Port Fourchon, 0.5 Miles East Of Beach Access Road	LA - Private	29.1037	decimal degrees	-90.177	decimal degrees	estimate	1996-MAY-08	1996	MAY	spring		ADVANCED DECOMPOSITION	ADVANCED DECOMPOSITION	UNKNOWN		subadult	90	in	estimate	Not Active-Response		Prolapsed Intestine. No Marks And Cuts. Teeth Yellowed And Worn	1684.43	1873.64	4624.2	1996	SE-1996-1113297	1996-MAY-08	33	pubilc beach
SE-1996-1113301	LA080-96	SE11385	Historical Import	Dolphin, bottlenose	Tursiops	truncatus	B Vermillion	Louisiana Department Of Wildlife And Fisheries	Louisiana Department Of Wildlife And Fisheries	[Pelican Island]	Plaquemines	LA	Gulf of Mexico	Gm, La, Plaquemines, About 8.3 Miles Southwest Of Buras High School [Pelican Island]	LA - Remote	29.2528	decimal degrees	-89.6032	decimal degrees		1996-JUN-14	1996	JUN	summer		FRESH DEAD	DEAD - CONDITION UNKNOWN	MALE		adult	120	in	estimate	Not Active-Response		Animal Was Sighted From A Helicopter Overflight - 200 Ft Off The Ground. " Appeared To Be An Extremely Large Animal" Rope Around Tail, Entanglement May Occurred Pre Or Post Mortem	12744	12401.5	200.106	1996	SE-1996-1113301	1996-JUN-14	13	island
SE-1996-1113305	96-5C-0272	SE10699	Historical Import	Dolphin, bottlenose	Tursiops	truncatus	LE Jourdan # 285 (Fmp)	Florida Marine Patrol	Florida Marine Patrol	Destin	Okaloosa	FL	CHOCTAWHATCHEE BAY	Gm, Fl, Okaloosa, Destin, Lot 17j, Kelly Plantation Subdivision, West Shore Line Of Mouth Of Jones Bayou Off Choctawhatchee Bay	FL - Okaloosa	30.4064	decimal degrees	-86.4958	decimal degrees		1996-MAR-24	1996	MAR	spring		ADVANCED DECOMPOSITION	ADVANCED DECOMPOSITION	FEMALE		juvenile	84	in	actual	Not Active-Response			1539.78	637.488	2469.73	1996	SE-1996-1113305	1996-MAR-24	71	private beach
SE-1996-1113333	MS018-96	SE11140	Historical Import	Dolphin, bottlenose	Tursiops	truncatus	W HOGGARD	National Marine Fisheries Service-Pascagoula	National Marine Fisheries Service- Pascagoula	Pascagoula	Jackson	MS	Gulf of Mexico	Gm, Ms, Jackson, Pascagoula, South Of Chevron Refinery	MS Mainland	30.3232	decimal degrees	-88.4668	decimal degrees		1996-APR-17	1996	APR	spring		MODERATE DECOMPOSITION	MODERATE DECOMPOSITION	FEMALE		perinate	33.5	in	actual	Not Active-Response		Teeth Not Erupted. Liver And Lung Samples Taken	3795.24	5156.96	3521.03	1996	SE-1996-1113333	1996-APR-17	70	salt marsh
SE-1996-1113334	LA043-96	SE11033	Historical Import	Dolphin, bottlenose	Tursiops	truncatus	E Moss	Louisiana Department Of Wildlife And Fisheries	Louisiana Department Of Wildlife And Fisheries	Grand Isle	Jefferson	LA	Gulf of Mexico	Gm, La, Jefferson, Grand Isle, Elmer'S Island, 0.25 Mile From Entry To Beach	LA - Private	29.1727	decimal degrees	-90.0772	decimal degrees	estimate	1996-MAR-20	1996	MAR	spring		ADVANCED DECOMPOSITION	ADVANCED DECOMPOSITION	UNKNOWN		perinate	109	cm	actual	Not Active-Response		Carcass Tagged, Teeth Collected And Sent To Swf	1995.32	2021.61	16179.4	1996	SE-1996-1113334	1996-MAR-20	594	pubilc beach
SE-1996-1113335	LA045-96	SE11034	Historical Import	Dolphin, bottlenose	Tursiops	truncatus	E Moss	Louisiana Department Of Wildlife And Fisheries	Louisiana Department Of Wildlife And Fisheries	Grand Isle	Jefferson	LA	Gulf of Mexico	Gm, La, Jefferson, Grand Isle, Elmer'S Island, 0.25 Mile West Of Entrance To Beach	LA - Private	29.1727	decimal degrees	-90.0772	decimal degrees		1996-MAR-04	1996	MAR	spring		FRESH DEAD	FRESH DEAD	FEMALE		juvenile	127	cm	actual	Not Active-Response		3 Or 4 Boat Marks On Back- Outboard Boat Marks Across Head. No Teeth Taken, Carcass Tagged With Orange Ribbon	1995.32	2021.61	16179.4	1996	SE-1996-1113335	1996-MAR-04	594	pubilc beach
SE-1996-1113336	LA044-96	SE11035	Historical Import	Dolphin, bottlenose	Tursiops	truncatus	E Moss	Louisiana Department Of Wildlife And Fisheries	Louisiana Department Of Wildlife And Fisheries	Grand Isle	Jefferson	LA	Gulf of Mexico	Gm, La, Jefferson, Elmer'S Gm, La, Jefferson, Elmer'S Island, 3/4 Mile East Of Entrance At Low West	LA - Private	29.178	decimal degrees	-90.0698	decimal degrees	estimate	1996-APR-03	1996	APR	spring		FRESH DEAD	FRESH DEAD	FEMALE		adult	251.5	cm	actual	Not Active-Response		Dorsal Fin Sliced Off (Missing) And Other Cuts Across The Tops Of Body	1750.28	1909.54	15247.8	1996	SE-1996-1113336	1996-APR-03	594	island
SE-1996-1113342	LA027-96	SE11017	Historical Import	Dolphin, bottlenose	Tursiops	truncatus	T Jordan	Nmfs/ Louisiana State University	National Marine Fisheries Service - Baton Rouge	Lockport	Lafourche	LA	Gulf of Mexico	Gm, La, La Fourche, [Lockport???], Bayou La Fourche, Across From Bollinger Ship Yard	LA - Private	29.104	decimal degrees	-90.1964	decimal degrees	estimate	1996-MAR-05	1996	MAR	spring		ALIVE	FRESH DEAD	MALE		subadult	228.6	cm	actual	Not Active-Response		Animal Was Covered In Open Lesions And Fungus. Carcass Is Being Stored At Louisiana State University, School Of Vet Science Awaiting Necropsy By Dr. Hillman. Blood And Skin Samples Taken To Nmfs -Miami (Blair Mase).	997.929	1333.3	3076.86	1996	SE-1996-1113342	1996-MAR-05	33	private beach
SE-1996-1113343	LA028-96	SE11018	Historical Import	Dolphin, bottlenose	Tursiops	truncatus	T Jordan	Nmfs/ Louisiana State University	National Marine Fisheries Service - Baton Rouge	Grand Isle	Jefferson	LA	Gulf of Mexico	Gm, La, Jefferson, Grand Isle, Across Form Brown And Orange House, 22 [2.2 Dko] Miles East Of Bridge	LA - Public	29.2238	decimal degrees	-90.0081	decimal degrees	estimate	1996-MAR-09	1996	MAR	spring		ADVANCED DECOMPOSITION	ADVANCED DECOMPOSITION	MALE		adult	269	cm	actual	Not Active-Response		Upper Jaw Completely Deteriorated, Few Teeth And Worn Flat	282.506	2254.5	7389.84	1996	SE-1996-1113343	1996-MAR-09	594	pubilc beach
SE-1996-1113344	LA029-96	SE11019	Historical Import	Dolphin, bottlenose	Tursiops	truncatus	T Jordan	Nmfs/ Louisiana State University	National Marine Fisheries Service - Baton Rouge	Grand Isle	Jefferson	LA	Gulf of Mexico	Gm, La, Jefferson, Grand Isle, 2.2 Miles East Of Bridge	LA - Public	29.2238	decimal degrees	-90.0081	decimal degrees	estimate	1996-MAR-09	1996	MAR	spring		FRESH DEAD	FRESH DEAD	FEMALE		juvenile	118	cm	actual	Not Active-Response		Rostral Hairs Present, Teeth Not Erupted. Large Hole On The Left Side Of The Head And Blood Spatter Pattern On Sand Adjacent To. (Gunshot). Entire Animal Collected At Lsu Vet School Freezer To Await Necropsy	282.506	2254.5	7389.84	1996	SE-1996-1113344	1996-MAR-09	594	pubilc beach
SE-1996-1113345	MS012-96	SE11134	Historical Import	Dolphin, bottlenose	Tursiops	truncatus	J Buchanan	Mississippi Department Of Marine Resources	Mississippi Department Of Marine Resources	Gulfport	Harrison	MS	Mississippi Sound	Gm, Ms, Harrison, Gulfport, Immediately West Of Grand Casino Hotel, Mississippi Sound	MS Mainland	30.3618	decimal degrees	-89.1008	decimal degrees	estimate	1996-MAR-15	1996	MAR	spring		ADVANCED DECOMPOSITION	ADVANCED DECOMPOSITION	MALE		subadult	96	in	estimate	Not Active-Response		Large Wound On Side, Adjacent To And Posterior Of Right Pectoral Flipper. I Probed For Bullet But Did Not Find One	319.066	1136.72	1641.55	1996	SE-1996-1113345	1996-MAR-15	128	pubilc beach
SE-1996-1113363	LA047-96	SE11037	Historical Import	Dolphin, bottlenose	Tursiops	truncatus	A Camus	Louisiana State University	Louisiana State University		Terrebonne	LA	Gulf of Mexico	Gm, La, Terrebonne, Between Oyster Bayou And Taylor Bayou On Point	LA - Remote	29.2	decimal degrees	-91.1	decimal degrees		1996-MAR-23	1996	MAR	spring		MODERATE DECOMPOSITION	MODERATE DECOMPOSITION	UNKNOWN						Not Active-Response		Animal Seen During Aerial Survey	41858.9	28749.3	14013.6	1996	SE-1996-1113363	1996-MAR-23	33	salt marsh
SE-1996-1113386	LA002-96	SE10992	Historical Import	Dolphin, bottlenose	Tursiops	truncatus	E Creef	U.S. Army Corps Of Engineers	U.S. Army Corps Of Engineers	Grand Terre	Jefferson	LA	Gulf of Mexico	Gm, La, Jefferson, Grand Terre, Northeast Shore	LA - Remote	29.2932	decimal degrees	-89.909	decimal degrees	estimate	1996-JAN-17	1996	JAN	winter		ADVANCED DECOMPOSITION	ADVANCED DECOMPOSITION	UNKNOWN		adult	280	cm	actual	Not Active-Response		Skin Black In Appareance. Additional Examiner(s): B Russel	6370.02	6115.16	3235.47	1996	SE-1996-1113386	1996-JAN-17	594	island
SE-1996-1113387	LA003-96	SE10993	Historical Import	Dolphin, bottlenose	Tursiops	truncatus	E Creef	U.S. Army Corps Of Engineers	U.S. Army Corps Of Engineers	Grand Isle	Jefferson	LA	Gulf of Mexico	Gm, La, Jefferson, Grand Isle, Northteast Shore	LA - Remote	29.2932	decimal degrees	-89.909	decimal degrees	estimate	1996-JAN-16	1996	JAN	winter		ADVANCED DECOMPOSITION	ADVANCED DECOMPOSITION	MALE		adult	260	cm	actual	Not Active-Response		Skin Black In Color. Additional Examiner(s): B Russel	6370.02	6115.16	3235.47	1996	SE-1996-1113387	1996-JAN-16	594	island
SE-1996-1113415	LA004-96	SE10994	Historical Import	Dolphin, bottlenose	Tursiops	truncatus	E Creef	U.S. Army Corps Of Engineers	U.S. Army Corps Of Engineers	Grand Isle	Jefferson	LA	Gulf of Mexico	Gm, La, Jefferson, Grand Isle, Northeast Shore	LA - Remote	29.2932	decimal degrees	-89.909	decimal degrees	estimate	1996-JAN-16	1996	JAN	winter		MODERATE DECOMPOSITION	MODERATE DECOMPOSITION	MALE		adult	280	cm	actual	Not Active-Response		No Signs Of Wound On Right Side Of The Dolphin (Visible Side). Skin Grey In Color. Additional Examiner(s): B Russel	6370.02	6115.16	3235.47	1996	SE-1996-1113415	1996-JAN-16	594	island
SE-1996-1113460	LA065-96	SE11205	Historical Import	Dolphin, bottlenose	Tursiops	truncatus	K Mcneil	Aquarium Of The Americas	Aquarium Of The Americas	Grand Isle	Jefferson	LA	Gulf of Mexico	Gm, La, Jefferson, Grand Isle,	LA - Public	29.2509	decimal degrees	-89.9572	decimal degrees		1996-MAY-25	1996	MAY	spring		FRESH DEAD	FRESH DEAD	UNKNOWN		subadult	236	cm	estimate	Not Active-Response			455.619	1359.72	1715.49	1996	SE-1996-1113460	1996-MAY-25	594	pubilc beach
SE-1996-1113461	LA066-96	SE11206	Historical Import	Dolphin, bottlenose	Tursiops	truncatus	B Vermillion	Louisiana Department Of Wildlife And Fisheries	Louisiana Department Of Wildlife And Fisheries	Fourchon	Lafourche	LA	Gulf of Mexico	Gm, La, La Fourche, Fourchon, Fourchon Beach, 40 Yards East Of Entrance Road	LA - Private	29.1012	decimal degrees	-90.1819	decimal degrees		1996-MAY-20	1996	MAY	spring		ADVANCED DECOMPOSITION	ADVANCED DECOMPOSITION	MALE		subadult	96	in	estimate	Not Active-Response		Teeth Very Worn Down. Tooth Pulled From Upper Left Jaw, Will Forward To Odell Or Jordan	1514.65	1786.99	4079.3	1996	SE-1996-1113461	1996-MAY-20	33	pubilc beach
SE-1996-1113462	LA067-96	SE11207	Historical Import	Dolphin, bottlenose	Tursiops	truncatus	E Moss	Louisiana Department Of Wildlife And Fisheries	Louisiana Department Of Wildlife And Fisheries	Fourchon	Lafourche	LA	Gulf of Mexico	Gm, La, La Fourche, Fourchon, 1/2 Mile East Of Entrance Road	LA - Private	29.1026	decimal degrees	-90.1801	decimal degrees	estimate	1996-FEB-09	1996	FEB	winter		ADVANCED DECOMPOSITION	ADVANCED DECOMPOSITION	UNKNOWN		juvenile	79	in	actual	Not Active-Response		Teeth Removed To Send To Swf	1516.66	1754.93	4297.61	1996	SE-1996-1113462	1996-FEB-09	33	pubilc beach
SE-1996-1113463	LA070-96	SE11210	Historical Import	Dolphin, bottlenose	Tursiops	truncatus	E Moss	Louisiana Department Of Wildlife And Fisheries	Louisiana Department Of Wildlife And Fisheries	Grand Isle	Jefferson	LA	Gulf of Mexico	Gm, La, Jefferson, Grand Isle, Grand Isle Public Beach	LA - Public	29.1996	decimal degrees	-90.0435	decimal degrees	estimate	1996-JAN-29	1996	JAN	winter		ADVANCED DECOMPOSITION	ADVANCED DECOMPOSITION	UNKNOWN		juvenile	88	in	actual	Not Active-Response		Took Teeth To Dr. Odell	656.787	534.644	11744.4	1996	SE-1996-1113463	1996-JAN-29	594	pubilc beach
SE-1996-1113466	MS001-96	SE11041	Historical Import	Dolphin, bottlenose	Tursiops	truncatus	W Wilson	Gulf Islands National Seashore	Gulf Islands National Seashore - Mississippi District	Pascagoula	Jackson	MS	Gulf of Mexico	Gm, Ms, Jackson, Pascagoula, 0.5 Mile East Of Mouth Of Tide Gauge Pond, North Side Of Petit Bois Island	MS Barrier Island	30.2022	decimal degrees	-88.4439	decimal degrees		1996-JAN-10	1996	JAN	winter		MODERATE DECOMPOSITION	MODERATE DECOMPOSITION	FEMALE		adult	100	in	actual	Not Active-Response		Four Teeth Taken Form Upper Left Jaw. Orange "X" Painted On Left Side	16867.2	17114.3	4346.93	1996	SE-1996-1113466	1996-JAN-10	70	island
SE-1996-1113469	MS005-96	SE11127	Historical Import	Dolphin, bottlenose	Tursiops	truncatus	W Woods	Gulf Islands National Seashore	Gulf Islands National Seashore - Mississippi District	Biloxi	Harrison	MS	Gulf of Mexico	Gm, Ms, Harrison, Biloxi, East Ship Island, North Side, West Tip; Body Was 50 Yards Into The Island In Tide Pool	MS Barrier Island	30.2248	decimal degrees	-88.9068	decimal degrees	estimate	1996-FEB-13	1996	FEB	winter		ADVANCED DECOMPOSITION	ADVANCED DECOMPOSITION	UNKNOWN		juvenile	225	cm	actual	Not Active-Response		Surface Of Skin Removed From Blowhole Over Dorsal Fin Down To Tail. Unknown Origin Of Skin Removed	18969.7	18742.2	4683.28	1996	SE-1996-1113469	1996-FEB-13	128	island
SE-1996-1113473	LA046-96	SE11036	Historical Import	Dolphin, bottlenose	Tursiops	truncatus	A Camus	Louisiana State University	Louisiana State University	Point Au Fer	Terrebonne	LA	Gulf of Mexico	Gm, La, Terrebonne, Point Au Fer, Near Oyster Bayou	LA - Remote	29.225	decimal degrees	-91.209	decimal degrees		1996-MAR-23	1996	MAR	spring		ADVANCED DECOMPOSITION	DEAD - CONDITION UNKNOWN	UNKNOWN						Not Active-Response		Animal Seen During Aerial Survey	50190.1	37204.8	22437.7	1996	SE-1996-1113473	1996-MAR-23	33	salt marsh
SE-1996-1113478	LA034-96	SE11024	Historical Import	Dolphin, bottlenose	Tursiops	truncatus	G Hopkins	Gulf Islands National Seashore	Gulf Islands National Seashore - Mississippi District	New Orleans	Plaquemines	LA	Gulf of Mexico	Gm, La, Plaquemines, New Orleans, Chandeleur Sound, On East Shore On Curlew Island	LA - Remote	29.6633	decimal degrees	-88.9389	decimal degrees	estimate	1996-MAR-11	1996	MAR	spring		ADVANCED DECOMPOSITION	DEAD - CONDITION UNKNOWN	UNKNOWN						Not Active-Response		Observed During Fixed Wing Overflight, No Examination Was Conducted. Animal Was Adult In Size	58144.1	58499.1	14835.6	1996	SE-1996-1113478	1996-MAR-11	13	island
SE-1996-1113479	LA035-96	SE11025	Historical Import	Dolphin, bottlenose	Tursiops	truncatus	M Duet	Louisiana Department Of Wildlife And Fisheries	Louisiana Department Of Wildlife And Fisheries	Grand Terre	Jefferson	LA	Gulf of Mexico	Gm, La, Jefferson, Grand Terre, West End Of Grand Terre Island, Along Grand Terre Pass	LA - Remote	29.2731	decimal degrees	-89.947	decimal degrees	estimate	1996-MAR-14	1996	MAR	spring		ADVANCED DECOMPOSITION	ADVANCED DECOMPOSITION	UNKNOWN		perinate	41	in	actual	Not Active-Response		Carcass Flagged And Left On Beach, Cause Of Stranding : Unknown	2086.27	1814.02	450.415	1996	SE-1996-1113479	1996-MAR-14	594	island
SE-1996-1113480	LA036-96	SE11026	Historical Import	Dolphin, bottlenose	Tursiops	truncatus	S Shively	Louisiana Department Of Wildlife And Fisheries	Louisiana Department Of Wildlife And Fisheries	Chandeleur Islands	St Bernard	LA	Gulf of Mexico	Gm, La, Saint Bernard, Southern End Of Chandeleur Islands	LA - Remote	29.8217	decimal degrees	-88.8333	decimal degrees		1996-MAR-13	1996	MAR	spring		ADVANCED DECOMPOSITION	ADVANCED DECOMPOSITION	UNKNOWN		juvenile	72	in	estimate	Not Active-Response			63522.6	60221.8	20665.6	1996	SE-1996-1113480	1996-MAR-13	69	island
SE-1996-1113481	LA037-96	SE11027	Historical Import	Dolphin, bottlenose	Tursiops	truncatus	S Shively	Louisiana Department Of Wildlife And Fisheries	Louisiana Department Of Wildlife And Fisheries	Chandeleur Islands	St Bernard	LA	Gulf of Mexico	Gm, La, Saint Bernard, Southern End Of Chandeleur Islands	LA - Remote	29.7917	decimal degrees	-88.85	decimal degrees		1996-MAR-13	1996	MAR	spring		ADVANCED DECOMPOSITION	ADVANCED DECOMPOSITION	UNKNOWN		juvenile	72	in	estimate	Not Active-Response			66813.6	63722.3	19231	1996	SE-1996-1113481	1996-MAR-13	69	island
SE-1996-1113482	LA038-96	SE11028	Historical Import	Dolphin, bottlenose	Tursiops	truncatus	S Shively	Louisiana Department Of Wildlife And Fisheries	Louisiana Department Of Wildlife And Fisheries	Chandeleur Islands	St Bernard	LA	Gulf of Mexico	Gm, La, Saint Bernard, Southern End Of Chandeleur Islands	LA - Remote	29.7639	decimal degrees	-88.8583	decimal degrees		1996-MAR-13	1996	MAR	spring		ADVANCED DECOMPOSITION	ADVANCED DECOMPOSITION	UNKNOWN		subadult	96	in	estimate	Not Active-Response			69893.5	66886.3	17460.6	1996	SE-1996-1113482	1996-MAR-13	69	island
SE-1996-1113496	LA032-96	SE11022	Historical Import	Dolphin, bottlenose	Tursiops	truncatus	E Moss	Louisiana Department Of Wildlife And Fisheries	Louisiana Department Of Wildlife And Fisheries	Fourchon	Lafourche	LA	Gulf of Mexico	Gm, La, La Fourche, Fourchon, 6 Miles East Entrance Road	LA - Private	29.1483	decimal degrees	-90.1068	decimal degrees	estimate	1996-FEB-28	1996	FEB	winter		FRESH DEAD	FRESH DEAD	FEMALE		juvenile	188	cm	actual	Not Active-Response			3520.24	3767.08	13024	1996	SE-1996-1113496	1996-FEB-28	33	pubilc beach
SE-1996-1113549	LA001-96	SE10991	Historical Import	Dolphin, bottlenose	Tursiops	truncatus	E Creef	U.S. Army Corps Of Engineers	U.S. Army Corps Of Engineers	Grand Terre	Jefferson	LA	Gulf of Mexico	Gm, La, Jefferson, Grand Terre, Southeast Shoreline	LA - Remote	29.2895	decimal degrees	-89.9078	decimal degrees	estimate	1996-JAN-17	1996	JAN	winter		ADVANCED DECOMPOSITION	ADVANCED DECOMPOSITION	UNKNOWN		juvenile	140	cm	actual	Not Active-Response		Teeth Not Erupted (Newborn To Very Young. Too Decomposed To Adequately Detail Most Features). Racoons Had Been Feeding On It When Found. Skin Color Black. Additional Examiner(s): B Russell	6246.11	6001.77	3072.85	1996	SE-1996-1113549	1996-JAN-17	594	island
SE-1996-1113550	SHCM249	SE10897	Historical Import	Dolphin, bottlenose	Tursiops	truncatus	G Regan	Spring Hill College	Spring Hill College	Dauphin Island	Mobile	AL	Gulf of Mexico	Gm, Al, Mobile, Dauphin Island, South Side, About 1 Mile From East End	Mobile	30.2435	decimal degrees	-88.0901	decimal degrees		1996-APR-03	1996	APR	spring		FRESH DEAD	FRESH DEAD	MALE		juvenile	140	cm	actual	Not Active-Response		Skin Fungus. Additional Examiner(s): S O'Hare	853.112	1208.59	2771.04	1996	SE-1996-1113550	1996-APR-03	126	pubilc beach
SE-1996-1113569	SHCM256	SE11871	Historical Import	Dolphin, bottlenose	Tursiops	truncatus	G Regan	Spring Hill College	Spring Hill College	Dauphin Island	Mobile	AL	Gulfof Mexico	Gm, Al, Mobile, Dauphin Island, South Side About 5 Miles West Of East End Of Island	Mobile	30.2494	decimal degrees	-88.1667	decimal degrees		1996-NOV-01	1996	NOV	fall		ADVANCED DECOMPOSITION	ADVANCED DECOMPOSITION	UNKNOWN		perinate	100	cm	actual	Not Active-Response			5177.71	5307.97	2717.44	1996	SE-1996-1113569	1996-NOV-01	126	pubilc beach
SE-1996-1113576	MS044-96	SE11813	Historical Import	Dolphin, bottlenose	Tursiops	truncatus	C Doyle	Gulf Islands National Seashore	Gulf Islands National Seashore - Mississippi District	West Ship Island	Harrison	MS	Gulf of Mexico	Gm, Ms, Harrison, Northeast Shore Of West Ship Island	MS Barrier Island	30.2184	decimal degrees	-88.9284	decimal degrees	estimate	1996-NOV-28	1996	NOV	fall		FRESH DEAD	MODERATE DECOMPOSITION	FEMALE		subadult	93	in	actual	Not Active-Response			19636.7	19786.4	4623.03	1996	SE-1996-1113576	1996-NOV-28	128	island
SE-1996-1113577	MS046-96	SE11814	Historical Import	Dolphin, bottlenose	Tursiops	truncatus	C Doyle	Gulf Islands National Seashore	Gulf Islands National Seashore - Mississippi District	West Ship Island	Harrison	MS	Gulf of Mexico	Gm, Ms, Harrison, West Ship Island, North Central Shore Line	MS Barrier Island	30.2148	decimal degrees	-88.9491	decimal degrees		1996-NOV-28	1996	NOV	fall		MODERATE DECOMPOSITION	MODERATE DECOMPOSITION	UNKNOWN		subadult	93	in	actual	Not Active-Response			19944.4	20188.3	2668.33	1996	SE-1996-1113577	1996-NOV-28	128	island
SE-1996-1113604	FLGM-032596-02	SE12007	Historical Import	Dolphin, bottlenose	Tursiops	truncatus	G Gray	Emerald Coast Wildlife Refuge	Emerald Coast Wildlife Refuge	Destin	Walton	FL	CHOCTAWHATCHEE BAY	Gm, Fl, Walton, Destin, Entry Of Jones Bayou-West, South Side Of Choctawhatchee Bay	FL - Walton	30.4083	decimal degrees	-86.4416	decimal degrees		1996-MAR-24	1996	MAR	spring		MODERATE DECOMPOSITION	MODERATE DECOMPOSITION	FEMALE		juvenile	212	cm	actual	Not Active-Response		Carcass Left On Site , At Private Property/ Owners Permission	1617.32	4792.4	2733.31	1996	SE-1996-1113604	1996-MAR-24	17	private beach
SE-1996-1113609	SHCM254	SE11380	Historical Import	Dolphin, bottlenose	Tursiops	truncatus	G Regan	Spring Hill College	Spring Hill College	Coden	Mobile	AL	Portersville Bay	Gm, Al, Mobile, Coden, Mississippi Sound, Portersville Bay, East Of Coden Bayou	Mobile	30.3717	decimal degrees	-88.2333	decimal degrees		1996-MAY-06	1996	MAY	spring		MODERATE DECOMPOSITION	MODERATE DECOMPOSITION	FEMALE		adult	251	cm	actual	Not Active-Response			1011.84	3588.72	11956	1996	SE-1996-1113609	1996-MAY-06	126	private beach
SE-1996-1113654	MS003-96	SE11043	Historical Import	Dolphin, bottlenose	Tursiops	truncatus	J Peterson	National Marina Fisheries Servie, Pascagoula	National Marine Fisheries Service- Pascagoula	Gulfport	Harrison	MS	Gulf of Mexico	Gm, Ms, Harrison, Gulfport	MS Mainland	30.3685	decimal degrees	-89.0808	decimal degrees	estimate	1996-JAN-31	1996	JAN	winter		FRESH DEAD	FRESH DEAD	MALE		subadult	230	cm	actual	Not Active-Response		Whole Carcass Will Be Used By Dr. Keith Mullin In Marina Mammal Class. Additional Examiner(s): S O'Sullivan	327.236	841.415	1270.33	1996	SE-1996-1113654	1996-JAN-31	128	pubilc beach
SE-1996-1113698	LA049-96	SE11066	Historical Import	Dolphin, bottlenose	Tursiops	truncatus	B Koike	Aquarium Of The Americas	Aquarium Of The Americas	Grand Isle	Jefferson	LA	Gulf of Mexico	Gm, La, Jefferson, Grand Isle	LA - Public	29.2428	decimal degrees	-89.9741	decimal degrees		1996-APR-13	1996	APR	spring		MODERATE DECOMPOSITION	MODERATE DECOMPOSITION	UNKNOWN		juvenile	127	cm	actual	Not Active-Response		Shark Bites In Abdomen And Dorsal Fin. No Signs Of Human Interaciton	282.84	2533.63	3530.37	1996	SE-1996-1113698	1996-APR-13	594	pubilc beach
SE-1996-1113715	LA075-96	SE11261	Historical Import	Dolphin, bottlenose	Tursiops	truncatus	T Jordan	National Marine Fisheries Service-La	National Marine Fisheries Service - Baton Rouge		Terrebonne	LA	Gulf of Mexico	Gm, La, Terrebonne, Bay Cheland, South Of Cocodrie, Bay Cheland Disposal Site [Disposal Of What? - Dko]	LA - Remote	29.1857	decimal degrees	-90.6057	decimal degrees		1996-JUN-20	1996	JUN	summer		MUMMIFIED/SKELETAL	MUMMIFIED/SKELETAL	MALE		juvenile	182	cm	estimate	Not Active-Response		Skull And Jaw Fractured	8663.68	8619	10028.3	1996	SE-1996-1113715	1996-JUN-20	33	island
SE-1996-1113726	LA050-96	SE11067	Historical Import	Dolphin, bottlenose	Tursiops	truncatus	C Vicari	Aquarium Of The Americas	Aquarium Of The Americas	Grand Isle	Jefferson	LA	Gulf of Mexico	Gm, La, Jefferson, Grand Isle	LA - Public	29.253	decimal degrees	-89.9567	decimal degrees		1996-APR-13	1996	APR	spring		ADVANCED DECOMPOSITION	ADVANCED DECOMPOSITION	UNKNOWN		juvenile	48	in	actual	Not Active-Response			419.259	1167.18	1519.06	1996	SE-1996-1113726	1996-APR-13	594	pubilc beach
SE-1996-1113733	MS006-96	SE11128	Historical Import	Dolphin, bottlenose	Tursiops	truncatus	W Wilson	Gulf Islands National Seashore	Gulf Islands National Seashore - Mississippi District	Ocean Springs	Jackson	MS	Gulf of Mexico	Gm, Ms, Jackson, Ocean Springs, 0.75 Miles West Of Tractor Path, South Side Of Horn Island	MS Barrier Island	30.2317	decimal degrees	-88.68	decimal degrees		1996-FEB-24	1996	FEB	winter		ADVANCED DECOMPOSITION	ADVANCED DECOMPOSITION	UNKNOWN		juvenile	221	cm	actual	Not Active-Response		Possible Already Reported- Teeth Missing From Left Jaw, No Paint Or Flagging, And Dorsal Fin Not Cut. Four Teeth Taken Form Lower Left Jaw, Orange "X" Painted On Left Side And Dorsal Fin Cut Off	17968.6	14589.9	4856.07	1996	SE-1996-1113733	1996-FEB-24	70	island
SE-1996-1113734	MS007-96	SE11129	Historical Import	Dolphin, bottlenose	Tursiops	truncatus	G Hopkins	Gulf Islands National Seashore	Gulf Islands National Seashore - Mississippi District	Gulfport	Harrison	MS	Gulf of Mexico	Gm, Ms, Harrison, Gulfport, Cat Island, Southeast Shore At Tide Line	MS Barrier Island	30.2287	decimal degrees	-89.071	decimal degrees		1996-FEB-27	1996	FEB	winter		ADVANCED DECOMPOSITION	DEAD - CONDITION UNKNOWN	UNKNOWN						Not Active-Response		Adult Animal, Seen During Aerial Survey, No Examination Was Conducted	15015.3	14661.2	4704.39	1996	SE-1996-1113734	1996-FEB-27	128	island
SE-1996-1113745	LA077-96	SE11263	Historical Import	Dolphin, bottlenose	Tursiops	truncatus	T Jordan	National Marine Fisheries Service-La	National Marine Fisheries Service - Baton Rouge	Isle Derniers	Terrebonne	LA	Gulf of Mexico	Gm, La, Terrebonne, Isle Derniers	LA - Remote	29.0628	decimal degrees	-90.6537	decimal degrees		1996-JUN-19	1996	JUN	summer		ADVANCED DECOMPOSITION	ADVANCED DECOMPOSITION	UNKNOWN		juvenile	72	in	estimate	Not Active-Response		Seen During Aerial Survey	20286.3	20243.8	6467.89	1996	SE-1996-1113745	1996-JUN-19	33	island
SE-1996-1113746	LA078-96	SE11264	Historical Import	Dolphin, bottlenose	Tursiops	truncatus	T Jordan	National Marine Fisheries Service-La	National Marine Fisheries Service - Baton Rouge	Isle Derniers	Terrebonne	LA	Gulf of Mexico	Gm, La, Terrebonne, Isle Derniers	LA - Remote	29.0532	decimal degrees	-90.7067	decimal degrees		1996-JUN-19	1996	JUN	summer		ADVANCED DECOMPOSITION	ADVANCED DECOMPOSITION	UNKNOWN		juvenile	72	in	estimate	Not Active-Response		Seen During Aerial Survey	21760.8	21722.9	11554.8	1996	SE-1996-1113746	1996-JUN-19	33	island
SE-1996-1113752	MS002-96	SE11042	Historical Import	Dolphin, bottlenose	Tursiops	truncatus	W Wilson	Gulf Islands National Seashore	Gulf Islands National Seashore - Mississippi District	Horn Island	Jackson	MS	Gulf of Mexico	Gm, Ms, Jackson, South Side Of Horn Island At Watet Pond (East End)	MS Barrier Island	30.2249	decimal degrees	-88.6263	decimal degrees		1996-JAN-14	1996	JAN	winter		ADVANCED DECOMPOSITION	ADVANCED DECOMPOSITION	UNKNOWN		juvenile	71	in	actual	Not Active-Response		Dolphin Observed Form Patrol Beat, In Wash Zone. Four Teeth Taken Form Lower Left Jaw (Only Teeth Remaining On This Jaw Bone). Orange "X" Painted On Side And Mouth Appeared To Have Been In The Water For A Period Of Time	17428.1	14713.5	4727.14	1996	SE-1996-1113752	1996-JAN-14	70	island
SE-1996-1113760	LA069-96	SE11209	Historical Import	Dolphin, bottlenose	Tursiops	truncatus	E Moss	Louisiana Department Of Wildlife And Fisheries	Louisiana Department Of Wildlife And Fisheries	Fourchon	Lafourche	LA	Gulf of Mexico	Gm, La, La Fourche, Fourchon, 3.5 Miles East Of Entrance Road	LA - Private	29.1293	decimal degrees	-90.1348	decimal degrees	estimate	1996-FEB-09	1996	FEB	winter		DEAD - CONDITION UNKNOWN	DEAD - CONDITION UNKNOWN	UNKNOWN		subadult	90	in	actual	Not Active-Response		Teeth Taken, Sent To Swf To N. Barros	4709.42	4711.99	9599.75	1996	SE-1996-1113760	1996-FEB-09	33	pubilc beach
SE-1996-1113764	MS008-96	SE11130	Historical Import	Dolphin, bottlenose	Tursiops	truncatus	G Hopkins	Gulf Islands National Seashore	Gulf Islands National Seashore - Mississippi District	Biloxi	Harrison	MS	Gulf of Mexico	Gm, Ms, Harrison, Biloxi, South Shore, West Of East Tip At West Ship Island, 1 Mile West Of East Tip	MS Barrier Island	30.21	decimal degrees	-88.9467	decimal degrees		1996-MAR-12	1996	MAR	spring		FRESH DEAD	FRESH DEAD	MALE		juvenile	50	in	estimate	Not Active-Response		Small Cut (3 Inches) In Abdomen (On Belly) Just Forward Of Genital Slit	20504.5	20767.7	2945.43	1996	SE-1996-1113764	1996-MAR-12	128	island
SE-1996-1113788	MS017-96	SE11139	Historical Import	Dolphin, bottlenose	Tursiops	truncatus	J Wood	Gulf Islands National Seashore	Gulf Islands National Seashore - Mississippi District	Biloxi	Harrison	MS	Gulf of Mexico	Gm, Ms, Harrison, Bioloxi, East Ship Island, South Beach, Approximately 0.2 Mile East Of Historic Quarter Site	MS Barrier Island	30.2317	decimal degrees	-88.8917	decimal degrees		1996-APR-12	1996	APR	spring		MODERATE DECOMPOSITION	MODERATE DECOMPOSITION	MALE		subadult	235	cm	actual	Not Active-Response		One Tooth Collected	18102.7	17859	4237.17	1996	SE-1996-1113788	1996-APR-12	128	island
SE-1996-1113822	LA076-96	SE11262	Historical Import	Dolphin, bottlenose	Tursiops	truncatus	T Jordan	National Marine Fisheries Service-La	National Marine Fisheries Service - Baton Rouge	Burras	Jefferson	LA	Gulf of Mexico	Gm, La, Plaquemines, Burras, Pelican Island Sighted During Aerial Survey	LA - Remote	29.25	decimal degrees	-89.6	decimal degrees		1996-JUN-19	1996	JUN	summer		ADVANCED DECOMPOSITION	ADVANCED DECOMPOSITION	UNKNOWN		juvenile	72	in	estimate	Not Active-Response		Seen From Aerial Survey, Coastal Areas Not Usually Covered (50 Ft Off Water)	12955	12522.4	56.8555	1996	SE-1996-1113822	1996-JUN-19	594	island
SE-1996-1113834	LA008-96	SE10998	Historical Import	Dolphin, bottlenose	Tursiops	truncatus	E Moss	Louisiana Department Of Wildlife And Fisheries	Louisiana Department Of Wildlife And Fisheries	Fourchon	Lafourche	LA	Gulf of Mexico	Gm, La, Lafourche, Fourchon, Fourchon Beach, Left Side, 3 Miles Down	LA - Private	29.121	decimal degrees	-90.1489	decimal degrees	estimate	1996-JAN-24	1996	JAN	winter		MODERATE DECOMPOSITION	MODERATE DECOMPOSITION	MALE		adult	100	in	actual	Not Active-Response		Missing Top Part Of Rear Tail	3873.2	4170.56	7945.39	1996	SE-1996-1113834	1996-JAN-24	33	pubilc beach
SE-1996-1113835	LA009-96	SE10999	Historical Import	Dolphin, bottlenose	Tursiops	truncatus	E Moss	Louisiana Department Of Wildlife And Fisheries	Louisiana Department Of Wildlife And Fisheries	Fourchon	Lafourche	LA	Gulf of Mexico	Gm, La, Lafourche, Grand Isle, Fourchon Beach, Left Side 4 Miles Down	LA - Private	29.1303	decimal degrees	-90.1337	decimal degrees	estimate	1996-JAN-24	1996	JAN	winter		ADVANCED DECOMPOSITION	ADVANCED DECOMPOSITION	UNKNOWN		juvenile	74	in	actual	Not Active-Response			4646.82	4654.17	9744.08	1996	SE-1996-1113835	1996-JAN-24	33	pubilc beach
SE-1996-1113836	LA010-96	SE11000	Historical Import	Dolphin, bottlenose	Tursiops	truncatus	B Koike	Aquarium Of The Americas	Aquarium Of The Americas	Grand Isle	Jefferson	LA	Gulf of Mexico	Gm, La, Jefferson, Grand Isle,	LA - Public	29.2319	decimal degrees	-89.9925	decimal degrees	estimate	1996-JAN-27	1996	JAN	winter		MODERATE DECOMPOSITION	MODERATE DECOMPOSITION	UNKNOWN						Not Active-Response		(Group Of 4 Animals), Teeth Collected From One Animal- Will Be Forwarded To Ladwf With Photos. Effort Will Be Made To Determine Sex From Photos If Possible	331.518	4010.83	5660.58	1996	SE-1996-1113836	1996-JAN-27	594	pubilc beach
SE-1996-1113837	LA011-96	SE11001	Historical Import	Dolphin, bottlenose	Tursiops	truncatus	B Koike	Aquarium Of The Americas	Aquarium Of The Americas	Grand Isle	Jefferson	LA	Gulf of Mexico	Gm, La, Jefferson, Grand Isle,	LA - Public	29.2319	decimal degrees	-89.9925	decimal degrees	estimate	1996-JAN-27	1996	JAN	winter		MODERATE DECOMPOSITION	MODERATE DECOMPOSITION	UNKNOWN						Not Active-Response		(Group Of 4 Animals), Teeth Collected From One Animal- Will Be Forwarded To Ladwf With Photos. Effort Will Be Made To Determine Sex From Photos If Possible	331.518	4010.83	5660.58	1996	SE-1996-1113837	1996-JAN-27	594	pubilc beach
SE-1996-1113864	FLCB102096-05	SE11995	Historical Import	Dolphin, bottlenose	Tursiops	truncatus	G Gray	Emerald Coast Wildlife Refuge	Emerald Coast Wildlife Refuge	Fort Walton Beach	Okaloosa	FL	Choctawatchee Bay	Gm, Fl, Okaloosa, Fort Walton Beach, Choctawatchee Bay, 0.75 Miles West Of Destin Pass, On South Shore Of Bay	FL - Okaloosa	30.4046	decimal degrees	-86.5068	decimal degrees	estimate	1996-OCT-20	1996	OCT	fall		MODERATE DECOMPOSITION	MODERATE DECOMPOSITION	MALE		juvenile	183	cm	actual	Not Active-Response			1087.84	1183.45	2550.83	1996	SE-1996-1113864	1996-OCT-20	71	private beach
SE-1996-1113882	MS024-96	SE11793	Historical Import	Dolphin, bottlenose	Tursiops	truncatus	B MOORE	Gulf Islands National Seashore	Gulf Islands National Seashore - Mississippi District	Gautier	Jackson	MS	Gulf of Mexico	Gm, Ms, Jackson, Gautier, Horn Island, North Side East End Of Flats, 4.5 Miles East Of Station	MS Barrier Island	30.23	decimal degrees	-88.6217	decimal degrees		1996-JUN-29	1996	JUN	summer		MODERATE DECOMPOSITION	MODERATE DECOMPOSITION	MALE		juvenile	80	in	actual	Not Active-Response		3 Teeth Taken From The Midlower Jaw. (Second Report Of Day)	16749.6	14009.4	4074.98	1996	SE-1996-1113882	1996-JUN-29	70	island
SE-1996-1113959	MS023-96	SE11792	Historical Import	Dolphin, bottlenose	Tursiops	truncatus	R Caylor	Gcrlgulf Coast Research Laboratory	Gulf Coast Research Laboratory	Biloxi	Harrison	MS	Gulf of Mexico	Gm, Ms, Harrison, Biloxi, North Side Of Palace Casino, Caught In Eddy Current Floating At Mouth Of Back Bay Of Biloxi	MS Mainland	30.3976	decimal degrees	-88.8594	decimal degrees	estimate	1996-JUN-01	1996	JUN	summer		ADVANCED DECOMPOSITION	ADVANCED DECOMPOSITION	UNKNOWN		juvenile	220	cm	estimate	Not Active-Response		Shark Bites, Part Of Abdomen Missing And Small Shark Bites All Over The Dorsal. Carcass Bloated And Skin Pealing Off	434.287	75.3689	1086.95	1996	SE-1996-1113959	1996-JUN-01	128	pubilc beach
SE-1996-1113960	MS057-96	SE11940	Historical Import	Dolphin, bottlenose	Tursiops	truncatus	M Benjamin	Gulf Islands National Seashore	Gulf Islands National Seashore - Mississippi District	Pascagoula	Jackson	MS	Gulf of Mexico	Gm, Ms, Jackson, Pascagoula, Horn Island, South Beach, South Of Garden Pond	MS Barrier Island	30.2267	decimal degrees	-88.6333	decimal degrees		1996-DEC-14	1996	DEC	winter		ADVANCED DECOMPOSITION	ADVANCED DECOMPOSITION	UNKNOWN		adult	270	cm	actual	Not Active-Response		3 Teeth Taken From Left Lower Jaw	17440.1	14832.3	4674.29	1996	SE-1996-1113960	1996-DEC-14	70	island
SE-1996-1113968	MS034-96	SE11803	Historical Import	Dolphin, bottlenose	Tursiops	truncatus	W HOGGARD	National Marine Fisheries Service- Pascagoula	National Marine Fisheries Service- Pascagoula	Pass Christian	Harrison	MS	Pass Christian Harbor	Gm, Ms, Harrison, Pass Christian, Pass Christian Harbor, Across From Street Paul'S Catholic Church [144 West Beach Blvd-Dko]	MS Mainland	30.3129	decimal degrees	-89.2489	decimal degrees	estimate	1996-NOV-21	1996	NOV	fall		MODERATE DECOMPOSITION	MODERATE DECOMPOSITION	MALE		juvenile	222	cm	actual	Not Active-Response		1 Of 2 Animals Laying Side By Side. Possible Offshore T.T? Length Measurement Difficult To Obtain Due To Surf And Animalburied In Sand, Teeth Taken. Lesser Scanp Seas In Area	285.595	253.276	9900.89	1996	SE-1996-1113968	1996-NOV-21	128	pubilc beach
SE-1996-1114026	FLBL081396-03	SE11414	Historical Import	Dolphin, bottlenose	Tursiops	truncatus	R Everett	Emerald Coast Wildlife Refuge	Emerald Coast Wildlife Refuge	Pensacola	Escambia	FL	Gulf of Mexico	Gm, Fl, Escambia, Pensacola, Intracoastal Waterway 3 Miles West Of Pensacola Pass, Norht Side Of Barrier Island	FL - Escambia	30.3192	decimal degrees	-87.3616	decimal degrees		1996-AUG-10	1996	AUG	summer		FRESH DEAD	MODERATE DECOMPOSITION	FEMALE		subadult	237	cm	actual	Not Active-Response		Girht 128 Cm , Moderate Bloat. Small Shark Bite Across Ventral Side Just Behind Pectoral Fins	2563.73	5436.01	187.427	1996	SE-1996-1114026	1996-AUG-10	173	pubilc beach
SE-1996-1114090	SHCM251	SE11377	Historical Import	Dolphin, bottlenose	Tursiops	truncatus	G Regan	Spring Hill College	Spring Hill College	Dauphin Island	Mobile	AL	Gulf of Mexico	Gm, Al, Mobile, Dauphin Island, Sand Island, South Side Of Sand Island (Pelican Island On Maps) , 0.5 Miles East Of West End	Mobile	30.225	decimal degrees	-88.1167	decimal degrees		1996-APR-13	1996	APR	spring		MODERATE DECOMPOSITION	MODERATE DECOMPOSITION	FEMALE		adult	247	cm	actual	Not Active-Response			3260.14	4230.22	5543.55	1996	SE-1996-1114090	1996-APR-13	126	pubilc beach
SE-1996-1114116	SHCM252	SE11378	Historical Import	Dolphin, bottlenose	Tursiops	truncatus	G Regan	Spring Hill College	Spring Hill College	Fairhope	Baldwin	AL	Weeks Bay	Gm, Al, Baldwin, Fairhope, Mobile Bay, East Shore, North Side Of Mouth Of Weeks Bay	Baldwin(backbay)	30.3766	decimal degrees	-87.8404	decimal degrees		1996-APR-27	1996	APR	spring		FRESH DEAD	FRESH DEAD	MALE		juvenile	117	cm	actual	Not Active-Response		Frozen: Used In June For Education, Loaned To Michael Barnwell For Research	4198.04	303	11026.3	1996	SE-1996-1114116	1996-APR-27	34	private beach
SE-1996-1114117	SHCM253	SE11379	Historical Import	Dolphin, bottlenose	Tursiops	truncatus	G Regan	Spring Hill College	Spring Hill College	Dauphin Island	Mobile	AL	Gulf of Mexico	Gm, Al, Mobile, Dauphin Island, South Side Dauphin Island, 3 Miles West Of End Of Asphalt	Mobile	30.2385	decimal degrees	-88.2433	decimal degrees	estimate	1996-APR-28	1996	APR	spring		MODERATE DECOMPOSITION	MODERATE DECOMPOSITION	FEMALE		juvenile	118	cm	actual	Not Active-Response		Umbilical Cord, Intestines Tangled Around Flukes And Tail Stock. Additional Examiner(s): S O'Hare	12419.6	12768.8	2407.74	1996	SE-1996-1114117	1996-APR-28	126	pubilc beach
SE-1997-1109963	SCHM262	SE12240	Historical Import	Dolphin, bottlenose	Tursiops	truncatus	G Regan	Spring Hill College	Spring Hill College	Gulf Shores	Baldwin	AL	Gulf of Mexico	Gm, Al, Baldwin, Gulf Shores, South Side Of Peninsula, 13 Miles East Of West End	Baldwin (BStoOB)	30.2283	decimal degrees	-87.8141	decimal degrees	estimate	1997-JAN-26	1997	JAN	winter		FRESH DEAD	FRESH DEAD	MALE		subadult	243	cm	actual	Not Active-Response		Dko Note - Reported Coordinates Do Not Agree With Written Location Description. Additional Examiner(s): S O'Hare	2420.1	7439.94	5653.63	1997	SE-1997-1109963	1997-JAN-26	34	pubilc beach
SE-1997-1109964	MS020-97	SE12375	Historical Import	Dolphin, bottlenose	Tursiops	truncatus	C Doyle	Nps-Gulf Island National Seashore	Gulf Islands National Seashore - Mississippi District	Gulf Port	Harrison	MS	Gulf of Mexico	Gm, Ms, Harrison, Gulfport, 200 Yards East Of Fort On North Side Of West Ship Island	MS Barrier Island	30.2108	decimal degrees	-88.9751	decimal degrees		1997-MAR-23	1997	MAR	spring		FRESH DEAD	FRESH DEAD	MALE		perinate	36	in	actual	Not Active-Response		Immature Male With No Apparent External Wounds Or Cause Of Death, Teeth Too Immature-Fragile To Extract	19880.2	19598.1	204.658	1997	SE-1997-1109964	1997-MAR-23	128	island
SE-1997-1109965	MS021-97	SE12376	Historical Import	Dolphin, bottlenose	Tursiops	truncatus	B MOORE	Nps-Gulf Island National Seashore	Gulf Islands National Seashore - Mississippi District	Gautier	Jackson	MS	Gulf of Mexico	Gm, Ms, Jackson, Gautier, Horn Island North Beach In Horse Shoe, Southeast Of Barge Wreck, Just Above Tide Line	MS Barrier Island	30.2329	decimal degrees	-88.6448	decimal degrees		1997-APR-06	1997	APR	spring		MODERATE DECOMPOSITION	MODERATE DECOMPOSITION	MALE		adult	280	cm	actual	Not Active-Response		About 2 Inabout 2 Inches Of Upper Jaw Missing, Front Pectoral Fin And Left Tail Flukes Missing (Looked Torn Away) 3 Teeth Removed From Middle Of Lower Jaw	16986.8	14780.3	4190.23	1997	SE-1997-1109965	1997-APR-06	70	island
SE-1997-1109973	LA035-97	SE12679	Historical Import	Dolphin, bottlenose	Tursiops	truncatus	K Kuebel	Louisiana Department Of Wildlife And Fisheries-No	Louisiana Department Of Wildlife And Fisheries	Grande Isle	Jefferson	LA	Gulf of Mexico	Gm, La, Jefferson, Grande Isle, Floating Offshore Of Grande Isle State Park	LA - Public	29.2553	decimal degrees	-89.9517	decimal degrees		1997-AUG-06	1997	AUG	summer		MODERATE DECOMPOSITION	MODERATE DECOMPOSITION	FEMALE		juvenile	68	in	actual	Not Active-Response		Two Teeth Were Removed Form Lower Left Jaw	908.402	1237.34	990.093	1997	SE-1997-1109973	1997-AUG-06	594	pubilc beach
SE-1997-1110080	LA017-97	SE12139	Historical Import	Dolphin, bottlenose	Tursiops	truncatus	T Jordan	Louisiana Department Of Wildlife And Fisheries	Louisiana Department Of Wildlife And Fisheries	Isle Aux Pitre	St Bernard	LA	Gulf of Mexico	Gm, La, St Bernard, Isle Aux Pitre, Ladwf Conservation Camp On Isle Aux Pitre, East End In Small Bay North Side	LA - Remote	30.1586	decimal degrees	-89.1917	decimal degrees	estimate	1997-MAR-09	1997	MAR	spring		FRESH DEAD	DEAD - CONDITION UNKNOWN	UNKNOWN						Not Active-Response		Net Was Observed On Dorsal Fin And Wrapped On Tail, Animal Appeared To Die In Net; Reported By Commercial Fisherman To Ldwf	18267.1	17745.5	7259.86	1997	SE-1997-1110080	1997-MAR-09	69	island
SE-1997-1110123	LA012-97	SE12051	Historical Import	Dolphin, bottlenose	Tursiops	truncatus	W HOGGARD	National Marine Fisheries Service-Pascagoula	National Marine Fisheries Service- Pascagoula	Chandeleur Islands	St Bernard	LA	Gulf of Mexico	Gm, La, Saint Bernard, Chandeleur Islands	LA - Remote	29.7208	decimal degrees	-88.9132	decimal degrees		1997-FEB-05	1997	FEB	winter		ADVANCED DECOMPOSITION	ADVANCED DECOMPOSITION	UNKNOWN						Not Active-Response		Adult	64236.2	64667.3	17703.8	1997	SE-1997-1110123	1997-FEB-05	69	island
SE-1997-1110132	MS005-97	SE12077	Historical Import	Dolphin, bottlenose	Tursiops	truncatus	J Buchanan	Mississippi Department Of Marine Resources	Mississippi Department Of Marine Resources	Pass Christian	Harrison	MS	Gulf of Mexico	Gm, Ms, Harrison, Pass Christian, West Side Pass Christian Harbor, In Bushes	MS Mainland	30.3116	decimal degrees	-89.2509	decimal degrees	estimate	1997-FEB-13	1997	FEB	winter		ADVANCED DECOMPOSITION	ADVANCED DECOMPOSITION	FEMALE		subadult	96	in	actual	Not Active-Response		Too Decomposed To Roll Over, No Unusual Signs	354.467	470.259	9923.16	1997	SE-1997-1110132	1997-FEB-13	128	pubilc beach
SE-1997-1110168	LA09-97	SE12048	Historical Import	Dolphin, bottlenose	Tursiops	truncatus	W HOGGARD	National Marine Fisheries Service-Pascagoula	National Marine Fisheries Service- Pascagoula	Chandeleur Islands	St Bernard	LA	Gulf of Mexico	Gm, La, Saint Bernard, Chandeleur Islands	LA - Remote	29.9688	decimal degrees	-88.825	decimal degrees		1997-FEB-05	1997	FEB	winter		ADVANCED DECOMPOSITION	ADVANCED DECOMPOSITION	UNKNOWN						Not Active-Response			47245.8	43905.4	14486.9	1997	SE-1997-1110168	1997-FEB-05	69	island
SE-1997-1110169	LA010-97	SE12049	Historical Import	Dolphin, bottlenose	Tursiops	truncatus	W HOGGARD	National Marine Fisheries Service-Pascagoula	National Marine Fisheries Service- Pascagoula	Chandeleur Islands	St Bernard	LA	Gulf of Mexico	Gm, La, Saint Bernard, Chandeleur Islands	LA - Remote	29.9688	decimal degrees	-88.825	decimal degrees		1997-FEB-05	1997	FEB	winter		ADVANCED DECOMPOSITION	ADVANCED DECOMPOSITION	UNKNOWN						Not Active-Response		Adult	47245.8	43905.4	14486.9	1997	SE-1997-1110169	1997-FEB-05	69	island
SE-1997-1110170	LA011-97	SE12050	Historical Import	Dolphin, bottlenose	Tursiops	truncatus	W HOGGARD	National Marine Fisheries Service-Pascagoula	National Marine Fisheries Service- Pascagoula	Chandeleur Islands	St Bernard	LA	Gulf of Mexico	Gm, La, Saint Bernard, Chandeleur Islands	LA - Remote	29.8962	decimal degrees	-88.8195	decimal degrees		1997-FEB-05	1997	FEB	winter		ADVANCED DECOMPOSITION	ADVANCED DECOMPOSITION	UNKNOWN						Not Active-Response		Adult	55330.7	51854.6	22569.9	1997	SE-1997-1110170	1997-FEB-05	69	island
SE-1997-1110181	MS001-97	SE12073	Historical Import	Dolphin, bottlenose	Tursiops	truncatus	F Wescovich	Mississippi Wildlife, Fisheries And Parks	Mississippi Wildlife, Fisheries And Parks	Biloxi	Harrison	MS	Gulf of Mexico	Gm, Ms, Harrison, Biloxi Beach, Between St Peter Street And St George Avenue Off Highway 90	MS Mainland	30.3933	decimal degrees	-88.926	decimal degrees	estimate	1997-JAN-04	1997	JAN	winter		FRESH DEAD	FRESH DEAD	UNKNOWN		juvenile	72	in	actual	Not Active-Response		Assisted By Fw 724 Rocky Southern, Fresh Dead, Every Thing Still In Tacked	281.934	2951.2	7455.49	1997	SE-1997-1110181	1997-JAN-04	128	pubilc beach
SE-1997-1110182	MS002-97	SE12074	Historical Import	Dolphin, bottlenose	Tursiops	truncatus	J Buchanan	Mississippi Department Of Marine Resources	Mississippi Department Of Marine Resources	Long Beach	Harrison	MS	Gulf of Mexico	Gm, Ms, Harrison, Long Beach, Oak Garden Avenue, Near Gulfview Hotel	MS Mainland	30.3389	decimal degrees	-89.1631	decimal degrees	estimate	1997-JAN-10	1997	JAN	winter		ADVANCED DECOMPOSITION	ADVANCED DECOMPOSITION	MALE		juvenile	60	in	actual	Not Active-Response		Hole In Stomach Created By Birds Feeding On The Carcass; No Other Marks; Very Small For This Time Of The Year	350.475	2130.55	6800.38	1997	SE-1997-1110182	1997-JAN-10	128	pubilc beach
SE-1997-1110183	MS003-97	SE12075	Historical Import	Dolphin, bottlenose	Tursiops	truncatus	D Diaz	Mississippi Wildlife, Fisheries And Parks	Mississippi Wildlife, Fisheries And Parks	Biloxi	Harrison	MS	Gulf of Mexico	Gm, Ms, Harrison, Biloxi, South Of St Francis Street, On The Beach	MS Mainland	30.3935	decimal degrees	-88.9179	decimal degrees	estimate	1997-JAN-29	1997	JAN	winter		ADVANCED DECOMPOSITION	ADVANCED DECOMPOSITION	UNKNOWN		adult	100	in	actual	Not Active-Response			341.999	2427.97	6676.24	1997	SE-1997-1110183	1997-JAN-29	128	pubilc beach
SE-1997-1110184	MS004-97	SE12076	Historical Import	Dolphin, bottlenose	Tursiops	truncatus	P Yentzen	Mississippi Department Of Marine Resources	Mississippi Department Of Marine Resources	Clearmont Harbor	Hancock	MS	Gulf of Mexico	Gm, Ms, Hancock, Clermont Harbor, Mississippi Sound, Near Intersection Of Beach Boulevard And Lakeshore Road	MS Mainland	30.2467	decimal degrees	-89.4231	decimal degrees	estimate	1997-FEB-07	1997	FEB	winter		ADVANCED DECOMPOSITION	ADVANCED DECOMPOSITION	MALE		subadult	90	in	actual	Not Active-Response		Floating Towards Bayou Caddy, Left At Scene, No Unusual Markings. Additional Examiner(s): D Drilling	5787.67	1170.64	7740.24	1997	SE-1997-1110184	1997-FEB-07	35	pubilc beach
SE-1997-1110248	MS023-97	SE12378	Historical Import	Dolphin, bottlenose	Tursiops	truncatus	J Buchanan	Mississippi Department Of Marine Resources	Mississippi Department Of Marine Resources	Ocean Springs	Jackson	MS	Gulf of Mexico	Gm, Ms, Jackson, Ocean Springs, About 0.5 Mile Southeast Of Tip Of Fort Point	MS Mainland	30.3811	decimal degrees	-88.8047	decimal degrees	estimate	1997-APR-14	1997	APR	spring		ADVANCED DECOMPOSITION	ADVANCED DECOMPOSITION	MALE		adult	108	in	actual	Not Active-Response		Animal Was Several Days/ Weeks Old Death, So Bloated That It Did Look Like Had Very Little Flippers (As Described By Caller). Additional Examiner(s): C Johnson	3831.35	1946.68	185.897	1997	SE-1997-1110248	1997-APR-14	70	salt marsh
SE-1997-1110249	MS024-97	SE12379	Historical Import	Dolphin, bottlenose	Tursiops	truncatus	R Rademacher	National Marine Fisheries Service-Pascagoula	National Marine Fisheries Service- Pascagoula	Ocean Springs	Jackson	MS	Gulf of Mexico	Gm, Ms, Jackson, Ocean Springs, 1715 Belle Fountain Drive, 1 Mile West Light House	MS Mainland	30.342	decimal degrees	-88.7213	decimal degrees		1997-APR-23	1997	APR	spring		MODERATE DECOMPOSITION	MODERATE DECOMPOSITION	UNKNOWN		perinate	96	cm	actual	Not Active-Response		Shark Bites In Abdominal Area Prevented Sex Determination, Rostral Hair Present, Fetal Folds Undetectable Due To Bloating	6625.05	3424.15	4237	1997	SE-1997-1110249	1997-APR-23	70	private beach
SE-1997-1110250	MS025-97	SE12380	Historical Import	Dolphin, bottlenose	Tursiops	truncatus	B MOORE	Nps-Gulf Island National Seashore	Gulf Islands National Seashore - Mississippi District	Pascagoula	Jackson	MS	Gulf of Mexico	Gm, Ms, Jackson, Pascagoula, Petit Bois Island, North Beach, 1 Mile West Of Trees	MS Barrier Island	30.2033	decimal degrees	-88.4423	decimal degrees		1997-APR-18	1997	APR	spring		MODERATE DECOMPOSITION	MODERATE DECOMPOSITION	MALE		perinate	39	in	actual	Not Active-Response		No Teeth Taken To Young	16793.1	17070.4	4215.25	1997	SE-1997-1110250	1997-APR-18	70	island
SE-1997-1110251	MS026-97	SE12381	Historical Import	Dolphin, bottlenose	Tursiops	truncatus	K Rademacher	National Marine Fisheries Service-Pascagoula	National Marine Fisheries Service- Pascagoula	Gulfport	Harrison	MS	Gulf of Mexico	Gm, Ms, Harrison, Gulfport, Mockingbird Lane	MS Mainland	30.3862	decimal degrees	-89.0059	decimal degrees		1997-APR-28	1997	APR	spring		ADVANCED DECOMPOSITION	ADVANCED DECOMPOSITION	FEMALE		subadult	238	cm	actual	Not Active-Response		4 Teeth Taken Form The Lower Right Jaw	268.011	2645.26	7418.74	1997	SE-1997-1110251	1997-APR-28	128	pubilc beach
SE-1997-1110284	FLGM091897-09	SE12549	Historical Import	Dolphin, bottlenose	Tursiops	truncatus	G Gray	Emerald Coast Wildlife Refuge	Emerald Coast Wildlife Refuge	Destin	Okaloosa	FL	Gulf of Mexico	Gm, Fl, Okaloosa, Destin, 2 Miles East Of Destin Pass, Beach Side	FL - Okaloosa	30.3833	decimal degrees	-86.4733	decimal degrees		1997-SEP-18	1997	SEP	fall		MODERATE DECOMPOSITION	MODERATE DECOMPOSITION	FEMALE		juvenile	213	cm	actual	Not Active-Response			421.018	3312.52	5271.33	1997	SE-1997-1110284	1997-SEP-18	71	pubilc beach
SE-1997-1110306	LA040-97	SE12685	Historical Import	Dolphin, bottlenose	Tursiops	truncatus	B Koike	Aquarium Of The Americas	Aquarium Of The Americas	Grand Isle	Jefferson	LA	Gulf of Mexico	Gm, La, Jefferson, Grand Isle, Grande Isle State Park Facing Grand Terre (Barataria Pass)	LA - Public	29.2652	decimal degrees	-89.9512	decimal degrees		1997-OCT-18	1997	OCT	fall		ADVANCED DECOMPOSITION	ADVANCED DECOMPOSITION	UNKNOWN						Not Active-Response		Headless, Skull Found Nearby, Flukes Gone, Pectoral Fins Present * Partial Carcass. * Partial Carcass.	1242.44	1027.17	193.72	1997	SE-1997-1110306	1997-OCT-18	594	pubilc beach
SE-1997-1110352	MS022-97	SE12377	Historical Import	Dolphin, bottlenose	Tursiops	truncatus	G Hopkins	Nps-Gulf Island National Seashore	Gulf Islands National Seashore - Mississippi District	Gulfport	Harrison	MS	Gulf of Mexico	Gm, Ms, Harrison, Gulfport, North Shore Of East Ship Island, 0.5 Mile East Of Tree Line Above High Tide Line	MS Barrier Island	30.2467	decimal degrees	-88.8733	decimal degrees		1997-APR-10	1997	APR	spring		ADVANCED DECOMPOSITION	ADVANCED DECOMPOSITION	UNKNOWN		subadult	241	cm	actual	Not Active-Response		Only Two Teeth Remaining, Collected From The Back End Of The Lower Jaw. Flukes, Dorsal Fin Missing; Appear To Have Worn Off By Rolling In Surf	16349.8	16199.3	2937.48	1997	SE-1997-1110352	1997-APR-10	128	island
SE-1997-1110581	SHCM266	SE12414	Historical Import	Dolphin, bottlenose	Tursiops	truncatus	G Regan	Spring Hill College	Spring Hill College	Orange Beach	Baldwin	AL	Perdido Pass	Gm, Al, Baldwin, Orange Beach, Immediate West Side Of Perdido Pass (End Of Pass)	Baldwin (BStoOB)	30.2752	decimal degrees	-87.558	decimal degrees		1997-MAR-28	1997	MAR	spring		FRESH DEAD	FRESH DEAD	MALE		juvenile	195	cm	actual	Not Active-Response			165.968	1027.93	3095.86	1997	SE-1997-1110581	1997-MAR-28	34	pubilc beach
SE-1997-1110582	SHCM267	SE12415	Historical Import	Dolphin, bottlenose	Tursiops	truncatus	G Regan	Spring Hill College	Spring Hill College	Fairhope	Baldwin	AL	Mobile Bay	Gm, Al, Baldwin, Fairhope, Mobile Bay East Side, 12483 County Road # 1	Baldwin(backbay)	30.4055	decimal degrees	-87.8991	decimal degrees		1997-MAR-28	1997	MAR	spring		FRESH DEAD	FRESH DEAD	FEMALE		juvenile	222	cm	actual	Not Active-Response			1730.72	1502.62	10357	1997	SE-1997-1110582	1997-MAR-28	34	private beach
SE-1997-1110624	LA018-97	SE12140	Historical Import	Dolphin, bottlenose	Tursiops	truncatus	B Macnamara	Louisiana Department Of Wildlife And Fisheries	Louisiana Department Of Wildlife And Fisheries	Grand Terre	Jefferson	LA	Gulf of Mexico	Gm, La, Jefferson, Grand Terre Isle, 1 Mile East Of Marine Lab, On Beach	LA - Remote	29.2757	decimal degrees	-89.9314	decimal degrees	estimate	1997-MAR-06	1997	MAR	spring		ADVANCED DECOMPOSITION	DEAD - CONDITION UNKNOWN	MALE		adult	109	in	actual	Not Active-Response		. Additional Examiner(s): A Paranch	3491.7	3255	325.737	1997	SE-1997-1110624	1997-MAR-06	594	island
SE-1997-1110626	LA020-97	SE12142		Dolphin, bottlenose	Tursiops	truncatus	T Clark	Louisiana Marine Mammal Strandin Network	Louisiana Marine Mammal Stranding Network	Slidell	St Tammany	LA	Gulf of Mexico	Gm, La, St. Tammany, Slidell, Carr Road, Near Smile Bridge [Smile = ???, Carr Drive]	LA - NonResponse	30.2236	decimal degrees	-89.819	decimal degrees	estimate	1997-MAR-18	1997	MAR	spring		MODERATE DECOMPOSITION	MODERATE DECOMPOSITION	UNKNOWN			0	0		Not Active-Response			204.234	742.815	16557.8	1997	SE-1997-1110626	1997-MAR-18	87	private beach
SE-1997-1110627	MS018-97	SE12373	Historical Import	Dolphin, bottlenose	Tursiops	truncatus	J Peterson	Gulf Coast Research Laboratory-U. Of Southern Ms	Gulf Coast Research Laboratory- U. Of Southern Ms	Biloxi	Harrison	MS	Gulf of Mexico	Gm, Ms, Harrison, Biloxi, West End Of Deer Island, South Side	MS Mainland	30.3825	decimal degrees	-88.8678	decimal degrees		1997-APR-03	1997	APR	spring		MUMMIFIED/SKELETAL	MUMMIFIED/SKELETAL	UNKNOWN		juvenile	81	in	actual	Not Active-Response		Mummified, Full Of Maggets, Large Hole Were Anus Was. Additional Examiner(s): R Overstreet	1269.68	1212.86	2628.79	1997	SE-1997-1110627	1997-APR-03	128	island
SE-1997-1110628	LA021-97	SE12143		Dolphin, bottlenose	Tursiops	truncatus	A Langs	Louisiana Marine Mammal Strandin Network	Louisiana Marine Mammal Stranding Network	Slidell	St Tammany	LA	Gulf of Mexico	Gm, La, St. Tammany, Slidell, Floating Near North Shore Beach [Lake Ponchatrain]	LA - NonResponse	30.3232	decimal degrees	-90.0392	decimal degrees	estimate	1997-MAR-15	1997	MAR	spring		MODERATE DECOMPOSITION	ADVANCED DECOMPOSITION	FEMALE		subadult	236	0	actual	Not Active-Response			2893.89	3531.21	36277.2	1997	SE-1997-1110628	1997-MAR-15	87	floating
SE-1997-1110630	MS006-97	SE12078	Historical Import	Dolphin, bottlenose	Tursiops	truncatus	M Grace	National Marine Fisheries Service-Pascagoula	National Marine Fisheries Service- Pascagoula	Ocean Springs	Jackson	MS	Gulf of Mexico	Gm, Ms, Jackson, Ocean Springs, Gulf Park Estates Near Fishing Pier, At Lake Mars Avenue	MS Mainland	30.3604	decimal degrees	-88.7649	decimal degrees	estimate	1997-FEB-15	1997	FEB	winter		DEAD - CONDITION UNKNOWN	DEAD - CONDITION UNKNOWN	UNKNOWN		juvenile	72	in	estimate	Not Active-Response		Animal Seen Near Fishing Pier At Gulf Park Estates, Ocean Springs, Unretrived Carcass; The Person Who Saw The Carcass Said It Was An Adult And Form His Description, Bloated, Discolored And Skin Peeling	5380.74	84.8617	969.289	1997	SE-1997-1110630	1997-FEB-15	70	pubilc beach
SE-1997-1110669	FLEB1697-01	SE12129	Historical Import	Dolphin, bottlenose	Tursiops	truncatus	G Gray	Emerald Coast Wildlife Refuge	Emerald Coast Wildlife Refuge	Milton	Santa Rosa	FL	Escambia Bay	Gm, Fl, Santa Rosa, Milton, East Escambia Bay, Intersection Garcon Point	FL - Escambia	30.4383	decimal degrees	-87.0917	decimal degrees		1997-JAN-05	1997	JAN	winter		MODERATE DECOMPOSITION	MODERATE DECOMPOSITION	MALE		juvenile	192	cm	actual	Not Active-Response		. Additional Examiner(s): R Everett	694.785	1190.93	3880.53	1997	SE-1997-1110669	1997-JAN-05	45	salt marsh
SE-1997-1110688	FLCB03297-06	SE12134	Historical Import	Dolphin, bottlenose	Tursiops	truncatus	G Gray	Emerald Coast Wildlife Refuge	Emerald Coast Wildlife Refuge	Fort Walton Beach	Okaloosa	FL	Gulf of Mexico	Gm, Fl, Okaloosa, Fort Walton Beach, 1/4 Mile East Of Cinco Bayou Bridge, North Side Of Bayou	FL - Okaloosa	30.425	decimal degrees	-86.6075	decimal degrees		1997-MAR-01	1997	MAR	spring		MODERATE DECOMPOSITION	MODERATE DECOMPOSITION	FEMALE		perinate	106	cm	actual	Not Active-Response		Animal Probably A Neonate, Teeth Not Erupted	114.807	177.875	2593.69	1997	SE-1997-1110688	1997-MAR-01	71	pubilc beach
SE-1997-1110689	LA013-97	SE12135	Historical Import	Dolphin, bottlenose	Tursiops	truncatus	R Pansim	Louisiana Department Of Wildlife And Fisheries	Louisiana Department Of Wildlife And Fisheries	Grande Terre Island	Jefferson	LA	Gulf of Mexico	Gm, La, Jefferson, Grand Terre Island, Barrier Island	LA - Remote	29.272	decimal degrees	-89.9427	decimal degrees		1997-FEB-18	1997	FEB	winter		MUMMIFIED/SKELETAL	MUMMIFIED/SKELETAL	UNKNOWN		juvenile	72	in	actual	Not Active-Response			2337.16	2089.07	116.766	1997	SE-1997-1110689	1997-FEB-18	594	island
SE-1997-1110691	LA014-97	SE12136	Historical Import	Dolphin, bottlenose	Tursiops	truncatus	R Pausins	Louisiana Department Of Wildlife And Fisheries	Louisiana Department Of Wildlife And Fisheries	Grand Terre Island	Jefferson	LA	Gulf of Mexico	Gm, La, Jefferson, Grand Terre Island, Barrier Island	LA - Remote	29.272	decimal degrees	-89.9427	decimal degrees		1997-FEB-17	1997	FEB	winter		ADVANCED DECOMPOSITION	ADVANCED DECOMPOSITION	FEMALE		adult	112	in	actual	Not Active-Response		No Marks Of Any Kind	2337.16	2089.07	116.766	1997	SE-1997-1110691	1997-FEB-17	594	island
SE-1997-1110692	LA015-97	SE12137	Historical Import	Dolphin, bottlenose	Tursiops	truncatus	B Koike	Aquarium Of The Americas	Aquarium Of The Americas	Grand Isle	Jefferson	LA	Gulf of Mexico	Gm, La Jefferson, Grand Isle, East Of Water Tower, Near Red/White Power Towers	LA - Public	29.242	decimal degrees	-89.9753	decimal degrees	estimate	1997-FEB-22	1997	FEB	winter		FRESH DEAD	DEAD - CONDITION UNKNOWN	UNKNOWN						Not Active-Response		Left Side Up, Scratchleft Side Up, Scratches Near Eye, Snout Burried In The Sand	297.24	2661.67	3668.7	1997	SE-1997-1110692	1997-FEB-22	594	pubilc beach
SE-1997-1110712	LA04-97	SE12043	Historical Import	Dolphin, bottlenose	Tursiops	truncatus	K Mcneil	Aquarium Of The Americas	Aquarium Of The Americas	Fourchon Beach	Jefferson	LA	Gulf of Mexico	Gm, La, Jefferson, Fourchon Beach	LA - Private	29.0998	decimal degrees	-90.1857	decimal degrees	estimate	1997-FEB-01	1997	FEB	winter		MODERATE DECOMPOSITION	MODERATE DECOMPOSITION	UNKNOWN		juvenile	88	in	estimate	Not Active-Response			1461.69	1781.77	3675.4	1997	SE-1997-1110712	1997-FEB-01	594	pubilc beach
SE-1997-1110723	MS011-97	SE12333	Historical Import	Dolphin, bottlenose	Tursiops	truncatus	J Buchanan	Mississippi Department Of Marine Resources	Mississippi Department Of Marine Resources	Lakeshore	Hancock	MS	Gulf of Mexico	Gm, Ms, Hancock, Lakeshore, Bayou Caddy, South Side Of Bayou Access From Terry'S Sea Food	MS Mainland	30.2386	decimal degrees	-89.4222	decimal degrees	estimate	1997-MAR-11	1997	MAR	spring		ADVANCED DECOMPOSITION	DEAD - CONDITION UNKNOWN	UNKNOWN						Not Active-Response		Could Not Observe It Close Enough, Rough Water Washed It Away; Carcass Large (Adult Size) And Bloated	6686.43	975.583	6836.23	1997	SE-1997-1110723	1997-MAR-11	35	salt marsh
SE-1997-1110729	LA038-97	SE12683	Historical Import	Dolphin, bottlenose	Tursiops	truncatus	E Arcement	Louisiana Department Of Wildlife And Fisheries	Louisiana Department Of Wildlife And Fisheries	Cocodrie	Terrebonne	LA	Gulf of Mexico	Gm, La, Terrebonne, Cocodrie, [Isle Derniers], Beach At Intersection With Trinity Bayou, On High Tide Line	LA - Remote	29.0418	decimal degrees	-90.7336	decimal degrees	estimate	1997-OCT-01	1997	OCT	fall		ADVANCED DECOMPOSITION	ADVANCED DECOMPOSITION	UNKNOWN		adult	98	in	actual	Not Active-Response		Badly Decomposed, Most Flesh Gone, Still Stinking With A Bad Odor. Almost Mummified; Put Marker Near Remains	23629	23593.7	14243	1997	SE-1997-1110729	1997-OCT-01	33	island
SE-1997-1110736	LA043-97	SE12727	Historical Import	Dolphin, bottlenose	Tursiops	truncatus	B Bauonan	Louisiana Department Of Wildlife And Fisheries	Louisiana Department Of Wildlife And Fisheries	Grande Terre Island	Jefferson	LA	Gulf of Mexico	Gm, La, Jefferson, Grande Terre Island	LA - Remote	29.2712	decimal degrees	-89.9392	decimal degrees		1997-JUL-07	1997	JUL	summer		MODERATE DECOMPOSITION	MODERATE DECOMPOSITION	UNKNOWN		juvenile	221	cm	actual	Not Active-Response		Most Teeth Missing, Stomach Was Already Opened. Additional Examiner(s): M Raleadeh	2583.88	2354.12	141.82	1997	SE-1997-1110736	1997-JUL-07	594	island
SE-1997-1110740	MS041-97	SE12734	Historical Import	Dolphin, bottlenose	Tursiops	truncatus	B MOORE	Nps-Gulf Island National Seashore	Gulf Islands National Seashore - Mississippi District	Gautier	Jackson	MS	Gulf of Mexico	Gm, Ms, Jackson, Gautier, Horn Island, North Beach, Next To Pier At Station	MS Barrier Island	30.2387	decimal degrees	-88.6673	decimal degrees		1997-DEC-02	1997	DEC	winter		FRESH DEAD	FRESH DEAD	MALE		juvenile	49	in	actual	Not Active-Response		Teeth Not Erupted, Juvenile	16916.7	13994.4	3897.54	1997	SE-1997-1110740	1997-DEC-02	70	island
SE-1997-1110741	MS042-97	SE12735	Historical Import	Dolphin, bottlenose	Tursiops	truncatus	J Seigel	Marine Life Oceanarium	Marine Life Oceanarium	Long Beach	Harrison	MS	Gulf of Mexico	Gm, Ms, Harrison, Long Beach, Highway 90, Markham Drive Intersection Joe'S Smokehouse	MS Mainland	30.3326	decimal degrees	-89.1799	decimal degrees	estimate	1997-AUG-02	1997	AUG	summer		MODERATE DECOMPOSITION	MODERATE DECOMPOSITION	MALE		juvenile	200	cm	estimate	Not Active-Response		Photos Roll Camera A01, Pictures Frames 3,4,And 5	403.516	3891.65	8518.49	1997	SE-1997-1110741	1997-AUG-02	128	pubilc beach
SE-1997-1110748	LA033-97	SE12391	Historical Import	Dolphin, bottlenose	Tursiops	truncatus	B Mcnamara	Louisiana Department Of Wildlife And Fisheries	Louisiana Department Of Wildlife And Fisheries	Grand Isle	Jefferson	LA	Gulf of Mexico	Gm, La, Grand Isle, 50 Yards West Of Grand Isle State Park	LA - Public	29.2495	decimal degrees	-89.9628	decimal degrees		1997-MAY-07	1997	MAY	spring		MODERATE DECOMPOSITION	MODERATE DECOMPOSITION	FEMALE		juvenile	82	in	actual	Not Active-Response			281.248	1462.5	2216.39	1997	SE-1997-1110748	1997-MAY-07	594	pubilc beach
SE-1997-1110789	MS017-97	SE12372	Historical Import	Dolphin, bottlenose	Tursiops	truncatus	J Siegel	Marine Life Oceanarium	Marine Life Oceanarium	Gulfport	Harrison	MS	Gulf of Mexico	Gm, Ms, Harrison, Gulfport, Base Of Catwalk Just West Of Grand Casino Hotel( Dko - 3215 West Beach Blvd)	MS Mainland	30.362	decimal degrees	-89.1005	decimal degrees	estimate	1997-APR-06	1997	APR	spring		FRESH DEAD	FRESH DEAD	MALE		perinate	103	cm	actual	Not Active-Response		Not Fresh Enough For Necropsy, Death 1-3 Days Old; No Fetal Folds, No External Signs Of Trauma	304.714	1113.96	1650.09	1997	SE-1997-1110789	1997-APR-06	128	pubilc beach
SE-1997-1110790	FLGM011297-02	SE12130	Historical Import	Dolphin, bottlenose	Tursiops	truncatus	R Everett	Emerald Coast Wildlife Refuge	Emerald Coast Wildlife Refuge	Fort Walton Beach	Escambia	FL	Gulf of Mexico	Gm, Fl, Escambia, Fort Walton Beach, 2 Miles West Of Destin Pass/ Okaloosa Island	FL - Escambia	30.3952	decimal degrees	-86.5496	decimal degrees		1997-JAN-11	1997	JAN	winter		FRESH DEAD	FRESH DEAD	FEMALE		juvenile	213	cm	actual	Not Active-Response		One Lymph Node Extremely Swollen; Bizarre Extonsions Of Both Lungs, Large Intestine Extendency Stomach Extension (Almost Like A 4th Stomach)	404.558	3200.26	1811.39	1997	SE-1997-1110790	1997-JAN-11	173	pubilc beach
SE-1997-1110805	MS012-97	SE12334	Historical Import	Dolphin, bottlenose	Tursiops	truncatus	C Doyle	Nps-Gulf Island National Seashore	Gulf Islands National Seashore - Mississippi District		Harrison	MS	Gulf of Mexico	Gm, Ms, Harrison, West Ship Island, South Beach 100 Yards West Of Bathing Area	MS Barrier Island	30.2078	decimal degrees	-88.9699	decimal degrees		1997-MAR-05	1997	MAR	spring		MODERATE DECOMPOSITION	MODERATE DECOMPOSITION	MALE		juvenile	46.5	in	actual	Not Active-Response		3 Puncture Wounds (Trauma) Approximately 1.5-2 Inches In Diameter Were Noted In Ventral Area; Both Pectorals Removed For Identification Purposes; Infant To Very Young Juvenile, Teeth Just Erupting, Blistering, Decoloration Evident	20326.2	20083.1	737.217	1997	SE-1997-1110805	1997-MAR-05	128	island
SE-1997-1110806	MS013-97	SE12335	Historical Import	Dolphin, bottlenose	Tursiops	truncatus	B MOORE	Nps-Gulf Island National Seashore	Gulf Islands National Seashore - Mississippi District	Pascagoula	Jackson	MS	Gulf of Mexico	Gm, Ms, Jackson, Pascagoula, Petit Bois Island, 1 Mile West Of East Tip On South Beach, Extreme High Tide Line	MS Barrier Island	30.2057	decimal degrees	-88.4051	decimal degrees		1997-MAR-07	1997	MAR	spring		ADVANCED DECOMPOSITION	ADVANCED DECOMPOSITION	UNKNOWN		juvenile	71	in	actual	Not Active-Response		Photograph Taken, No Teeth Taken, Evidence Of Bird And Racoons Feeding On	17957.4	18730.5	3929.02	1997	SE-1997-1110806	1997-MAR-07	70	island
SE-1997-1110813	SHCM272	SE12714	Historical Import	Dolphin, bottlenose	Tursiops	truncatus	G Regan	Spring Hill College	Spring Hill College	Gulf Shores	Baldwin	AL	Gulf of Mexico	Gm, Al, Baldwin, Gulf Shores, 4 Miles East West Tip Of Mobile Point, Gulf Side	Baldwin (BStoOB)	30.2296	decimal degrees	-87.9618	decimal degrees	estimate	1997-OCT-29	1997	OCT	fall		FRESH DEAD	FRESH DEAD	FEMALE		subadult	233	cm	actual	Not Active-Response		Pregnant With 102 Cm Male Fetus (Shcm273, Fetus Of Shcm272, Fetus Was Frozen For Research), Fractured Skul: Left Paroccipital	275.014	3137.68	3859.85	1997	SE-1997-1110813	1997-OCT-29	34	pubilc beach
SE-1997-1110814	SHCM274	SE12715	Historical Import	Dolphin, bottlenose	Tursiops	truncatus	G Regan	Spring Hill College	Spring Hill College	Orange Beach	Baldwin	AL	Arnica Bay	Gm, Al, Baldwin, Orange Beach, North Side, About 1 Mile West Of Bear Point, At Bear Point Marina	Baldwin(backbay)	30.3086	decimal degrees	-87.5276	decimal degrees		1997-NOV-23	1997	NOV	fall		FRESH DEAD	FRESH DEAD	FEMALE		subadult	232	cm	actual	Not Active-Response		Fractured Skull: Left Paroccipital Bone (Fracture At The Same Location As Fracture On Shcm272), Epidural Hematoma Internal To Fracture	683.784	218.049	247.272	1997	SE-1997-1110814	1997-NOV-23	34	private beach
SE-1997-1110815	SHCM275	SE12716	Historical Import	Dolphin, bottlenose	Tursiops	truncatus	G Regan	Spring Hill College	Spring Hill College	Dauphin Island	Mobile	AL	Gulf of Mexico	Gm, Al, Mobile, Dauphin Island, About 0.5 Miles West Of East Tip Of Dauphin Island	Mobile	30.2448	decimal degrees	-88.0834	decimal degrees		1997-DEC-18	1997	DEC	winter		MODERATE DECOMPOSITION	MODERATE DECOMPOSITION	FEMALE		juvenile	160	cm	actual	Not Active-Response			712.022	764.086	2613.49	1997	SE-1997-1110815	1997-DEC-18	126	pubilc beach
SE-1997-1110819	LA07-97	SE12046	Historical Import	Dolphin, bottlenose	Tursiops	truncatus	W HOGGARD	National Marine Fisheries Service-Pascagoula	National Marine Fisheries Service- Pascagoula	Chandeleur Islands	St Bernard	LA	Gulf of Mexico	Gm, La, Saint Bernard, Chandeleur Islands	LA - Remote	30.0573	decimal degrees	-88.8888	decimal degrees		1997-FEB-05	1997	FEB	winter		ADVANCED DECOMPOSITION	ADVANCED DECOMPOSITION	UNKNOWN						Not Active-Response		Adult	37421.2	35766.5	4398.32	1997	SE-1997-1110819	1997-FEB-05	69	island
SE-1997-1110820	LA08-97	SE12047	Historical Import	Dolphin, bottlenose	Tursiops	truncatus	W HOGGARD	National Marine Fisheries Service-Pascagoula	National Marine Fisheries Service- Pascagoula	Chandeleur Islands	St Bernard	LA	Gulf of Mexico	Gm, La, Saint Bernard, Chandeleur Islands	LA - Remote	30.0573	decimal degrees	-88.8888	decimal degrees		1997-FEB-05	1997	FEB	winter		ADVANCED DECOMPOSITION	ADVANCED DECOMPOSITION	UNKNOWN						Not Active-Response		Adult	37421.2	35766.5	4398.32	1997	SE-1997-1110820	1997-FEB-05	69	island
SE-1997-1110821	MS007-97	SE12079	Historical Import	Dolphin, bottlenose	Tursiops	truncatus	C Hubbard	National Marine Fisheries Service-Pascagoula	National Marine Fisheries Service- Pascagoula	Pascagoula	Jackson	MS	Gulf of Mexico	Gm, Ms, Jackson, Pascagoula, End Of 12 Street	MS Mainland	30.3431	decimal degrees	-88.5412	decimal degrees		1997-FEB-26	1997	FEB	winter		FRESH DEAD	FRESH DEAD	MALE		perinate	94	cm	actual	Not Active-Response		Very Young Animal, Fetal Folds, Hair Present, Dorsal Fin Flaccid, Teeth Not Yet Erupted	3094.29	637.12	1101.06	1997	SE-1997-1110821	1997-FEB-26	70	pubilc beach
SE-1997-1110824	MS010-97	SE12082	Historical Import	Dolphin, bottlenose	Tursiops	truncatus	B Doyle	Nps-Gulf Island National Seashore	Gulf Islands National Seashore - Mississippi District	Biloxi	Harrison	MS	Gulf of Mexico	Gm, Ms, Harrison, Biloxi, Horn Island, South Beach, 0.5 Miles East Of West Tip	MS Barrier Island	30.2417	decimal degrees	-88.7667	decimal degrees		1997-FEB-12	1997	FEB	winter		FRESH DEAD	FRESH DEAD	FEMALE		perinate	36	in	actual	Not Active-Response		Neonate, No Teeth Collected- Dorsal Fin Removed By The Examiner	18368.1	13211.7	162.046	1997	SE-1997-1110824	1997-FEB-12	128	island
SE-1997-1110825	MS035-97	SE12728	Historical Import	Dolphin, bottlenose	Tursiops	truncatus	J Buchanan	Mississippi Department Of Marine Resources	Mississippi Department Of Marine Resources	Gulfport	Harrison	MS	Mississippi Sound	Gm, Ms, Harrison, Gulf Port, Mississippi Sound, Just East Of Hewes Avenue, At Alfonso Drive	MS Mainland	30.3744	decimal degrees	-89.0589	decimal degrees		1997-JUN-26	1997	JUN	summer		MODERATE DECOMPOSITION	DEAD - CONDITION UNKNOWN	MALE		juvenile	127	cm	actual	Not Active-Response		Strong Storms In Area In Past 2 Days; Wound In Stomach Do Not Appear To Be Related To Man'S Action	286.789	1457.94	2572.16	1997	SE-1997-1110825	1997-JUN-26	128	pubilc beach
SE-1997-1110826	MS036-97	SE12729	Historical Import	Dolphin, bottlenose	Tursiops	truncatus	M Benjamin	Nps-Gulf Island National Seashore	Gulf Islands National Seashore - Mississippi District	Pascagoula	Jackson	MS	Gulf of Mexico	Gm, Ms, Jackson, Pascagoula, West Tip Of Petit Bois Island, South Side, At High Tide Line	MS Barrier Island	30.2143	decimal degrees	-88.5074	decimal degrees		1997-SEP-19	1997	SEP	fall		ADVANCED DECOMPOSITION	ADVANCED DECOMPOSITION	UNKNOWN		subadult	97	in	actual	Not Active-Response		Possible Shark Predation; 3 Teeth Taken From The Middle Upper Jaw (Lower Unavailable)	14829.3	14126.1	744.132	1997	SE-1997-1110826	1997-SEP-19	70	island
SE-1997-1110827	MS037-97	SE12730	Historical Import	Dolphin, bottlenose	Tursiops	truncatus	J Buchanan	Mississippi Department Of Marine Resources	Mississippi Department Of Marine Resources	Long Beach	Harrison	MS	Gulf of Mexico	Gm, Ms, Harrison, Long Beach, West Edge In Rock Jetty, On West Side Of Long Beach Harbor, Rock Jetty	MS Mainland	30.3447	decimal degrees	-89.1448	decimal degrees		1997-OCT-25	1997	OCT	fall		ADVANCED DECOMPOSITION	DEAD - CONDITION UNKNOWN	UNKNOWN		juvenile	63	in	estimate	Not Active-Response		Washed Up Again On 06 Nov 97, Buried Afterwards; Carcass Was Farly Mutilated By Sharks	343.836	248.24	4966.69	1997	SE-1997-1110827	1997-OCT-25	128	pubilc beach
SE-1997-1110828	MS038-97	SE12731	Historical Import	Dolphin, bottlenose	Tursiops	truncatus	W HOGGARD	National Marine Fisheries Service-Pascagoula	National Marine Fisheries Service- Pascagoula	Pascagoula	Jackson	MS	Gulf of Mexico	Gm, Ms, Jackson, Pascagoula, Petit Bois Island	MS Barrier Island	30.2009	decimal degrees	-88.4545	decimal degrees		1997-NOV-18	1997	NOV	fall		MODERATE DECOMPOSITION	MODERATE DECOMPOSITION	FEMALE		juvenile	223	cm	actual	Not Active-Response		Multiple Net Marks On Dorsal And Ventral Surface , Net Still In Skin; Possible Gun Shot? (Large Hole Mid Sternum), Also Penetrated The Liver	16740.7	16825.9	4122.04	1997	SE-1997-1110828	1997-NOV-18	70	island
SE-1997-1110837	LA037-97	SE12681	Historical Import	Dolphin, bottlenose	Tursiops	truncatus	B Koike	Aquarium Of The Americas	Aquarium Of The Americas	Grand Isle	Jefferson	LA	Gulf of Mexico	Gm, La, Jefferson, Grand Isle, Elmer'S Island	LA - Private	29.1768	decimal degrees	-90.0674	decimal degrees	estimate	1997-AUG-27	1997	AUG	summer		ADVANCED DECOMPOSITION	ADVANCED DECOMPOSITION	UNKNOWN						Not Active-Response		No Lower Jaw, Teeth Present; Skin Dried And Vertebrate Exposed	1998.19	2167.73	15162.4	1997	SE-1997-1110837	1997-AUG-27	594	island
SE-1997-1110847	MS039-97	SE12732	Historical Import	Dolphin, bottlenose	Tursiops	truncatus	B MOORE	Nps-Gulf Island National Seashore	Gulf Islands National Seashore - Mississippi District	Ocean Springs	Jackson	MS	Gulf of Mexico	Gm, Ms, Jackson, Ocean Springs, North Shore Of Horn Island, 0.75 Miles East From West Tip	MS Barrier Island	30.2433	decimal degrees	-88.7617	decimal degrees		1997-NOV-18	1997	NOV	fall		MODERATE DECOMPOSITION	MODERATE DECOMPOSITION	FEMALE		juvenile	83	in	actual	Not Active-Response		Teeth Collected; Red Wolves Have Preyed On Carcass	18107.9	13033.8	571.369	1997	SE-1997-1110847	1997-NOV-18	70	island
SE-1997-1110868	SHCM269	SE12595	Historical Import	Dolphin, bottlenose	Tursiops	truncatus	G Regan	Spring Hill College	Spring Hill College	Bon Secour	Baldwin	AL	Bon Secour River	Gm, Al, Baldwin, Bon Secour, Bon Secour River	Baldwin(backbay)	30.3015	decimal degrees	-87.7337	decimal degrees		1997-JUL-26	1997	JUL	summer		MODERATE DECOMPOSITION	MODERATE DECOMPOSITION	MALE		adult	253	cm	actual	Not Active-Response			4861.98	5166.74	2530.13	1997	SE-1997-1110868	1997-JUL-26	34	river
SE-1997-1110869	SHCM270	SE12596	Historical Import	Dolphin, bottlenose	Tursiops	truncatus	G Regan	Spring Hill College	Spring Hill College	Alabama Port	Mobile	AL	Mobile Bay	Gm, Al, Mobile, Alabama Port, Near Junction Of Highway 188 And Highway 193	Mobile	30.3657	decimal degrees	-88.1102	decimal degrees		1997-SEP-15	1997	SEP	fall		MODERATE DECOMPOSITION	MODERATE DECOMPOSITION	FEMALE		juvenile	215	cm	actual	Not Active-Response		Flukes Apparently Bitten Off By Sharks	408.024	3153.28	7258.93	1997	SE-1997-1110869	1997-SEP-15	126	private beach
SE-1997-1110902	SHCM261	SE12239	Historical Import	Dolphin, bottlenose	Tursiops	truncatus	G Regan	Spring Hill College	Spring Hill College	Dauphin Island	Mobile	AL	Gulf of Mexico	Gm, Al, Mobile, Dauphin Island, South Side, About 4 Miles West Of East End Of Island	Mobile	30.2486	decimal degrees	-88.1334	decimal degrees		1997-JAN-24	1997	JAN	winter		ADVANCED DECOMPOSITION	ADVANCED DECOMPOSITION	UNKNOWN		perinate	110	cm	estimate	Not Active-Response			2107	2464.07	3416.93	1997	SE-1997-1110902	1997-JAN-24	126	pubilc beach
SE-1997-1110937	MS008-97	SE12080	Historical Import	Dolphin, bottlenose	Tursiops	truncatus	B MOORE	Nps-Gulf Island National Seashore	Gulf Islands National Seashore - Mississippi District	Pascagoula	Jackson	MS	Gulf of Mexico	Gm, Ms, Jackson, Pascagoula, North Beach On Spoil Island, West Of Petit Bois	MS Barrier Island	30.2258	decimal degrees	-88.5191	decimal degrees	estimate	1997-FEB-18	1997	FEB	winter		MODERATE DECOMPOSITION	MODERATE DECOMPOSITION	FEMALE		subadult	230	cm	actual	Not Active-Response		3 Teeth Removed From Mid Lower Right Jaw	13634.5	12786.5	317.235	1997	SE-1997-1110937	1997-FEB-18	70	island
SE-1997-1110938	MS009-97	SE12081	Historical Import	Dolphin, bottlenose	Tursiops	truncatus	B MOORE	Nps-Gulf Island National Seashore	Gulf Islands National Seashore - Mississippi District	Pasgacoula	Jackson	MS	Gulf of Mexico	Gm, Ms, Jackson, Pascagoula, North Beach, Just East Of Western Tree Line In Surf, In Petit Bois Island	MS Barrier Island	30.2058	decimal degrees	-88.4357	decimal degrees		1997-FEB-18	1997	FEB	winter		FRESH DEAD	FRESH DEAD	MALE		adult	270	cm		Not Active-Response		3 Teeth Removed From Mid Lower Left Jaw	16732.9	17119.7	3913.44	1997	SE-1997-1110938	1997-FEB-18	70	island
SE-1997-1110955	LA05-97	SE12044	Historical Import	Dolphin, bottlenose	Tursiops	truncatus	K Mcneil	Aquarium Of The Americas	Aquarium Of The Americas	Grand Isle	Jefferson	LA	Gulf of Mexico	Gm, La, Jefferson, Grand Isle, Near Water Tower	LA - Public	29.2433	decimal degrees	-89.9733	decimal degrees		1997-FEB-01	1997	FEB	winter		MODERATE DECOMPOSITION	MODERATE DECOMPOSITION	UNKNOWN		subadult	96	in	estimate	Not Active-Response			270.286	2434.93	3423.28	1997	SE-1997-1110955	1997-FEB-01	594	pubilc beach
SE-1997-1110972	LA06-97	SE12045	Historical Import	Dolphin, bottlenose	Tursiops	truncatus	W HOGGARD	National Marine Fisheries Service-Pascagoula	National Marine Fisheries Service- Pascagoula	Chandeleur Islands	St Bernard	LA	Gulf of Mexico	Gm, La, Saint Bernard, Chandeleur Islands	LA - Remote	30.0573	decimal degrees	-88.8888	decimal degrees		1997-FEB-05	1997	FEB	winter		ADVANCED DECOMPOSITION	ADVANCED DECOMPOSITION	UNKNOWN						Not Active-Response		Adult	37421.2	35766.5	4398.32	1997	SE-1997-1110972	1997-FEB-05	69	island
SE-1997-1111018	MS040-97	SE12733	Historical Import	Dolphin, bottlenose	Tursiops	truncatus	B MOORE	Nps-Gulf Island National Seashore	Gulf Islands National Seashore - Mississippi District	Gautier	Jackson	MS	Gulf of Mexico	Gm, Ms, Jackson, Gautier, Horn Island, North Beach On Tide Line, 0.5 Mile East Of Barge, 0.5 Mile West Of Garden Pond	MS Barrier Island	30.2333	decimal degrees	-88.6433	decimal degrees		1997-DEC-01	1997	DEC	winter		ADVANCED DECOMPOSITION	ADVANCED DECOMPOSITION	UNKNOWN		adult	98	in	actual	Not Active-Response		3 Teeth Taken Form Mid Lower Jaw; Orignal Observation Via Fixed Wing Over Flight	16914.9	14670.3	4127.04	1997	SE-1997-1111018	1997-DEC-01	70	island
SE-1997-1111079	MS014-97	SE12336	Historical Import	Dolphin, bottlenose	Tursiops	truncatus	W HOGGARD	National Marine Fisheries Service-Pascagoula	National Marine Fisheries Service- Pascagoula	Long Beach	Harrison	MS	Gulf of Mexico	Gm, Ms, Harrison, Long Beach, Pass Christian City Line	MS Mainland	30.3302	decimal degrees	-89.1854	decimal degrees	estimate	1997-APR-04	1997	APR	spring		MODERATE DECOMPOSITION	MODERATE DECOMPOSITION	FEMALE		adult	248	cm	actual	Not Active-Response		Full Necropsy At Later Date, Skin And Blubber Samples Taken; Spotted Stomach (Photos)	485.933	4480.48	8647.2	1997	SE-1997-1111079	1997-APR-04	128	pubilc beach
SE-1997-1111201	SHCM260	SE12119	Historical Import	Dolphin, bottlenose	Tursiops	truncatus	GT Regan	Spring Hill College	Spring Hill College	Dauphin Island	Mobile	AL	Gulf of Mexico	Gm, Al, Mobile, Dauphin Island, South Side Of Island, 9 Miles West Of Eastern Tip	Mobile	30.2428	decimal degrees	-88.2168	decimal degrees		1997-JAN-05	1997	JAN	winter		MODERATE DECOMPOSITION	MODERATE DECOMPOSITION	FEMALE		adult	252	cm	actual	Not Active-Response		. Additional Examiner(s): S O'Hare	9890.5	10168.8	2354.62	1997	SE-1997-1111201	1997-JAN-05	126	pubilc beach
SE-1997-1111239	MS019-97	SE12374	Historical Import	Dolphin, bottlenose	Tursiops	truncatus	J Buchanan	Mississippi Department Of Marine Resources	Mississippi Department Of Marine Resources	Gulfport	Harrison	MS	Gulf of Mexico	Gm, Ms, Harrison, Gulfport, Just East Of Courthouse Road	MS Mainland	30.3769	decimal degrees	-89.0422	decimal degrees	estimate	1997-APR-11	1997	APR	spring		ADVANCED DECOMPOSITION	DEAD - CONDITION UNKNOWN	MALE		adult	108	in	estimate	Not Active-Response		Flukes Missing, Length Was Flukes Missing, Length Was 8' 2'' Plus Tail, Carcass In Surf Zone, High Winds Prevented Accurate Measurements * Partial Carcass. * Partial Carcass.	441.596	178.071	3991.16	1997	SE-1997-1111239	1997-APR-11	128	pubilc beach
SE-1997-1111240	MS027-97	SE12382	Historical Import	Dolphin, bottlenose	Tursiops	truncatus	E Buchanan	Mississippi Department Of Marine Resources	Mississippi Department Of Marine Resources	Bay St Louis	Hancock	MS	Mississippi Sound	Gm, Ms, Hancock, Bay St Louis, Mississippi Sound, Next To Citizen Street	MS Mainland	30.3024	decimal degrees	-89.3305	decimal degrees	estimate	1997-APR-30	1997	APR	spring		ADVANCED DECOMPOSITION	DEAD - CONDITION UNKNOWN	MALE		subadult	240	cm	actual	Not Active-Response		Reported As Alive But Was Not. Additional Examiner(s): J Buchanan	1938.76	305.731	12351.7	1997	SE-1997-1111240	1997-APR-30	35	pubilc beach
SE-1997-1111372	LA030-97	SE12294	Historical Import	Dolphin, bottlenose	Tursiops	truncatus	K Mcneil	Aquarium Of The Americas	Aquarium Of The Americas	Grand Isle	Jefferson	LA	Gulf of Mexico	Gm, La, Jefferson, Grand Isle, Across From Radio Tower [Coordinates Indicate Elmer'S Isle]	LA - Public	29.2364	decimal degrees	-89.9834	decimal degrees	estimate	1997-MAR-02	1997	MAR	spring		ADVANCED DECOMPOSITION	DEAD - CONDITION UNKNOWN	MALE						Not Active-Response			399.241	3621.18	4672.57	1997	SE-1997-1111372	1997-MAR-02	594	pubilc beach
SE-1997-1111505	SHCM271	SE12597	Historical Import	Dolphin, bottlenose	Tursiops	truncatus	G Regan	Spring Hill College	Spring Hill College	Bellefontaine	Mobile	AL	Mobile Bay	Gm, Al, Mobile, Bellefontaine, 193 To Greer Road, Then East On Sunny Cove	Mobile	30.4833	decimal degrees	-88.1	decimal degrees		1997-OCT-09	1997	OCT	fall		ADVANCED DECOMPOSITION	ADVANCED DECOMPOSITION	FEMALE		subadult	242	cm	actual	Not Active-Response		Single Shark Bite On Dorsum Of Tail Stock	1222.61	4463.94	6926.06	1997	SE-1997-1111505	1997-OCT-09	126	private beach
SE-1997-1111545	LA034-97	SE12678	Historical Import	Dolphin, bottlenose	Tursiops	truncatus	W Dupre	Louisiana Department Of Wildlife And Fisheries	Louisiana Department Of Wildlife And Fisheries	Isle Derniers	Terrebonne	LA	Gulf of Mexico	Gm, La, Terrebonne, [Isle Derniers] Trinity Bayou Beach	LA - Remote	29.0486	decimal degrees	-90.7048	decimal degrees	estimate	1997-MAY-27	1997	MAY	spring		ADVANCED DECOMPOSITION	ADVANCED DECOMPOSITION	UNKNOWN		perinate	42	in	actual	Not Active-Response		Badly Decomposed, Couldn'T Move, Maggots Present Too Decomposed To Move	22228.7	22190.6	11391.9	1997	SE-1997-1111545	1997-MAY-27	33	island
SE-1997-1111546	SHCM263	SE12241	Historical Import	Dolphin, bottlenose	Tursiops	truncatus	G Regan	Spring Hill College	Spring Hill College	Dauphin Island	Mobile	AL	Mobile Bay	Gm, Al, Mobile, Dauphin Island, East Tip Of Island	Mobile	30.2483	decimal degrees	-88.075	decimal degrees		1997-FEB-25	1997	FEB	winter		MODERATE DECOMPOSITION	MODERATE DECOMPOSITION	FEMALE		juvenile	224	cm	actual	Not Active-Response			302.244	245.133	2039.6	1997	SE-1997-1111546	1997-FEB-25	126	pubilc beach
SE-1997-1111547	SHCM264	SE12242	Historical Import	Dolphin, bottlenose	Tursiops	truncatus	G Regan	Spring Hill College	Spring Hill College	Orange Beach	Baldwin	AL	La Launch Bay	Gm, Al, Baldwin, Orange Beach, North Side Of Peninsula, Bay La Launch	Baldwin(backbay)	30.3083	decimal degrees	-87.5583	decimal degrees		1997-MAR-10	1997	MAR	spring		MODERATE DECOMPOSITION	MODERATE DECOMPOSITION	MALE		juvenile	116	cm	actual	Not Active-Response		Stillborn Pushed Around By Adult (Presumably Mother). Videotape (2.5 Minutes); Retrived Calf And Drove Boat Around Mother, She Joined One Or Two Other Adults. All Under Direction Of G. T. Regan	1493.43	2725.55	579.862	1997	SE-1997-1111547	1997-MAR-10	34	pubilc beach
SE-1997-1111548	SHCM265	SE12243	Historical Import	Dolphin, bottlenose	Tursiops	truncatus	G Regan	Spring Hill College	Spring Hill College	Gulf Shores	Baldwin	AL	Gulf of Mexico	Gm, Al, Baldwin, Gulf Shores, South Side Of Peninsula, 2 Miles East Of West End Of Peninsula	Baldwin (BStoOB)	30.2269	decimal degrees	-87.9913	decimal degrees		1997-MAR-18	1997	MAR	spring		FRESH DEAD	FRESH DEAD	MALE		juvenile	177	cm	actual	Not Active-Response			410.539	676.695	2767.69	1997	SE-1997-1111548	1997-MAR-18	34	pubilc beach
SE-1997-1111687	MS028-97	SE12383	Historical Import	Dolphin, bottlenose	Tursiops	truncatus	J Buchanan	Mississippi Department Of Marine Resources	Mississippi Department Of Marine Resources	Bay St Louis	Hancock	MS	Mississippi Sound	Gm, Ms, Hancock, Bay St Louis, Mississippi Sound, Next To Ramaneda Street	MS Mainland	30.297	decimal degrees	-89.3381	decimal degrees	estimate	1997-MAY-01	1997	MAY	spring		MODERATE DECOMPOSITION	DEAD - CONDITION UNKNOWN	MALE		juvenile	72	in	actual	Not Active-Response		Reported As Alive But Was Not, The Animal Had Been Dead For Quite Sometime (Second In Two Days For This Site)	2358.46	1186.89	11952	1997	SE-1997-1111687	1997-MAY-01	35	pubilc beach
SE-1997-1111754	LA031-97	SE12295	Historical Import	Dolphin, bottlenose	Tursiops	truncatus	K Mcneil	Aquarium Of The Americas	Aquarium Of The Americas	Grand Isle	Jefferson	LA	Gulf of Mexico	Gm, La, Jefferson, Grand Isle [Coordinates Indicate Elmer'S Isle]	LA - Public	29.2364	decimal degrees	-89.9834	decimal degrees	estimate	1997-MAR-03	1997	MAR	spring		MODERATE DECOMPOSITION	MODERATE DECOMPOSITION	MALE		subadult	244	cm	estimate	Not Active-Response			399.241	3621.18	4672.57	1997	SE-1997-1111754	1997-MAR-03	594	pubilc beach
SE-1997-1112403	FLPB111097-10	SE12656	Historical Import	Dolphin, bottlenose	Tursiops	truncatus	G Gray	Emerald Coast Wildlife Refuge	Emerald Coast Wildlife Refuge	Gulf Breeze	Santa Rosa	FL	Pensacola Bay	Gm, Fl, Santa Rosa, Gulf Breeze, Pensacola Bay Bridge, West Side, East End Of Bridge	FL - Escambia	30.3738	decimal degrees	-87.1777	decimal degrees		1997-NOV-10	1997	NOV	fall		FRESH DEAD	FRESH DEAD	FEMALE		subadult	241	cm	actual	Not Active-Response		Necropsy Performed By Emerald Coast With Assistance By Dr. Gauthier; Stomach To Be Sent To Nelio Barros; Reproductive System To Be Sent For Life Studies. Head Retained By Emerald Coast For Museum Use; Necropsy Showed Severe Chronic Lung Disorders And Advanced Age (Teeth Worn Flat). Additional Examiner(s): R Everett	49.1399	151.34	651.058	1997	SE-1997-1112403	1997-NOV-10	45	pubilc beach
SE-1997-1112471	MS029-97	SE12384	Historical Import	Dolphin, bottlenose	Tursiops	truncatus	T Matthewes	Gulf Coast Research Laboratory-U. Of Southern Ms	Gulf Coast Research Laboratory- U. Of Southern Ms	Biloxi	Harrison	MS	Gulf of Mexico	Gm, Ms, Harrison, Biloxi, 1 Mile East Rodenburg Avenue	MS Mainland	30.3931	decimal degrees	-88.9225	decimal degrees	estimate	1997-MAY-01	1997	MAY	spring		FRESH DEAD	MODERATE DECOMPOSITION	MALE		subadult	241	cm	actual	Not Active-Response		Pinpoint Lesions, Suggestive Fo Poxvirus Over Surface Of Body; Samples Of Skin "Pox Virus" And Right Lung Taken	341.238	2736.11	7124.74	1997	SE-1997-1112471	1997-MAY-01	128	pubilc beach
SE-1997-1112472	MS030-97	SE12385	Historical Import	Dolphin, bottlenose	Tursiops	truncatus	J Buchanan	Mississippi Department Of Marine Resources	Mississippi Department Of Marine Resources	Pass Christian	Harrison	MS	Gulf of Mexico	Gm, Ms, Harrison, Pass Christian, 8th Street Intersection With Bay Of St Louis	MS Mainland	30.3142	decimal degrees	-89.2908	decimal degrees	estimate	1997-MAY-17	1997	MAY	spring		ADVANCED DECOMPOSITION	ADVANCED DECOMPOSITION	MALE		adult	103	in	actual	Not Active-Response		This Dolphin Has Now Washed Up Near The Bay Bridge On Henderson Point; Sand Beach Crew Is Going To See If They Can Get It	229.533	3646.55	12251.1	1997	SE-1997-1112472	1997-MAY-17	128	pubilc beach
SE-1997-1112693	LA02-97	SE12023	Historical Import	Dolphin, bottlenose	Tursiops	truncatus	B Koike	Aquarium Of The Americas	Aquarium Of The Americas	Grand Isle	Jefferson	LA	Gulf of Mexico	Gm, La, Jefferson, Grand Isle, 0.75 Miles East Of Water Tower	LA - Public	29.2431	decimal degrees	-89.9739	decimal degrees		1997-JAN-25	1997	JAN	winter		ADVANCED DECOMPOSITION	ADVANCED DECOMPOSITION	MALE		adult	251	cm	actual	Not Active-Response			259.517	2484.5	3482.95	1997	SE-1997-1112693	1997-JAN-25	594	pubilc beach
SE-1997-1112695	MS015-97	SE12337	Historical Import	Dolphin, bottlenose	Tursiops	truncatus	J Buchanan	Mississippi Department Of Marine Resources	Mississippi Department Of Marine Resources	Gulfport	Harrison	MS	Gulf of Mexico	Gm, Ms, Harrison, Gulfport, Between Moses Pier And Comfort Station	MS Mainland	30.3663	decimal degrees	-89.0844	decimal degrees	estimate	1997-APR-06	1997	APR	spring		ADVANCED DECOMPOSITION	DEAD - CONDITION UNKNOWN	UNKNOWN		perinate	36	in	actual	Not Active-Response		Newborn, Probably Separated From Mother Shortly After Birth	435.417	435.706	1197.54	1997	SE-1997-1112695	1997-APR-06	128	pubilc beach
SE-1997-1112696	FLDH072897-08	SE12476	Historical Import	Dolphin, bottlenose	Tursiops	truncatus	G Gray	Emerald Coast Wildlife Refuge	Emerald Coast Wildlife Refuge	Destin	Walton	FL	Gulf of Mexico	Gm, Fl, Walton, Destin, 1 Mile Inside Destin Harbor	FL - Walton	30.392	decimal degrees	-86.4973	decimal degrees		1997-JUL-28	1997	JUL	summer		ADVANCED DECOMPOSITION	ADVANCED DECOMPOSITION	FEMALE		juvenile	194	cm	actual	Not Active-Response			51.7663	825.638	4045.46	1997	SE-1997-1112696	1997-JUL-28	17	pubilc beach
SE-1997-1113889	LA029-97	SE12293	Historical Import	Dolphin, bottlenose	Tursiops	truncatus	M Davis	Aquarium Of The Americas	Aquarium Of The Americas	Fourchon Beach	Lafourche	LA	Gulf of Mexico	Gm, La, Lafourche, Fourchon Beach, East End [Coogm, La, Lafourche, Fourchon Beach, East End [Coordinates Incorrect]	LA - Private	29.0992	decimal degrees	-90.1871	decimal degrees	estimate	1997-APR-06	1997	APR	spring		MODERATE DECOMPOSITION	MODERATE DECOMPOSITION	FEMALE		juvenile	224	cm	estimate	Not Active-Response		Seen During Turtle Survey	1479.68	1812.86	3520.45	1997	SE-1997-1113889	1997-APR-06	33	pubilc beach
SE-1997-1113929	MS031-97	SE12386	Historical Import	Dolphin, bottlenose	Tursiops	truncatus	B MOORE	Nps-Gulf Island National Seashore	Gulf Islands National Seashore - Mississippi District	Gautier	Jackson	MS	Gulf of Mexico	Gm, Ms, Jackson, Gauitier, North Shore Of Horn Island, 0.5 Mile East Of Ranger Station	MS Barrier Island	30.2357	decimal degrees	-88.6612	decimal degrees		1997-MAY-09	1997	MAY	spring		ADVANCED DECOMPOSITION	ADVANCED DECOMPOSITION	UNKNOWN		juvenile	82	in	actual	Not Active-Response		3 Teeth From Mid Lower Jaw Taken To Nmfs-Pascagoula, Nmfs Identified And Collected The Skull; Carcass Fed On By Red Wolves, Sex Undeterminable Due To Wolves Predation.	17077.5	14437.3	4129.64	1997	SE-1997-1113929	1997-MAY-09	70	island
SE-1997-1113930	MS032-97	SE12387	Historical Import	Dolphin, bottlenose	Tursiops	truncatus	B MOORE	Nps-Gulf Island National Seashore	Gulf Islands National Seashore - Mississippi District	Gautier	Jackson	MS	Gulf of Mexico	Gm, Ms, Jackson, Gauitier, Horn Island South Beach Just West Of Tractor Path	MS Barrier Island	30.2283	decimal degrees	-88.6667	decimal degrees		1997-MAY-20	1997	MAY	spring		MUMMIFIED/SKELETAL	MUMMIFIED/SKELETAL	UNKNOWN						Not Active-Response		3 Teeth Taken From Middle Lower Jaw; Mummified Carcass; Could Not Collect Morphological Data, Carcass Visited By Rd Wolves.	18010.1	15135.2	5023.85	1997	SE-1997-1113930	1997-MAY-20	70	island
SE-1997-1114032	FLCB02297-04	SE12132	Historical Import	Dolphin, bottlenose	Tursiops	truncatus	G Gray	Emerald Coast Wildlife Refuge	Emerald Coast Wildlife Refuge	Shalimar	Okaloosa	FL	Choctawatchee Bay	Gm, Fl, Okaloosa, Shalimar, Black Point, Choctawatchee Bay	FL - Okaloosa	30.4283	decimal degrees	-86.5583	decimal degrees		1997-FEB-01	1997	FEB	winter		ADVANCED DECOMPOSITION	ADVANCED DECOMPOSITION	FEMALE		juvenile	181	cm	actual	Not Active-Response			2638.82	4069.36	1547.49	1997	SE-1997-1114032	1997-FEB-01	71	private beach
SE-1997-1114159	MS016-97	SE12338	Historical Import	Dolphin, bottlenose	Tursiops	truncatus	C Chevis	National Marine Fisheries Service-Pascagoula	National Marine Fisheries Service- Pascagoula		Hancock	MS	Gulf of Mexico	Gm, Ms, Hancock (Dko- Mid-County Selected For Coordinates)	MS Mainland	30.2514	decimal degrees	-89.4196	decimal degrees	estimate	1997-APR-05	1997	APR	spring		FRESH DEAD	FRESH DEAD	MALE		perinate	100	cm	actual	Not Active-Response			5254.1	1777.97	8202	1997	SE-1997-1114159	1997-APR-05	35	pubilc beach
SE-1997-1114224	MS034-97	SE12389	Historical Import	Dolphin, bottlenose	Tursiops	truncatus	J Buchanan	Mississippi Department Of Marine Resources	Mississippi Department Of Marine Resources	Long Beach	Harrison	MS	Mississippi Sound	Gm, Ms, Harrison, Long Beach, Mississippi Sound, Mason Avenue, Near Taco Bell	MS Mainland	30.3434	decimal degrees	-89.1492	decimal degrees	estimate	1997-MAY-31	1997	MAY	spring		MODERATE DECOMPOSITION	DEAD - CONDITION UNKNOWN	UNKNOWN		perinate	42	in	estimate	Not Active-Response		Baby 3-4 Ft Long, Washed Away Before Examiner Got There (It Was Reported For Two Different Sources)	350.286	696.848	5403.47	1997	SE-1997-1114224	1997-MAY-31	128	pubilc beach
SE-1997-1114336	LA026-97	SE12290	Historical Import	Dolphin, bottlenose	Tursiops	truncatus	T Jordan	National Marine Fisheries Service-La	National Marine Fisheries Services-La	Port Fourchon	Lafourche	LA	Gulf of Mexico	Gm, La, Lafourche, Port Fourchon, Near Bay Champagne	LA - Private	29.1388	decimal degrees	-90.1295	decimal degrees		1997-APR-02	1997	APR	spring		ADVANCED DECOMPOSITION	ADVANCED DECOMPOSITION	UNKNOWN		juvenile	183	cm	estimate	Not Active-Response		Seen During Aerial Survey	3897.93	4011.81	10600.1	1997	SE-1997-1114336	1997-APR-02	33	pubilc beach
SE-1997-1114344	FLGM052997-07	SE12418	Historical Import	Dolphin, bottlenose	Tursiops	truncatus	G Gray	Emerald Coast Wildlife Refuge	Emerald Coast Wildlife Refuge	Destin	Walton	FL	Gulf of Mexico	Gm, Fl, Walton, Destin, Henderson State Park, Approxomately 1/8 Mile East Of West Park Boundary	FL - Walton	30.3837	decimal degrees	-86.4518	decimal degrees		1997-MAY-29	1997	MAY	spring		ALIVE	FRESH DEAD	MALE		juvenile	194	cm	actual	Not Active-Response		Animal Was Reported To Marine Patrol To Be Weak And Attempting To Beach. George Gray Responded And Found Animal Being Pursued By A Tiger Shark (Approx 8') And Several Others Smaller Sharks. The Tiger Attacked The Dolphin Repeatedly. George Drag The Animal From The Surf Line When It Was Able To Beach. The Dolphin Died Shortly There After From Blood Loss. Necropsy Revealed Extensive Internal Parasi…	430.687	4834.39	5468.55	1997	SE-1997-1114344	1997-MAY-29	17	pubilc beach
SE-1997-1114364	LA027-97	SE12291	Historical Import	Dolphin, bottlenose	Tursiops	truncatus	T Jordan	National Marine Fisheries Service-La	National Marine Fisheries Services-La	Isle Dernier	Terrebonne	LA	Gulf of Mexico	Gm, La, Terrebonne, Isle Derniere	LA - Remote	29.0603	decimal degrees	-90.6777	decimal degrees		1997-APR-02	1997	APR	spring		ADVANCED DECOMPOSITION	ADVANCED DECOMPOSITION	UNKNOWN		juvenile	183	cm	estimate	Not Active-Response		Seen During Aerial Survey	20594.9	20554.4	8758.52	1997	SE-1997-1114364	1997-APR-02	33	island
SE-1998-1110262	LA003-98	SE13256	Historical Import	Dolphin, bottlenose	Tursiops	truncatus	B Koike	Aquarium Of The Americas	Aquarium Of The Americas	Grand Isle	Jefferson	LA	Gulf of Mexico	Gm, La, Jefferson, Grand Isle, East Of Grande Isle Water Tower Access Road	LA - Public	29.2448	decimal degrees	-89.9708	decimal degrees		1998-JAN-17	1998	JAN	winter		ADVANCED DECOMPOSITION	ADVANCED DECOMPOSITION	UNKNOWN	UNKNOWN	subadult	95	in	actual	Not Active-Response		Initially Identified As "Common Dolphin"	253.777	2180.37	3135.56	1998	SE-1998-1110262	1998-JAN-17	594	pubilc beach
SE-1998-1110312	LA004-98	SE13257	Historical Import	Dolphin, bottlenose	Tursiops	truncatus	S Tailllon	Louisiana Marine Mammal Stranding Network	Louisiana Marine Mammal Stranding Network	Fourchon Beach	Lafourche	LA	Gulf of Mexico	Gm, La, La Fourche, Fourchon, 2 Miles Past Pipeline	LA - Private	29.1536	decimal degrees	-90.1054	decimal degrees		1998-JAN-31	1998	JAN	winter		MUMMIFIED/SKELETAL	MUMMIFIED/SKELETAL	UNKNOWN	UNKNOWN	juvenile	60	in	estimate	Not Active-Response		Very Small, Skull Unfused, No Teeth; Would Estimate Age To Be Less Than One Year, Straight Length Converted From 5 Feet. Additional Examiner(s): L Doyle, K Landry	2984.9	3412.8	13458.9	1998	SE-1998-1110312	1998-JAN-31	33	pubilc beach
SE-1998-1110430	FLGM022598-01	SE13180	Historical Import	Dolphin, bottlenose	Tursiops	truncatus	G Gray	Emerald Coast Wildlife Refuge	Emerald Coast Wildlife Refuge	Sandestin	Walton	FL	Gulf of Mexico	Gm, Fl, South Walton, Sandestin, 0.25 Mile West Of Edgewater Condominiums	FL - Walton	30.3774	decimal degrees	-86.3861	decimal degrees		1998-FEB-25	1998	FEB	winter		ADVANCED DECOMPOSITION	ADVANCED DECOMPOSITION	MALE	UNKNOWN	perinate	99	cm	actual	Not Active-Response			894.835	2855.12	5948.99	1998	SE-1998-1110430	1998-FEB-25	17	pubilc beach
SE-1998-1110450	SHCM292	SE13934	Historical Import	Dolphin, bottlenose	Tursiops	truncatus	G Regan	Spring Hill College	Spring Hill College	Lillian	Baldwin	AL	Perdido Bay	Gm, Al, Baldwin, Lillian, Perdido Bay, West Shore, North Of Lillian Bridge (Highway 98)	Baldwin(backbay)	30.4085	decimal degrees	-87.435	decimal degrees		1998-AUG-19	1998	AUG	summer		ADVANCED DECOMPOSITION	ADVANCED DECOMPOSITION	MALE		juvenile	180	cm	actual	Not Active-Response			119.337	5862.06	11090.8	1998	SE-1998-1110450	1998-AUG-19	34	pubilc beach
SE-1998-1110451	MS001-98	SE13302	Historical Import	Dolphin, bottlenose	Tursiops	truncatus	J Buchanan	Mississippi Department Of Marine Resources	Mississippi Department Of Marine Resources	Biloxi	Harrison	MS	Gulf of Mexico	Gm, Ms, Harrison, Biloxi, Point Cadet Marina Basin Near Mouth Back Bay	MS Mainland	30.3897	decimal degrees	-88.8578	decimal degrees	estimate	1998-FEB-27	1998	FEB	winter		MODERATE DECOMPOSITION	MODERATE DECOMPOSITION	FEMALE	PUP/CALF	juvenile	46	in	actual	Not Active-Response		Newborn Animal, Violent Storm Passed Through The Day Before, Possible Drowning? Skin just starting to slough off.	409.357	901.863	1390.75	1998	SE-1998-1110451	1998-FEB-27	128	pubilc beach
SE-1998-1110452	MS002-98	SE13303	Historical Import	Dolphin, bottlenose	Tursiops	truncatus	J Buchanan	Mississippi Wildlife, Fisheries And Parks	Mississippi Wildlife, Fisheries And Parks	Long Beach	Harrison	MS	Mississippi Sound	Gm, Ms, Harrison, Long Beach, Mississippi Sound, Near St Thomas Church, About 0.5 Mile West Of (Long Beach) Harbor	MS Mainland	30.3491	decimal degrees	-89.1355	decimal degrees	estimate	1998-MAR-08	1998	MAR	spring		ADVANCED DECOMPOSITION	ADVANCED DECOMPOSITION	FEMALE		perinate	36	in	estimate	Not Active-Response		Several Storms With Coastal Flooding Passed Through Area, Young Animal, Possible Drowning?	319.273	768.535	4065.2	1998	SE-1998-1110452	1998-MAR-08	128	pubilc beach
SE-1998-1110495	LA023-98	SE13276	Historical Import	Dolphin, bottlenose	Tursiops	truncatus	E Lear	Louisiana Department Of Wildlife And Fisheries	Louisiana Department Of Wildlife And Fisheries	Grand Terre	Jefferson	LA	Gulf of Mexico	Gm, La, Jefferson, Grand Terre Islands, West Island, About 50 Feet From Southwest Wall Of Fort Livingston	LA - Remote	29.2733	decimal degrees	-89.9459	decimal degrees	estimate	1998-MAR-12	1998	MAR	spring	Beach or Land	MODERATE DECOMPOSITION	MODERATE DECOMPOSITION	MALE	UNKNOWN	juvenile	158	cm	actual	Not Active-Response		Straight Length Converted From 62.25 Inches	2177.81	1909.08	407.627	1998	SE-1998-1110495	1998-MAR-12	594	island
SE-1998-1111107	MS016-98	SE13960	Historical Import	Dolphin, bottlenose	Tursiops	truncatus	B MOORE	Usnps-Guis/ Gulf Coast Research Lab	Gulf Islands National Seashore - Mississippi District	Ocean Springs	Jackson	MS	Gulf of Mexico	Gm, Ms, Jackson, Ocean Springs, Horn Island, South Beach 4 Miles West Of Ranger Station, At Extreme High Tideline	MS Barrier Island	30.242	decimal degrees	-88.7193	decimal degrees		1998-APR-04	1998	APR	spring		ADVANCED DECOMPOSITION	ADVANCED DECOMPOSITION	UNKNOWN						Not Active-Response		Juvenille, No Teeth Collected, Scavenged And Decomposed, No Lenght Estimate	17499.8	13585.1	3797.49	1998	SE-1998-1111107	1998-APR-04	70	island
SE-1998-1111108	MS017-98	SE13961	Historical Import	Dolphin, bottlenose	Tursiops	truncatus	B MOORE	Usnps-Guis/ Gulf Coast Research Lab	Gulf Islands National Seashore - Mississippi District	Gautier	Jackson	MS	Gulf of Mexico	Gm, Ms, Jackson, Gautier, Horn Island, South Beach, 1/4 Mile West Of Station Trail, At Extreme High Tide Line	MS Barrier Island	30.2296	decimal degrees	-88.6699	decimal degrees		1998-APR-04	1998	APR	spring		ADVANCED DECOMPOSITION	ADVANCED DECOMPOSITION	UNKNOWN						Not Active-Response		Immature, No Teeth Collected, Heavily Scavenged, Unknown Length	17949.9	14938.3	4926.88	1998	SE-1998-1111108	1998-APR-04	70	island
SE-1998-1111113	MS015-98	SE13959	Historical Import	Dolphin, bottlenose	Tursiops	truncatus	B MOORE	Usnps-Guis/ Gulf Coast Research Lab	Gulf Islands National Seashore - Mississippi District	Gauther	Jackson	MS	Gulf of Mexico	Gm, Ms, Jackson, Gautier, Horn Island, South Beach 3 Miles West Of Station At Tide Line	MS Barrier Island	30.2399	decimal degrees	-88.7017	decimal degrees		1998-APR-04	1998	APR	spring		ADVANCED DECOMPOSITION	ADVANCED DECOMPOSITION	UNKNOWN						Not Active-Response		3 Teeth Collected From Mid Lower Jaw, Carcass Heavily Scavenged And Decomposed (Partially Buried)	17440.5	13628.5	4067.42	1998	SE-1998-1111113	1998-APR-04	70	island
SE-1998-1111288	SHCM289	SE13658	Historical Import	Dolphin, bottlenose	Tursiops	truncatus	G T Regan	Spring Hill College	Spring Hill College	Magnolia Spring	Baldwin	AL	Mobile Bay	Gm, Al, Baldwin, Magnolia Springs, Mobile Bay, Weeks Bay At End Of County Road 26	Baldwin(backbay)	30.3789	decimal degrees	-87.8314	decimal degrees		1998-MAY-22	1998	MAY	spring		MODERATE DECOMPOSITION	MODERATE DECOMPOSITION	FEMALE	UNKNOWN	subadult	241	cm	actual	Not Active-Response			3515.45	624.406	11153.7	1998	SE-1998-1111288	1998-MAY-22	34	private beach
SE-1998-1111295	LA027-98	SE13468	Historical Import	Dolphin, bottlenose	Tursiops	truncatus	S Taillon	Louisiana Marine Mammal Stranding Network	Louisiana Marine Mammal Stranding Network	Dulac	Lafourche	LA	Gulf of Mexico	Gm, La, La Fourche, Dulac, In River (Bayou Grand Caillou) Near Post Office	LA - NonResponse	29.3946	decimal degrees	-90.7104	decimal degrees	estimate	1998-MAR-22	1998	MAR	spring	Floating	MODERATE DECOMPOSITION	DEAD - CONDITION UNKNOWN	FEMALE	ADULT	adult	114	in	actual	Not Active-Response		Lactating, Appears To Have Just Given Birth; Milk Exuded From Mammary, Redish Brown Fluid In Uterus; Top Left Mandible Teeth Worn Into Gum; Large Fish Spines In Esophagus; Malocclusion Of Jaw Caused Teeth To Be Worn Severely On Upper and lower left portion of mouth. ~6 inches of intestine bond did not seem to affect fecal mater flow.	68.1385	2085.75	16627.3	1998	SE-1998-1111295	1998-MAR-22	33	floating
SE-1998-1111296	NWFAP-9802	SE13490	Historical Import	Dolphin, bottlenose	Tursiops	truncatus	N CRAFT	Fdep-Nwfl Aquatic Preserves	Florida Department Of Environmental Protection, Northwest Florida Aquatic Preserve	Bayview	Walton	FL	Choctawatchee Bay	Gm, Fl, Walton Bayview, Northeast End Of Choctawatchee Bay, About 1/8 Miles East Basin Bayou	FL - Walton	30.4801	decimal degrees	-86.2442	decimal degrees		1998-MAY-05	1998	MAY	spring		ADVANCED DECOMPOSITION	ADVANCED DECOMPOSITION	FEMALE	UNKNOWN	juvenile	217	cm	actual	Not Active-Response		Bites About 1 Ft Behind Dorsal Fin, Bruising On Belly, Apparent Bites Out Off Fluke	706.328	981.234	3640.06	1998	SE-1998-1111296	1998-MAY-05	17	pubilc beach
SE-1998-1111297	LA049-98	SE13491	Historical Import	Dolphin, bottlenose	Tursiops	truncatus	E Lear	Louisiana Department Of Wildlife And Fisheries	Louisiana Department Of Wildlife And Fisheries	Grand Isle	Jefferson	LA	Gulf of Mexico	Gm, La, Jefferson, Grande Isle, 1/4 Mile Southeast Of Breakers Motel On Grande Isle	LA - Public	29.2155	decimal degrees	-90.0221	decimal degrees	estimate	1998-APR-09	1998	APR	spring		MODERATE DECOMPOSITION	MODERATE DECOMPOSITION	FEMALE	UNKNOWN	juvenile	84	in	actual	Not Active-Response		No Outwards Trauma By Visual Observation	188.387	686.867	9021.78	1998	SE-1998-1111297	1998-APR-09	594	pubilc beach
SE-1998-1111560	MS014-98	SE13979	Historical Import	Dolphin, bottlenose	Tursiops	truncatus	J Buchanan	Mississippi Department Of Marine Resources	Mississippi Department Of Marine Resources	Biloxi	Harrison	MS	Gulf of Mexico	Gm, Ms, Harrison, Biloxi, Just East Of Edgewater Mall (2600 Beach Blvd)	MS Mainland	30.3882	decimal degrees	-88.9906	decimal degrees	estimate	1998-APR-04	1998	APR	spring		ADVANCED DECOMPOSITION	ADVANCED DECOMPOSITION	UNKNOWN		adult	255	cm	estimate	Not Active-Response			311.171	3363.9	8740.62	1998	SE-1998-1111560	1998-APR-04	128	pubilc beach
SE-1998-1111575	SHCM291	SE13660	Historical Import	Dolphin, bottlenose	Tursiops	truncatus	G T Regan	Spring Hill College	Spring Hill College	Dauphin Island	Mobile	AL	Gulf of Mexico	Gm, Al, Mobile, Dauphin Island, About 6.5 Miles West Of East Tip Of Dauphin Island	Mobile	30.2456	decimal degrees	-88.2	decimal degrees		1998-JUL-20	1998	JUL	summer		MUMMIFIED/SKELETAL	MUMMIFIED/SKELETAL	UNKNOWN	UNKNOWN	adult	270	cm	estimate	Not Active-Response		Only Bones And Skin-Blubber, Most Of Which Was Flopping In A Shredded Condition Away From The Postcranial Skeleton As A Gentle Surf Rocked The Carcass In The Shallow Water Next To The Beach	8282.31	8522.65	2419.98	1998	SE-1998-1111575	1998-JUL-20	126	pubilc beach
SE-1998-1111635	MS013-98	SE13958	Historical Import	Dolphin, bottlenose	Tursiops	truncatus	J Buchanan	Mississippi Department Of Marine Resources	Mississippi Department Of Marine Resources	Pass Christian	Harrison	MS	Gulf of Mexico	Gm, Ms, Harrison, Pass Christian, Marsh, West Side Of Pass Christian Harbor	MS Mainland	30.3116	decimal degrees	-89.2508	decimal degrees	estimate	1998-APR-01	1998	APR	spring		ADVANCED DECOMPOSITION	ADVANCED DECOMPOSITION	MALE		subadult	97	in	actual	Not Active-Response		Believe This Is Probalby The Dolphin That Was First Spotted Yesterdayat Espy Avenue, When I Got To The Situ It Was Gone	364.777	468.035	9912.7	1998	SE-1998-1111635	1998-APR-01	128	pubilc beach
SE-1998-1111935	LA041-98	SE14436	Historical Import	Dolphin, bottlenose	Tursiops	truncatus	G Arcement	Louisiana Department Of Wildlife And Fisheries	Louisiana Department Of Wildlife And Fisheries	Cocodrie	Terrebonne	LA	Gulf of Mexico	Gm, La, Terrebonne, Cocodrie, 120 Feet, North West Of Whitecamp, On The Water On Last Island, Near Trinity Bayou	LA - Remote	29.048	decimal degrees	-90.7211	decimal degrees		1998-MAR-03	1998	MAR	spring		MODERATE DECOMPOSITION	DEAD - CONDITION UNKNOWN	UNKNOWN	UNKNOWN	subadult	94	in	actual	Not Active-Response		2-4 Inch Circular Sores On Left Side Behind Anus And One 4 Inches Circular Sore About 2-3 Inches Behind Anus. Left at site, too big to handle.	22640.3	22603.9	12982.1	1998	SE-1998-1111935	1998-MAR-03	33	island
SE-1998-1112026	LA061-98	SE13548	Historical Import	Dolphin, bottlenose	Tursiops	truncatus	J Right	Harbor Patrol	Louisiana Department Of Natural Resources	Port Fourchon	Lafourche	LA	Gulf of Mexico	Gm, La, La Fourche, Port Fourchon, Belle Pass	LA - Private	29.0893	decimal degrees	-90.2244	decimal degrees	estimate	1998-MAY-22	1998	MAY	spring		MODERATE DECOMPOSITION	DEAD - CONDITION UNKNOWN	UNKNOWN						Not Active-Response		Dead Calf Carried By (Presumably Mother) Adult For 3-5 Hs, Not Seen Later; The Calf Was Decomposed; Harbor Patrol Cheked Entire Area And Was Not Able To Relocate Mother And Calf	4060.22	4313.14	474.599	1998	SE-1998-1112026	1998-MAY-22	33	pubilc beach
SE-1998-1112045	M98-016	SE14066H	Historical Import	Dolphin, bottlenose	Tursiops	truncatus	S Schelr	Aquarium Of The Americas	Aquarium Of The Americas	Port Fourchon	Lafourche	LA	Gulf of Mexico	Gm, La, La Fourche, Port Fourchon.	LA - Private	29.1342	decimal degrees	-90.1342	decimal degrees		1998-NOV-28	1998	NOV	fall		MODERATE DECOMPOSITION	MODERATE DECOMPOSITION	MALE		subadult	90	in	actual	Not Active-Response		HI how determined: no visible marks.	4227.5	4242.57	9935.02	1998	SE-1998-1112045	1998-NOV-28	33	pubilc beach
SE-1998-1112057	MS029-98	SE13973	Historical Import	Dolphin, bottlenose	Tursiops	truncatus	J Buchanan	Mississippi Department On Marine Resources	Mississippi Department Of Marine Resources	Clearmont Harbor	Hancock	MS	Gulf of Mexico	Gm, Ms, Hancock, Clermont Harbor, Small Bayou Off Mississippi Sound	MS Mainland	30.2582	decimal degrees	-89.4182	decimal degrees		1998-MAY-06	1998	MAY	spring		ADVANCED DECOMPOSITION	ADVANCED DECOMPOSITION	UNKNOWN		juvenile	87	in	actual	Not Active-Response		Extremely Decomposed	4496.8	2452.65	8924.73	1998	SE-1998-1112057	1998-MAY-06	35	pubilc beach
SE-1998-1112070	M98-018	SE14066J	Historical Import	Dolphin, bottlenose	Tursiops	truncatus	D Dancer	Aquarium Of The Americas	Aquarium Of The Americas	Port Fourchon	Lafourche	LA	Gulf of Mexico	Gm, La, La Fourche, Port Fourchon, About 2 Miles East Of Beach Access.	LA - Private	29.1204	decimal degrees	-90.1595	decimal degrees	estimate	1998-DEC-13	1998	DEC	winter		MODERATE DECOMPOSITION	MODERATE DECOMPOSITION	UNKNOWN		subadult	240	cm	actual	Not Active-Response			2946.71	3147.6	7038.35	1998	SE-1998-1112070	1998-DEC-13	33	pubilc beach
SE-1998-1112164	MS018-98	SE13962	Historical Import	Dolphin, bottlenose	Tursiops	truncatus	C Hubbard	National Marine Fisheries Service- Pascagoula	National Marine Fisheries Service- Pascagoula	Biloxi	Harrison	MS	Gulf of Mexico	Gm, Ms, Harrison, Biloxi, Behind Shoneys On Highway 90, Near Travia Road	MS Mainland	30.3924	decimal degrees	-88.9411	decimal degrees		1998-APR-14	1998	APR	spring		ADVANCED DECOMPOSITION	ADVANCED DECOMPOSITION	MALE		perinate	102	cm	actual	Not Active-Response		Fetal Folds Are Evident, Sunburned, Laterally Flattened Carcass. Additional Examiner(s): K Maze	333.813	2390.3	8908.48	1998	SE-1998-1112164	1998-APR-14	128	pubilc beach
SE-1998-1112165	MS019-98	SE13963	Historical Import	Dolphin, bottlenose	Tursiops	truncatus	S Kiely	Marine Life Oceanarium	Marine Life Oceanarium	Bay St Louis	Hancock	MS	Gulf of Mexico	Gm, Ms, Hancock, Bay St Louis,	MS Mainland	30.3046	decimal degrees	-89.3282	decimal degrees		1998-APR-15	1998	APR	spring		MODERATE DECOMPOSITION	MODERATE DECOMPOSITION	MALE	PUP/CALF	perinate	110	cm	actual	Not Active-Response		Newborn, Umbilical Cord Still Attached	1681.33	266.857	12496.8	1998	SE-1998-1112165	1998-APR-15	35	pubilc beach
SE-1998-1112191	MS020-98	SE13964	Historical Import	Dolphin, bottlenose	Tursiops	truncatus	C Borks	National Marine Fisheries Service- Pascagoula	National Marine Fisheries Service- Pascagoula	Gautier	Jackson	MS	Gulf of Mexico	Gm, Ms, Jackson, Gautier, Point Clear Swimming Pool, West Of Round Island And Off Of Graveline Bayou In Front Of Point Clear Channel Marker	MS Mainland	30.3605	decimal degrees	-88.6593	decimal degrees		1998-APR-20	1998	APR	spring		MODERATE DECOMPOSITION	MODERATE DECOMPOSITION	MALE		juvenile	130	cm	actual	Not Active-Response			3529.28	3406.55	9587.44	1998	SE-1998-1112191	1998-APR-20	70	private beach
SE-1998-1112192	MS021-98	SE13965	Historical Import	Dolphin, bottlenose	Tursiops	truncatus	J And M Buchanan	Mississippi Department Of Marine Resources	Mississippi Department Of Marine Resources	Biloxi	Harrison	MS	Mississippi Sound	Gm, Ms, Harrison, Biloxi, Mississippi Sound, St Jude Street And Highway 90 Intersection	MS Mainland	30.394	decimal degrees	-88.9143	decimal degrees	estimate	1998-APR-17	1998	APR	spring		ADVANCED DECOMPOSITION	ADVANCED DECOMPOSITION	UNKNOWN		subadult	244	cm	estimate	Not Active-Response		Appeared Emaciated, Large Chuncks Bitten Out In Stomach Area, See Diagram In Report * Partial Carcass. * Partial Carcass.	286.832	2205.03	6323.01	1998	SE-1998-1112192	1998-APR-17	128	pubilc beach
SE-1998-1112193	MS022-98	SE13966	Historical Import	Dolphin, bottlenose	Tursiops	truncatus	E Buchanan	Mississippi Department Of Marine Resources	Mississippi Department Of Marine Resources	Waveland	Hancock	MS	Mississippi Sound	Gm, Ms, Hancock, Waveland, Mississippi Sound, Mollere Drive And North Beach Boulevard	MS Mainland	30.2857	decimal degrees	-89.3638	decimal degrees	estimate	1998-APR-17	1998	APR	spring		ADVANCED DECOMPOSITION	ADVANCED DECOMPOSITION	FEMALE		subadult	237	cm	actual	Not Active-Response			2614.77	3961.29	11097.4	1998	SE-1998-1112193	1998-APR-17	35	pubilc beach
SE-1998-1112194	MS023-98	SE13967	Historical Import	Dolphin, bottlenose	Tursiops	truncatus	J Buchanan	Mississippi Department Of Marine Resources	Mississippi Department Of Marine Resources	Biloxi	Harrison	MS	Mississippi Sound	Gm, Ms, Harrison, Biloxi, Mississippi Sound, Behind Shoneys Just West Of Rodenberg Avenue	MS Mainland	30.3924	decimal degrees	-88.9382	decimal degrees	estimate	1998-APR-06	1998	APR	spring		ADVANCED DECOMPOSITION	ADVANCED DECOMPOSITION	MALE		perinate	112	cm	actual	Not Active-Response			331.54	2544.71	8636.1	1998	SE-1998-1112194	1998-APR-06	128	pubilc beach
SE-1998-1112199	SHCM290	SE13659	Historical Import	Dolphin, bottlenose	Tursiops	truncatus	G T Regan	Spring Hill College	Spring Hill College	Theodore	Mobile	AL	Mobile Bay	Gm, Al, Mobile, Theodore, Mobile Bay, West Shore At Foot Of Salt Aire Street	Mobile	30.4697	decimal degrees	-88.0974	decimal degrees		1998-JUL-14	1998	JUL	summer		MODERATE DECOMPOSITION	MODERATE DECOMPOSITION	FEMALE	UNKNOWN	juvenile	182	cm	actual	Not Active-Response			1601.3	3166.44	6830.66	1998	SE-1998-1112199	1998-JUL-14	126	private beach
SE-1998-1112216	SHCM293	SE13935	Historical Import	Dolphin, bottlenose	Tursiops	truncatus	G Regan	Spring Hill College	Spring Hill College	Theodore	Mobile	AL	Mobile Bay	Gm, Al, Mobile, Theodore, Mobile Bay, West Shore, South Of Fowl River	Mobile	30.4025	decimal degrees	-88.1047	decimal degrees		1998-OCT-28	1998	OCT	fall		ADVANCED DECOMPOSITION	ADVANCED DECOMPOSITION	MALE		juvenile	170	cm	actual	Not Active-Response			385.766	4794.76	7177.88	1998	SE-1998-1112216	1998-OCT-28	126	private beach
SE-1998-1112218	SHCM286	SE13655	Historical Import	Dolphin, bottlenose	Tursiops	truncatus	G T Regan	Spring Hill College	Spring Hill College	Coden	Mobile	AL	Mississippi Sound	Gm, Al, Mobile, Coden, Mississippi Sound, Portersvile Bay, Just East Of Coden Bayou	Mobile	30.3701	decimal degrees	-88.2253	decimal degrees		1998-MAY-03	1998	MAY	spring		FRESH DEAD	FRESH DEAD	MALE	UNKNOWN	subadult	245	cm	actual	Not Active-Response			917.625	4381.12	11614.1	1998	SE-1998-1112218	1998-MAY-03	126	private beach
SE-1998-1112220	LA057-98	SE13499	Historical Import	Dolphin, bottlenose	Tursiops	truncatus	Kley	Louisiana Marine Mammal Stranding Network	Louisiana Marine Mammal Stranding Network	Port Fourchon	Lafourche	LA	Gulf of Mexico	Gm, La, La Fourche, Port Fourchon, 3 Miles East Of Beach Access Road	LA - Private	29.13	decimal degrees	-90.1472	decimal degrees	estimate	1998-MAY-09	1998	MAY	spring		ADVANCED DECOMPOSITION	ADVANCED DECOMPOSITION	MALE	UNKNOWN	adult	283	cm	actual	Not Active-Response		Spherical Hole 2 Cm Anterior To Dorsal Fin, Unknown Cause, 3 Cm Diameter; Head And Stomach Collected. Additional Examiner(s): Darby, Naugler,Huff	3787.85	4348.09	8623.34	1998	SE-1998-1112220	1998-MAY-09	33	pubilc beach
SE-1998-1112221	LA058-98	SE13500	Historical Import	Dolphin, bottlenose	Tursiops	truncatus	Kley	Louisiana Marine Mammal Stranding Network	Louisiana Marine Mammal Stranding Network	Port Fourchon	Lafourche	LA	Gulf of Mexico	Gm, La, Port Fourche, Port Fourchon, 4 Miles East Of Beach Access Road	LA - Private	29.1384	decimal degrees	-90.1334	decimal degrees	estimate	1998-MAY-09	1998	MAY	spring		ADVANCED DECOMPOSITION		UNKNOWN	UNKNOWN		0	cm	actual	Not Active-Response		. Additional Examiner(s): Darby, Naugler,Buff	3807.15	3851.66	10265.6	1998	SE-1998-1112221	1998-MAY-09	33	pubilc beach
SE-1998-1112222	SHCM283	SE13412	Historical Import	Dolphin, bottlenose	Tursiops	truncatus	G Regan	Spring Hill College	Spring Hill College	Bon Secour	Baldwin	AL	Mobile Bay	Gm, Al, Baldwin, Bon Secour, Mobile Bay East Shore, South Of Weeks Bay "Sunset Shores"	Baldwin(backbay)	30.3567	decimal degrees	-87.8328	decimal degrees		1998-APR-17	1998	APR	spring		MODERATE DECOMPOSITION	ADVANCED DECOMPOSITION	FEMALE	UNKNOWN	juvenile	224	cm	actual	Not Active-Response			5842.99	2250.35	8729.3	1998	SE-1998-1112222	1998-APR-17	34	private beach
SE-1998-1112224	SHCM298	SE13881	Historical Import	Dolphin, bottlenose	Tursiops	truncatus	GT Regan	Spring Hill College	Spring Hill College	Dauphin Island	Mobile	AL	Gulf of Mexico	Gm, Al, Mobile, Dauphin Island, South Side, 3 Miles West Of End Of Asphalt	Mobile	30.2403	decimal degrees	-88.2323	decimal degrees		1998-DEC-08	1998	DEC	winter		MODERATE DECOMPOSITION	MODERATE DECOMPOSITION	MALE		subadult	227	cm	actual	Not Active-Response			11377	11693.8	2386.68	1998	SE-1998-1112224	1998-DEC-08	126	pubilc beach
SE-1998-1112330	SHCM294	SE13936	Historical Import	Dolphin, bottlenose	Tursiops	truncatus	G Regan	Spring Hill College	Spring Hill College	Alabama Port	Mobile	AL	Mobile Bay	Gm, Al, Mobile, Alabama Port, Mobile Bay, West Shore, 200 Yards South Of "Cut Off Bridge" Over Pass To Heron Bay	Mobile	30.4006	decimal degrees	-88.1049	decimal degrees		1998-NOV-09	1998	NOV	fall		FRESH DEAD	FRESH DEAD	MALE		subadult	236	cm	actual	Not Active-Response			382.19	4992.88	7177.6	1998	SE-1998-1112330	1998-NOV-09	126	private beach
SE-1998-1112349	SHCM282	SE13411	Historical Import	Dolphin, bottlenose	Tursiops	truncatus	G Regan	Spring Hill College	Spring Hill College	Gulf Shores	Baldwin	AL	Mobile Bay	Gm, Al, Baldwin, Gulf Shores, Mobile Bay, East Side, Extreme West Tip Of Mobile Point Of Fort Morgan	Baldwin (BStoOB)	30.2217	decimal degrees	-88.0293	decimal degrees		1998-APR-17	1998	APR	spring		FRESH DEAD	FRESH DEAD	MALE	UNKNOWN	juvenile	189	cm	actual	Not Active-Response			896.017	1570.7	896.534	1998	SE-1998-1112349	1998-APR-17	34	pubilc beach
SE-1998-1112512	NWFAP-9803	SE13582	Historical Import	Dolphin, bottlenose	Tursiops	truncatus	N CRAFT	Florida Department Of Environmental Protection	Florida Department Of Environmental Protection, Northwest Florida Aquatic Preserve	Freeport	Walton	FL	Gulf of Mexico	Gm, Fl, Walton, Freeport, La Grande Bayou, Norhteast Quadrant Of Chochatwatchee Bay, Near Marker 27 Green	FL - Walton	30.4764	decimal degrees	-86.1384	decimal degrees		1998-MAY-20	1998	MAY	spring		ADVANCED DECOMPOSITION	ADVANCED DECOMPOSITION	MALE	UNKNOWN	juvenile	185.7	cm	actual	Not Active-Response		Stomach, Teeth And Skin Sample Sent To Nelio Barros, Orlando Fl	1041.22	1109.37	8327.42	1998	SE-1998-1112512	1998-MAY-20	17	salt marsh
SE-1998-1112537	LA064-98	SE13651	Historical Import	Dolphin, bottlenose	Tursiops	truncatus	G Erick Porsche	Louisiana Department Of Wildlife And Fisheries	Louisiana Department Of Wildlife And Fisheries	Grand Isle	Jefferson	LA	Gulf of Mexico	Gm, La, Jefferson, Grande Isle, Southwest Beach, Grand Terre Island, 1/4 Mile From Lyle St. Amont Marine Lab	LA - Remote	29.2728	decimal degrees	-89.9426	decimal degrees		1998-JUL-28	1998	JUL	summer		ADVANCED DECOMPOSITION	ADVANCED DECOMPOSITION	MALE		juvenile	68	in	actual	Not Active-Response		Small Square Cuts Made On Right Flank-May Have Already Been Necropsied, Marked On Right Flipper With Pink Survey Tape Of 7/29/98. Additional Examiner(s): Jr	2396.72	2143.36	191.303	1998	SE-1998-1112537	1998-JUL-28	594	island
SE-1998-1112562	FLGM030398-02	SE13181	Historical Import	Dolphin, bottlenose	Tursiops	truncatus	G Gray	Emerald Coast Wildlife Refuge	Emerald Coast Wildlife Refuge	Destin	Okaloosa	FL	Gulf of Mexico	Gm, Fl, Okaloosa, Destin, 2 Miles west Of Walton/Okaloosa County Line	FL - Okaloosa	30.3817	decimal degrees	-86.4333	decimal degrees	estimate	1998-MAR-03	1998	MAR	spring		ADVANCED DECOMPOSITION	ADVANCED DECOMPOSITION	FEMALE	UNKNOWN	subadult	231	cm	actual	Not Active-Response		Animal Appeared Quite Old, Badly Worn Teeth, Numerous Rake Marks And Badly Worn Teeth. Local Press Reported Possible Net Interaction; No Sings Of Entanglement Were Noted By Mr, Gray	688.411	6442.78	5664.21	1998	SE-1998-1112562	1998-MAR-03	71	pubilc beach
SE-1998-1112618	LA055-98	SE13497	Historical Import	Dolphin, bottlenose	Tursiops	truncatus	G Arcement	Louisiana Department Of Wildlife And Fisheries	Louisiana Department Of Wildlife And Fisheries	Cocodrie	Terrebonne	LA	Gulf of Mexico	Gm, La Terrebonne, Cocodrie, 300 Feet On The Beach South Of The Coordinates On The Wine Island Beach	LA - Remote	29.0944	decimal degrees	-90.6091	decimal degrees	estimate	1998-MAY-05	1998	MAY	spring	Beach or Land	ADVANCED DECOMPOSITION	DEAD - CONDITION UNKNOWN	UNKNOWN	UNKNOWN	juvenile	137	cm	actual	Not Active-Response		Mostly Covered In Sand, Too Decomposed To Tell Much	17558.7	17514.1	2638.97	1998	SE-1998-1112618	1998-MAY-05	33	island
SE-1998-1112641	FLBL041498-05	SE13330	Historical Import	Dolphin, bottlenose	Tursiops	truncatus	R Everett	Emerald Coast Wildlife Refuge	Emerald Coast Wildlife Refuge	Pensacola	Escambia	FL	Gulf of Mexico	Gm, Fl, Escambia, Pensacola, Big Lagoon State Park, Intracoastal Waterway	FL - Escambia	30.31	decimal degrees	-87.41	decimal degrees		1998-APR-12	1998	APR	spring		FRESH DEAD	FRESH DEAD	FEMALE	PUP/CALF	perinate	89.4	cm	actual	Not Active-Response		Large Section Of Small Intestine Was Protruding From The Navel; Rake Marks Noted On Dorsal Side Of Head And Between The Pectoral Fins, Teeth Were Barely Visible Below The Lower Gum Line; No Teeth Visible On The Top Jaw; Rostral Hairs Present	1632.76	913.45	271.362	1998	SE-1998-1112641	1998-APR-12	173	salt marsh
SE-1998-1112747	SHCM284	SE13689	Historical Import	Dolphin, bottlenose	Tursiops	truncatus	G Regan	Spring Hill College	Spring Hill College	Orange Beach	Baldwin	AL	Gulf of Mexico	Gm, Al, Baldwin, Orange Beach, South End Of Wolf Bay, Floating	Baldwin(backbay)	30.3017	decimal degrees	-87.585	decimal degrees		1998-APR-29	1998	APR	spring	Floating	FRESH DEAD	FRESH DEAD	MALE	UNKNOWN	perinate	107	cm	actual	Not Active-Response		Frozen From April To June When Used For Training	1171.8	3326.32	213.466	1998	SE-1998-1112747	1998-APR-29	34	floating
SE-1998-1112784	SHCM277	SE13406	Historical Import	Dolphin, bottlenose	Tursiops	truncatus	G Regan	Spring Hill College	Spring Hill College	Theodore	Mobile	AL	Mobile Bay	Gm, Al, Mobile, Theodore, (Bellefontaine?), Mobile Bay, West Shore, North Of Fowl River	Mobile	30.5	decimal degrees	-88.1031	decimal degrees		1998-FEB-21	1998	FEB	winter		MODERATE DECOMPOSITION	MODERATE DECOMPOSITION	FEMALE	UNKNOWN	adult	249	cm	actual	Not Active-Response			748.718	3744.04	7040.87	1998	SE-1998-1112784	1998-FEB-21	126	private beach
SE-1998-1112786	SHCM279	SE13408	Historical Import	Dolphin, bottlenose	Tursiops	truncatus	G Regan	Spring Hill College	Spring Hill College	Dauphin Island	Mobile	AL	Gulf of Mexico	Gm, Al, Mobile, Dauphin Island, About 7 Miles West Of East Tip Of The Island	Mobile	30.2457	decimal degrees	-88.1998	decimal degrees		1998-MAR-16	1998	MAR	spring		ADVANCED DECOMPOSITION	ADVANCED DECOMPOSITION	UNKNOWN	UNKNOWN	juvenile	187	cm	actual	Not Active-Response		Several Shark Bites	8259.79	8502.4	2405.27	1998	SE-1998-1112786	1998-MAR-16	126	pubilc beach
SE-1998-1112787	SHCM280	SE13409	Historical Import	Dolphin, bottlenose	Tursiops	truncatus	G Regan	Spring Hill College	Spring Hill College	Orange Beach	Baldwin	AL	Perdido Bay	Gm, Al, Baldwin, Orange Beach, Perdido Bay, Ono Island, Bayou St John Side	Baldwin(backbay)	30.3004	decimal degrees	-87.5	decimal degrees		1998-MAR-22	1998	MAR	spring		FRESH DEAD	FRESH DEAD	FEMALE	UNKNOWN	subadult	238	cm	actual	Not Active-Response			1654.28	2675.06	889.344	1998	SE-1998-1112787	1998-MAR-22	34	private beach
SE-1998-1112794	MS024-98	SE13968	Historical Import	Dolphin, bottlenose	Tursiops	truncatus	J Woods	National Park Service-Mississippi	Gulf Islands National Seashore - Mississippi District	Biloxi	Harrison	MS	Gulf of Mexico	Gm, Ms, Harrison, Biloxi, West Ship Island, South Beach, 100 Yards East Of Board Walk	MS Barrier Island	30.2075	decimal degrees	-88.9721	decimal degrees		1998-MAR-28	1998	MAR	spring		FRESH DEAD	FRESH DEAD	UNKNOWN		juvenile	122	cm	actual	Not Active-Response		Juvenille, Teeth Not Collected Because They Were Too Small To Get. Various Cracks In Skin Around Left Eye And Blow Hole, Which Looked Like Scars; There Were Also Two Holes Around The Abdomen (Probably By Shore Birds)	20311.5	20046.1	529.277	1998	SE-1998-1112794	1998-MAR-28	128	island
SE-1998-1112795	MS025-98	SE13969	Historical Import	Dolphin, bottlenose	Tursiops	truncatus	B MOORE	National Park Service-Mississippi	Gulf Islands National Seashore - Mississippi District	Pascagoula	Jackson	MS	Gulf of Mexico	Gm, Ms, Jackson, Pascagoula, Horn Island, South Beach, Arcturus Flats	MS Barrier Island	30.2194	decimal degrees	-88.6055	decimal degrees	estimate	1998-APR-05	1998	APR	spring		MODERATE DECOMPOSITION	MODERATE DECOMPOSITION	MALE		subadult	246	cm	actual	Not Active-Response		Teeth Taken From Lower Jaw, Red Flagged On Pectoral Fin And Left At Site	17350.3	14574.1	4898.76	1998	SE-1998-1112795	1998-APR-05	70	island
SE-1998-1112797	LA020-98	SE13273	Historical Import	Dolphin, bottlenose	Tursiops	truncatus	J Lightner	Louisiana Department Of Wildlife And Fisheries	Louisiana Department Of Wildlife And Fisheries	Grand Terre	Jefferson	LA	Gulf of Mexico	Gm, La, Jefferson, Grand Terre, Grand Terre Cove, Beginning Of Rocks By Levee	LA - Remote	29.2728	decimal degrees	-89.9438	decimal degrees	estimate	1998-FEB-18	1998	FEB	winter		MODERATE DECOMPOSITION	MODERATE DECOMPOSITION	FEMALE	UNKNOWN	subadult	96	in	actual	Not Active-Response		Very Bloated, Skin Red With Marks On The Back. Additional Examiner(s): C Taylor	2301.68	2044.03	250.433	1998	SE-1998-1112797	1998-FEB-18	594	island
SE-1998-1112814	M98-010	SE14066D	Historical Import	Dolphin, bottlenose	Tursiops	truncatus	M Davis	Aquarium Of The Americas	Aquarium Of The Americas	Fourchon	Lafourche	LA	Gulf of Mexico	Gm, La, La Fourche, Fourchon, 2/3 way up to high tide mark.	LA - Private	29.1233	decimal degrees	-90.1533	decimal degrees		1998-APR-11	1998	APR	spring		FRESH DEAD	DEAD - CONDITION UNKNOWN	UNKNOWN		subadult	97	in	actual	Not Active-Response		Bloated, Rusty Red In Color, Large Puncture Wounds, 1 Near Tail, Other On Underside 2 Feet From Mouth (2 Injuries On Belly).	3387.84	3801.16	7715.5	1998	SE-1998-1112814	1998-APR-11	33	pubilc beach
SE-1998-1112815	M98-011	SE14066E	Historical Import	Dolphin, bottlenose	Tursiops	truncatus	M Davis	Aquarium Of The Americas	Aquarium Of The Americas	Fourchon	Lafourche	LA	Gulf of Mexico	Gm, La, La Fourche, Fourchon.	LA - Private	29.1344	decimal degrees	-90.1381	decimal degrees		1998-APR-11	1998	APR	spring		FRESH DEAD	DEAD - CONDITION UNKNOWN	UNKNOWN		subadult	90	in	actual	Not Active-Response		Large Wound On Belly Near Base Of Tail.	4067.19	4069.26	9638.17	1998	SE-1998-1112815	1998-APR-11	33	pubilc beach
SE-1998-1112823	LA021-98	SE13274	Historical Import	Dolphin, bottlenose	Tursiops	truncatus	Schneider	Aquarium Of The Americas	Aquarium Of The Americas	Fourchon	Lafourche	LA	Gulf of Mexico	Gm, La, La Fourche, Fourchon, East Side Of Beach	LA - Private	29.1182	decimal degrees	-90.1563	decimal degrees		1998-MAR-11	1998	MAR	spring		MODERATE DECOMPOSITION	MODERATE DECOMPOSITION	UNKNOWN	UNKNOWN	subadult	96	in	estimate	Not Active-Response		Bloated, Several Spots Oozing Blood And Fluid. Sprayed Orange Paint On Beak And Tail. Additional Examiner(s): Soule	3331.58	3414.76	7163.54	1998	SE-1998-1112823	1998-MAR-11	33	pubilc beach
SE-1998-1112825	FLEB031398-03	SE13206	Historical Import	Dolphin, bottlenose	Tursiops	truncatus	R Everett	Emerald Coast Wildlife Refuge	Emerald Coast Wildlife Refuge	Gulf Breeze	Santa Rosa	FL	Pensacola Bay	Gm, Fl, Santa Rosa, Gulf Breeze, South Shore Of East Bay, Extension Of Pensacola Bay, 6652 East Bay Boulevard	FL - Escambia	30.441	decimal degrees	-86.9538	decimal degrees		1998-MAR-11	1998	MAR	spring		MODERATE DECOMPOSITION	MODERATE DECOMPOSITION	MALE	PUP/CALF	perinate	100	cm	actual	Not Active-Response		Neonate, Umbilicus Still Attached, Teeth Not Erupted, Very Tips Of Teeth Were Protruding From Gums; Animal Was Retained To Use Skeleton For Museum Purposes	4166.05	3776.03	6466.2	1998	SE-1998-1112825	1998-MAR-11	45	private beach
SE-1998-1112827	LA022-98	SE13275	Historical Import	Dolphin, bottlenose	Tursiops	truncatus	Schneider	Aquarium Of The Americas	Aquarium Of The Americas	Fourchon	Lafourche	LA	Gulf of Mexico	Gm, La, La Fourche, Fourchon, East Side Of Beach	LA - Private	29.1028	decimal degrees	-90.185	decimal degrees		1998-MAR-11	1998	MAR	spring		ADVANCED DECOMPOSITION	ADVANCED DECOMPOSITION	UNKNOWN	UNKNOWN	juvenile	78	in	estimate	Not Active-Response		On Beach, Slimy And Decomposed, Sprayed With Orange Paint On Beak, Back And Tail; Possibly A Male. Additional Examiner(s): Soule	1197.66	1494.5	3890.85	1998	SE-1998-1112827	1998-MAR-11	33	pubilc beach
SE-1998-1112849	LA036-98	SE13477	Historical Import	Dolphin, bottlenose	Tursiops	truncatus	M Davis	Aquarium Of The Americas	Aquarium Of The Americas	Port Fourchon	Lafourche	LA	Gulf of Mexico	Gm, La, La Fourche, Port Fourchon	LA - Private	29.1344	decimal degrees	-90.1381	decimal degrees		1998-APR-12	1998	APR	spring		ADVANCED DECOMPOSITION	ADVANCED DECOMPOSITION	UNKNOWN	UNKNOWN	subadult	238	cm	actual	Not Active-Response		Code 4, Very Bloated, Abundant Maggots, Skin Mostly Peeled, Turning Very Orange; Only Apparent Wound is 10 X 10 Centimeters At Genital Slit. Puncture Does Not Appeared To Be Post Mortem; Because Of Wound Sex Difficult To Determine, But Appears To Be Male Due To Large Decomposed Mass Thought To Be The Penis	4067.19	4069.26	9638.17	1998	SE-1998-1112849	1998-APR-12	33	pubilc beach
SE-1998-1112856	LA016-98	SE13269	Historical Import	Dolphin, bottlenose	Tursiops	truncatus	G Arcement	Louisiana Department Of Wildlife And Fisheries	Louisiana Department Of Wildlife And Fisheries	Cocodrie	Terrebonne	LA	Gulf of Mexico	Gm, La, Terrebonne, Cocodrie, 120 NW Of White lamp On The Water, On Last Island Near Trinity Bayou	LA - Remote	29.1313	decimal degrees	-90.7213	decimal degrees		1998-MAR-03	1998	MAR	spring		MODERATE DECOMPOSITION	DEAD - CONDITION UNKNOWN	UNKNOWN	UNKNOWN	subadult	94	in	actual	Not Active-Response		Two 4 Inches Circular Sores On Left Side Behind Anus, And One 4 Inches Circular Sore About 2-3 Inches Behind Anus. Straight length converted from 94 inches.	13896.2	13864.7	14264	1998	SE-1998-1112856	1998-MAR-03	33	salt marsh
SE-1998-1112889	M98-012	SE14066F	Historical Import	Dolphin, bottlenose	Tursiops	truncatus	M Davis	Aquarium Of The Americas	Aquarium Of The Americas	Fourchon	Lafourche	LA	Gulf of Mexico	Gm, La, La Fourche, Fourchon.	LA - Private	29.1033	decimal degrees	-90.1844	decimal degrees		1998-APR-11	1998	APR	spring		FRESH DEAD	DEAD - CONDITION UNKNOWN	UNKNOWN		juvenile	87	in	actual	Not Active-Response			1176.96	1461.76	3969.41	1998	SE-1998-1112889	1998-APR-11	33	pubilc beach
SE-1998-1112906	LA034-98	SE13475	Historical Import	Dolphin, bottlenose	Tursiops	truncatus	E Lear	Louisiana Department Of Wildlife And Fisheries	Louisiana Department Of Wildlife And Fisheries	West Grande Terre Island	Jefferson	LA	Gulf of Mexico	Gm, La Jefferson, West Grand Terre Island, Inside Of West Jetties On Northwest Side Of Grand Terre	LA - Remote	29.2801	decimal degrees	-89.9432	decimal degrees	estimate	1998-MAR-31	1998	MAR	spring		MODERATE DECOMPOSITION	MODERATE DECOMPOSITION	UNKNOWN	UNKNOWN	adult	256	cm	actual	Not Active-Response		No External Signs Of Trauma, No Signs Of Human Interaction. Very bloated.	2900.2	2615.7	902.322	1998	SE-1998-1112906	1998-MAR-31	594	island
SE-1998-1112923	LA037-98	SE13478	Historical Import	Dolphin, bottlenose	Tursiops	truncatus	M Davis	Aquarium Of The Americas	Aquarium Of The Americas	Port Fourchon	Lafourche	LA	Gulf of Mexico	Gm, La, La Fourche, Port Fourchon	LA - Private	29.1368	decimal degrees	-90.1358	decimal degrees		1998-APR-12	1998	APR	spring		MODERATE DECOMPOSITION		MALE	UNKNOWN	adult	108	in	actual	Not Active-Response		No Obvious Wounds. Animal Was Not Located During Visit The Beach By Lmmsn The Day After Initial Observation	3893.47	3905.66	9967.13	1998	SE-1998-1112923	1998-APR-12	33	pubilc beach
SE-1998-1112924	LA038-98	SE13479	Historical Import	Dolphin, bottlenose	Tursiops	truncatus	M Davis	Aquarium Of The Americas	Aquarium Of The Americas	Port Fourchon	Lafourche	LA	Gulf of Mexico	Gm, La, La Fourche, Port Fourchon	LA - Private	29.1033	decimal degrees	-90.1844	decimal degrees		1998-APR-12	1998	APR	spring		MODERATE DECOMPOSITION	MODERATE DECOMPOSITION	MALE	UNKNOWN	juvenile	119	cm	actual	Not Active-Response		Juvenile male. Dorsal Fin Cut Off With A Sharp Object, Flat Sharp Edge. Large 2 punctures on upper exterior left side with 5-7 cm abrasion. very bloated with skin almost entirely peeled off. body lesions could be post-mortem. flippers and flukes severely damaged. penis very extended. eyes rotten and oozing. all internal organs very soft, did not attempt to collect.	1176.96	1461.76	3969.41	1998	SE-1998-1112924	1998-APR-12	33	pubilc beach
SE-1998-1112958	SHCM288	SE13657	Historical Import	Dolphin, bottlenose	Tursiops	truncatus	G T Regan	Spring Hill College	Spring Hill College	Theodore	Mobile	AL	Mobile Bay	Gm, Al, Mobile, Theodore, Mobile Bay Just North Of The Mouth Of Fowl River On East Side Of Goat Island	Mobile	30.4569	decimal degrees	-88.1026	decimal degrees		1998-MAY-19	1998	MAY	spring		ADVANCED DECOMPOSITION	ADVANCED DECOMPOSITION	FEMALE	UNKNOWN	adult	252	cm	actual	Not Active-Response		Left At Site, In Stand Of Dense Phragmites	1244.05	1709.85	7464.56	1998	SE-1998-1112958	1998-MAY-19	126	salt marsh
SE-1998-1112959	LA039-98	SE13480	Historical Import	Dolphin, bottlenose	Tursiops	truncatus	M Davis	Aquarium Of The Americas	Aquarium Of The Americas	Grand Isle	Jefferson	LA	Gulf of Mexico	Gm, La, Jefferson, Grande Isle	LA - Public	29.2153	decimal degrees	-90.0206	decimal degrees		1998-APR-12	1998	APR	spring		MODERATE DECOMPOSITION	MODERATE DECOMPOSITION	FEMALE	UNKNOWN	juvenile	208	cm	actual	Not Active-Response		No Visible Abrasions, Lessions Or Wounds; Distended Area At Genital Slit And Adjacent Right Side, But Not Pregnant. necropsy performed and most tissues collected.	302.841	832.995	8921.59	1998	SE-1998-1112959	1998-APR-12	594	pubilc beach
SE-1998-1112984	LA005-98	SE13258	Historical Import	Dolphin, bottlenose	Tursiops	truncatus	B Koike	Aquarium Of The Americas	Aquarium Of The Americas	Fourchon Beach	Lafourche	LA	Gulf of Mexico	Gm, La, La Fourche, Fourchon	LA - Private	29.092	decimal degrees	-90.2054	decimal degrees	estimate	1998-FEB-08	1998	FEB	winter		ADVANCED DECOMPOSITION	DEAD - CONDITION UNKNOWN	UNKNOWN	UNKNOWN	juvenile	81	in	actual	Not Active-Response		Intestines Exposed At Opening Near Anus	2580.14	2903.95	1577.63	1998	SE-1998-1112984	1998-FEB-08	33	pubilc beach
SE-1998-1112985	LA006-98	SE13259	Historical Import	Dolphin, bottlenose	Tursiops	truncatus	R Pausina	Louisiana Department Of Wildlife And Fisheries	Louisiana Department Of Wildlife And Fisheries	Grand Isle	Jefferson	LA	Gulf of Mexico	Gm, La, Jefferson, Grande Isle, Barrier Island East Of Grand Isle (Bay La Mer, Section 5)	LA - Remote	29.3132	decimal degrees	-89.7776	decimal degrees		1998-JAN-28	1998	JAN	winter		ADVANCED DECOMPOSITION	ADVANCED DECOMPOSITION	UNKNOWN	UNKNOWN		0	cm	actual	Not Active-Response		18 Cm? In Length	18707.1	18492.3	8110.28	1998	SE-1998-1112985	1998-JAN-28	594	island
SE-1998-1112986	LA007-98	SE13260	Historical Import	Dolphin, bottlenose	Tursiops	truncatus	T Tenfyck	Louisiana Marine Mamamal Stranding Network	Louisiana Marine Mammal Stranding Network	Grand Isle	Jefferson	LA	Gulf of Mexico	Gm, La, Jefferson, Grande Isle, Barrier Island west Of Grand Isle	LA - Remote	29.0695	decimal degrees	-90.503	decimal degrees		1998-FEB-12	1998	FEB	winter		DEAD - CONDITION UNKNOWN		UNKNOWN	UNKNOWN		0	cm	actual	Not Active-Response		Seen From Aerial Survey, Partially In Water	24963.1	24920.4	6541.77	1998	SE-1998-1112986	1998-FEB-12	594	island
SE-1998-1113017	LA035-98	SE13476	Historical Import	Dolphin, bottlenose	Tursiops	truncatus	M Davis	Aquarium Of The Americas	Aquarium Of The Americas	Port Fourchon	Lafourche	LA	Gulf of Mexico	Gm, La, La Fourche, Port Fourchon	LA - Private	29.1233	decimal degrees	-90.1533	decimal degrees		1998-APR-12	1998	APR	spring		ADVANCED DECOMPOSITION	ADVANCED DECOMPOSITION	MALE	UNKNOWN	adult	263	cm	actual	Not Active-Response		Body In Advanced Code 4; All Flippers And Flukes Missing Some Parts, skin leather hard and beginning to collapse on skeletal frame.	3387.84	3801.16	7715.5	1998	SE-1998-1113017	1998-APR-12	33	pubilc beach
SE-1998-1113030	MS032-98	SE13976	Historical Import	Dolphin, bottlenose	Tursiops	truncatus	J Siegel	Marine Life Oceanarium	Marine Life Oceanarium	Pass Christian	Hancock	MS	Gulf of Mexico	Gm, Ms, Hancock, Pass Christian, 500 Meters East Of Yacht Basin On Beach	MS Mainland	30.3147	decimal degrees	-89.2403	decimal degrees		1998-SEP-12	1998	SEP	fall		MODERATE DECOMPOSITION	MODERATE DECOMPOSITION	FEMALE		juvenile	220	cm	actual	Not Active-Response		Net Marks Were Observed And Gun Shot Holes	379.634	569.061	9492.39	1998	SE-1998-1113030	1998-SEP-12	35	pubilc beach
SE-1998-1113055	MS031-98	SE13974	Historical Import	Dolphin, bottlenose	Tursiops	truncatus	A Sharpe	J.L. Scott Marine Education Center		Biloxi	Harrison	MS	Gulf of Mexico	Gm, Ms, Harrison, Biloxi, Foot Of Ocean Springs/Biloxi Bridge, Highway 90, Biloxi Side	MS Mainland	30.3923	decimal degrees	-88.8572	decimal degrees		1998-SEP-02	1998	SEP	fall		DEAD - CONDITION UNKNOWN	DEAD - CONDITION UNKNOWN	UNKNOWN		juvenile	145	cm	actual	Not Active-Response		Called Sand Beach Authorities For Removal, Will Notify D.M.R. On 9/3/98 For Pick Up	127.472	651.117	1192.09	1998	SE-1998-1113055	1998-SEP-02	128	pubilc beach
SE-1998-1113089	MS030-98	SE13975	Historical Import	Dolphin, bottlenose	Tursiops	truncatus	W HOGGARD	National Marine Fisheries Service-Pascagoula	National Marine Fisheries Service- Pascagoula	Gautier	Jackson	MS	Gulf of Mexico	Gm, Ms, Jackson, Gautier, Belle Fontaine Beach, 1.5 Miles West Of Water Tower	MS Mainland	30.344	decimal degrees	-88.7343	decimal degrees		1998-AUG-24	1998	AUG	summer		MODERATE DECOMPOSITION	MODERATE DECOMPOSITION	MALE		juvenile	214	cm	actual	Not Active-Response		Buried By Jackson County Road Department, Teeth Pulled (4)	6628.17	3416.24	3013.02	1998	SE-1998-1113089	1998-AUG-24	70	private beach
SE-1998-1113093	FLCB050398-08	SE13438	Historical Import	Dolphin, bottlenose	Tursiops	truncatus	G Gray	Emerald Coast Wildlife Refuge	Emerald Coast Wildlife Refuge	Niceville	Okaloosa	FL	CHOCTAWHATCHEE BAY	Gm, Fl, Okaloosa, Niceville, Postil Point, Eglin Afb, Choctawhatchee Bay	FL - Okaloosa	30.482	decimal degrees	-86.4787	decimal degrees		1998-MAY-01	1998	MAY	spring		MODERATE DECOMPOSITION	MODERATE DECOMPOSITION	MALE	UNKNOWN	juvenile	213	cm	actual	Not Active-Response			1728.64	1850.58	5702.17	1998	SE-1998-1113093	1998-MAY-01	71	private beach
SE-1998-1113158	SHCM287	SE13656	Historical Import	Dolphin, bottlenose	Tursiops	truncatus	G T Regan	Spring Hill College	Spring Hill College	Gulf Shores	Baldwin	AL	Gulf of Mexico	Gm, Al, Baldwin, Gulf Shores, West Beach Road At 13th Street	Baldwin (BStoOB)	30.2407	decimal degrees	-87.7305	decimal degrees		1998-MAY-06	1998	MAY	spring		FRESH DEAD	FRESH DEAD	MALE	UNKNOWN		0	cm	actual	Not Active-Response		Flukes And Tail Stock Cut Off, Rope Marks Run Dorsally From Left Axilla Around To Front Of Right Flipper And Ventrally Back To Left Axilla; Mesh Marks On Front Of Left Flipper; large Shrimp Among Fish In Stomach; Weight Measurement Without Flukes And Tail Stock. Partial Carcass.	431.141	2132.97	4207.09	1998	SE-1998-1113158	1998-MAY-06	34	pubilc beach
SE-1998-1113160	MS008-98	SE13309	Historical Import	Dolphin, bottlenose	Tursiops	truncatus	W HOGGARD	National Marine Fisheries Service- Pascagoula	National Marine Fisheries Service- Pascagoula	Pass Christian	Harrison	MS	Gulf of Mexico	Gm, Ms, Pass Christian, Directly Across Gm, Ms, Pass Christian, Directly Across The Street From Menge Avenue	MS Mainland	30.3234	decimal degrees	-89.2181	decimal degrees		1998-MAR-27	1998	MAR	spring		MODERATE DECOMPOSITION	MODERATE DECOMPOSITION	MALE	UNKNOWN	adult	253	cm	actual	Not Active-Response		Samples Collected Then Taken To Incinerator In Moss Point	273.807	2911.44	9027.51	1998	SE-1998-1113160	1998-MAR-27	128	pubilc beach
SE-1998-1113161	MS009-98	SE13310	Historical Import	Dolphin, bottlenose	Tursiops	truncatus	J Buchanan	Mississippi Department Of Marine Resources	Mississippi Department Of Marine Resources	Long Beach	Harrison	MS	Mississippi Sound	Gm, Ms, Harrison, Long Beach, Mississippi Sound, Just West Of Univ. Southern Mississippi Gulf Park Campus, In Front Of St Thomas Church	MS Mainland	30.3491	decimal degrees	-89.1355	decimal degrees	estimate	1998-MAR-29	1998	MAR	spring		MODERATE DECOMPOSITION	MODERATE DECOMPOSITION	MALE	UNKNOWN	juvenile	75	in	actual	Not Active-Response		Multicolored Monofilament Line Wrapped Around Mouth And Imbedded In Wound Where Right Flipper Was Pulled Out Of Its Socket; Lower Left Jaw Torn Up With Embedded Multicolored Monofilament Line ; Lower Tooth Missing (Recent) ; Recent Storms In Area	319.273	768.535	4065.2	1998	SE-1998-1113161	1998-MAR-29	128	pubilc beach
SE-1998-1113162	MS010-98	SE13311	Historical Import	Dolphin, bottlenose	Tursiops	truncatus	J Siegel	Marine Life Oceanarium	Marine Life Oceanarium	Gulfport	Harrison	MS	Gulf of Mexico	Gm, Ms, Harrison, Gulfport, Base Of Thornton Avenue At Highway 90	MS Mainland	30.3694	decimal degrees	-89.0777	decimal degrees	estimate	1998-MAR-30	1998	MAR	spring		FRESH DEAD	FRESH DEAD	MALE	PUP/CALF	perinate	39	in	estimate	Not Active-Response		Neonate, Umbilicus Unhealed, Caudal Fin Curled And Dorsal Fin Folded Over. Original measurement 3 feet 3 inches. Eyes bulging and tongue swollen.	330.009	1155.68	1318.44	1998	SE-1998-1113162	1998-MAR-30	128	pubilc beach
SE-1998-1113163	MS011-98	SE13312	Historical Import	Dolphin, bottlenose	Tursiops	truncatus	C Rhodes	Marine Life Oceanarium	Marine Life Oceanarium	Gulfport	Harrison	MS	Gulf of Mexico	Gm, Ms, Harrison, Gulfport, West Side Of Courthouse Road, Pier At Highway 90	MS Mainland	30.377	decimal degrees	-89.0466	decimal degrees	estimate	1998-MAR-29	1998	MAR	spring		MODERATE DECOMPOSITION	MODERATE DECOMPOSITION	MALE	UNKNOWN	subadult	96	in	actual	Not Active-Response		Possible Weather?	330.388	244.733	3656.52	1998	SE-1998-1113163	1998-MAR-29	128	pubilc beach
SE-1998-1113197	MS012-98	SE13313	Historical Import	Dolphin, bottlenose	Tursiops	truncatus	J Buchanan	Mississippi Department Of Marine Resources	Mississippi Department Of Marine Resources	Waveland	Hancock	MS	Gulf of Mexico	Gm, Ms, Hancock, Waveland, Mississippi Sound Beach, Just South Of Nicholson Avenue	MS Mainland	30.2883	decimal degrees	-89.3582	decimal degrees	estimate	1998-MAR-31	1998	MAR	spring		ADVANCED DECOMPOSITION	DEAD - CONDITION UNKNOWN	MALE	UNKNOWN	perinate	102	cm	actual	Not Active-Response		Young Animal With No Unusual Marks.	2541.26	3350.28	11298.8	1998	SE-1998-1113197	1998-MAR-31	35	pubilc beach
SE-1998-1113208	LA065-98	SE13940	Historical Import	Dolphin, bottlenose	Tursiops	truncatus	G Erick Porsche	Louisiana Department Of Wildlife And Fisheries	Louisiana Department Of Wildlife And Fisheries	Grand Isle	Jefferson	LA	Gulf of Mexico	Gm, La, Jefferson, Grand Isle, Grand Terre Island Approximately 1 Mile East Of Marine Lab	LA - Remote	29.277	decimal degrees	-89.9298	decimal degrees		1998-NOV-03	1998	NOV	fall		FRESH DEAD	FRESH DEAD	UNKNOWN		adult	274	cm	actual	Not Active-Response		Wounds With Slashing Tooth Marks Around Them, Circular Wounds Prob Inflicted By Shark	3692.34	3453.29	530.273	1998	SE-1998-1113208	1998-NOV-03	594	island
SE-1998-1113247	NWFAP-9801	SE13400	Historical Import	Dolphin, bottlenose	Tursiops	truncatus	N CRAFT	Fdep-Nwfl Aquatic Preserves	Florida Department Of Environmental Protection, Northwest Florida Aquatic Preserve	Turquoise Beach	Walton	FL	Gulf of Mexico	Gm, Fl, Walton, Turquoise Beach, Hogtown Bayou, 0.5 Miles East Of Mack Bayou	FL - Walton	30.4117	decimal degrees	-86.2917	decimal degrees		1998-APR-21	1998	APR	spring		ADVANCED DECOMPOSITION	ADVANCED DECOMPOSITION	UNKNOWN	UNKNOWN	subadult	242.1	cm	actual	Not Active-Response		Genital Area Decomposed, All Genitalia Was Indistinguishable; Tissue Sample, Lower Jaw And 3 Vertebrae Taken To Be Sent To Nmfs-Miami And Stomach To Nelio Barros. Additional Examiner(s): C Verlinde	4042.26	6214.31	3336.57	1998	SE-1998-1113247	1998-APR-21	17	floating
SE-1998-1113267	MS007-98	SE13308	Historical Import	Dolphin, bottlenose	Tursiops	truncatus	C Hubard	National Marine Fisheries Service- Pascagoula	National Marine Fisheries Service- Pascagoula	Gulf Park States	Jackson	MS	Gulf of Mexico	Gm, Ms, Jackson, Gautier, Belle Fontaine Beach, 2 Miles West Of Water Tower	MS Mainland	30.3448	decimal degrees	-88.7385	decimal degrees		1998-MAR-25	1998	MAR	spring		MODERATE DECOMPOSITION	DEAD - CONDITION UNKNOWN	FEMALE	PUP/CALF	perinate	110	cm	actual	Not Active-Response		Neonate, Fetal Folds Still Evident, Skin Black/Red Very Bloated, Umbilicus Still Attached, Tongue Swollen.	6624.42	3036.14	2631.78	1998	SE-1998-1113267	1998-MAR-25	70	private beach
SE-1998-1113275	MS003-98	SE13304	Historical Import	Dolphin, bottlenose	Tursiops	truncatus	J Buchanan	Mississippi Wildlife, Fisheries And Parks	Mississippi Wildlife, Fisheries And Parks	Gulfport	Harrison	MS	Mississippi Sound	Gm, Ms, Harrison, Gulfport, Mississippi Sound, Near Va Center, About 0.25 Mile East Of Hewes Avenue	MS Mainland	30.374	decimal degrees	-89.0562	decimal degrees	estimate	1998-MAR-09	1998	MAR	spring		ADVANCED DECOMPOSITION	DEAD - CONDITION UNKNOWN	FEMALE	UNKNOWN	perinate	36	in	estimate	Not Active-Response		Severe Storms With Coastal Flooding Passed Through Area, young, Possible Drowning?	353.741	1206.53	2734.54	1998	SE-1998-1113275	1998-MAR-09	128	pubilc beach
SE-1998-1113276	MS004-98	SE13305	Historical Import	Dolphin, bottlenose	Tursiops	truncatus	J Buchanan	Mississippi Department Of Marine Resources	Mississippi Department Of Marine Resources	Biloxi	Harrison	MS	Mississippi Sound	Gm, Ms, Harrison, Biloxi, Mississippi Sound, Just West Of Porter Avenue	MS Mainland	30.3937	decimal degrees	-88.9025	decimal degrees	estimate	1998-MAR-19	1998	MAR	spring		ADVANCED DECOMPOSITION	DEAD - CONDITION UNKNOWN	MALE	UNKNOWN	perinate	43	in	actual	Not Active-Response		Recent Storms In Area. Herring gulls were feeding on carcass as I arrived. Hole behind right jaw and near umbilical area were examined but no sign of gun shots were found.	298.706	1827.03	5210.73	1998	SE-1998-1113276	1998-MAR-19	128	pubilc beach
SE-1998-1113277	MS005-98	SE13306	Historical Import	Dolphin, bottlenose	Tursiops	truncatus	W HOGGARD	National Marine Fisheries Service- Pascagoula	National Marine Fisheries Service- Pascagoula	Waveland	Hancock	MS	Gulf of Mexico	Gm, Ms, Hancock, Waveland, End Of Coleman Avenue, Near Fishing Pier	MS Mainland	30.2819	decimal degrees	-89.3683	decimal degrees		1998-MAR-24	1998	MAR	spring		FRESH DEAD	DEAD - CONDITION UNKNOWN	FEMALE	UNKNOWN	juvenile	194	cm	actual	Not Active-Response			2836.19	4543.7	10760.7	1998	SE-1998-1113277	1998-MAR-24	35	pubilc beach
SE-1998-1113278	MS006-98	SE13307	Historical Import	Dolphin, bottlenose	Tursiops	truncatus	J Miller	Mississippi Department Of Marine Resources	Mississippi Department Of Marine Resources	Gulf Park States	Jackson	MS	Gulf of Mexico	Gm,Ms, Jackson, Ocean Springs, Mississippi Sound, Near Belfontaine Beach, About 1 Mile West Of House Water Tower	MS Mainland	30.3427	decimal degrees	-88.7268	decimal degrees	estimate	1998-MAR-25	1998	MAR	spring		ADVANCED DECOMPOSITION	DEAD - CONDITION UNKNOWN	FEMALE	UNKNOWN	adult	100	in	actual	Not Active-Response		A Newborn Was Found Just West Of The Site - may be related.	6637.57	3781.18	3719	1998	SE-1998-1113278	1998-MAR-25	70	private beach
SE-1998-1113321	LA059-98	SE13501	Historical Import	Dolphin, bottlenose	Tursiops	truncatus	Kley	Louisiana Marine Mammal Stranding Network	Louisiana Marine Mammal Stranding Network	Port Fourchon	Lafourche	LA	Gulf of Mexico	Gm, La, La Fourche, Port Fourchon, 100 Yards West Of Beach Access Road	LA - Private	29.103	decimal degrees	-90.1872	decimal degrees	estimate	1998-MAY-09	1998	MAY	spring		ADVANCED DECOMPOSITION		UNKNOWN	UNKNOWN					Not Active-Response		High Seas Probably Washed Animal Back Out Ot Sea. Additional Examiner(s): Darby, Naugler,Buff	1077.2	1399.12	3720.92	1998	SE-1998-1113321	1998-MAY-09	33	pubilc beach
SE-1998-1113393	LA032-98	SE13473	Historical Import	Dolphin, bottlenose	Tursiops	truncatus	T Davis	Aquarium Of The Americas	Aquarium Of The Americas	Fourchon	Lafourche	LA	Gulf of Mexico	Gm, La, La Fourche, Fourchon, East Fourchon Beach	LA - Private	29.1182	decimal degrees	-90.1563	decimal degrees	estimate	1998-MAR-29	1998	MAR	spring		MUMMIFIED/SKELETAL	DEAD - CONDITION UNKNOWN	UNKNOWN	UNKNOWN	adult	259	cm	actual	Not Active-Response		Internal Organs Exposed	3331.58	3414.76	7163.54	1998	SE-1998-1113393	1998-MAR-29	33	pubilc beach
SE-1998-1113394	LA033-98	SE13474	Historical Import	Dolphin, bottlenose	Tursiops	truncatus	T Davis	Aquarium Of The Americas	Aquarium Of The Americas	Fourchon	Lafourche	LA	Gulf of Mexico	Gm, La, La Fourche, Fourchon, East Fourchon Beach	LA - Private	29.1182	decimal degrees	-90.1563	decimal degrees	estimate	1998-MAR-29	1998	MAR	spring		MUMMIFIED/SKELETAL	DEAD - CONDITION UNKNOWN	UNKNOWN	UNKNOWN	adult	267	cm	actual	Not Active-Response		Sprayed Orange And Left On Surfline. skin puffy.	3331.58	3414.76	7163.54	1998	SE-1998-1113394	1998-MAR-29	33	pubilc beach
SE-1998-1113523	SHCM285	SE13654	Historical Import	Dolphin, bottlenose	Tursiops	truncatus	G T Regan	Spring Hill College	Spring Hill College	Gulf Shores	Baldwin	AL	Gulf of Mexico	Gm, Al, Baldwin, Gulf Shores, Near 1 Mile Marker On Road To Fort Morgan	Baldwin(backbay)	30.2249	decimal degrees	-88.0022	decimal degrees		1998-APR-04	1998	APR	spring		FRESH DEAD	FRESH DEAD	MALE	UNKNOWN	juvenile	116	cm	actual	Not Active-Response		Frozen Until June To Be Used To Train Students	521.47	1139.9	1721.63	1998	SE-1998-1113523	1998-APR-04	34	pubilc beach
SE-1998-1113633	LA066-98	SE13883	Historical Import	Dolphin, bottlenose	Tursiops	truncatus	G Arcement	Louisiana Department Of Wildlife And Fisheries	Louisiana Department Of Wildlife And Fisheries	Cocodrie	Terrebonne	LA	Gulf of Mexico	Gm, La, Terrebonne, Cocodrie, Last Island, 600 Feet South Of Camp, Near Shoreline	LA - Remote	29.0455	decimal degrees	-90.7167	decimal degrees		1998-NOV-16	1998	NOV	fall		MODERATE DECOMPOSITION	DEAD - CONDITION UNKNOWN	FEMALE		subadult	243	cm	actual	Not Active-Response		No Lesions Or Sores To Be Seen; Genital-Anal Cavity Protruding	22794.8	22757.9	12568	1998	SE-1998-1113633	1998-NOV-16	33	island
SE-1998-1113665	LA008-98	SE13261	Historical Import	Dolphin, bottlenose	Tursiops	truncatus	DE Frick	Aquarium Of The Americas	Aquarium Of The Americas	Port La Fourche	Lafourche	LA	Gulf of Mexico	Gm. La, La Fourche, Port La Fourche,	LA - Private	29.1215	decimal degrees	-90.1508	decimal degrees		1998-FEB-15	1998	FEB	winter		ADVANCED DECOMPOSITION	ADVANCED DECOMPOSITION	UNKNOWN	UNKNOWN	subadult	236	cm	actual	Not Active-Response			3681.2	3996.89	7812.85	1998	SE-1998-1113665	1998-FEB-15	33	pubilc beach
SE-1998-1113667	LA010-98	SE13263	Historical Import	Dolphin, bottlenose	Tursiops	truncatus	R Toth	Aquarium Of The Americas	Aquarium Of The Americas	Grand Isle	Jefferson	LA	Gulf of Mexico	Gm, La Jefferson, Grand Isle	LA - Public	29.2446	decimal degrees	-89.9696	decimal degrees	estimate	1998-FEB-28	1998	FEB	winter		ADVANCED DECOMPOSITION	ADVANCED DECOMPOSITION	UNKNOWN	UNKNOWN	juvenile	209	cm	actual	Not Active-Response		Jaw Falling Apart, Intestines Fallling Out	332.451	2154.42	3066.57	1998	SE-1998-1113667	1998-FEB-28	594	pubilc beach
SE-1998-1113774	SHCM295	SE13937	Historical Import	Dolphin, bottlenose	Tursiops	truncatus	G Regan	Spring Hill College	Spring Hill College	Theodore	Mobile	AL	Mobile Bay	Gm, Al, Mobile, Theodore, Mobile Bay, Gaillard Island	Mobile	30.5225	decimal degrees	-88.0335	decimal degrees	estimate	1998-NOV-28	1998	NOV	fall		ADVANCED DECOMPOSITION	ADVANCED DECOMPOSITION	UNKNOWN		juvenile	220	cm	actual	Not Active-Response		. Additional Examiner(s): C King	6799.16	7028.25	132.315	1998	SE-1998-1113774	1998-NOV-28	126	island
SE-1998-1113917	LA044-98	SE14438	Historical Import	Dolphin, bottlenose	Tursiops	truncatus	C Schneider	Aquarium Of The Americas	Aquarium Of The Americas	Port Fourchon	Lafourche	LA	Gulf of Mexico	Gm, La, La Fourche, Port Fourchon	LA - Private	29.1342	decimal degrees	-90.1342	decimal degrees		1998-APR-26	1998	APR	spring		MODERATE DECOMPOSITION	MODERATE DECOMPOSITION	MALE	UNKNOWN	adult	108	in	actual	Not Active-Response		One Hole Anterior To Dorsal Fin, May Have Been Shot (See Pictures); Dko - No Proof Of Gunshot, Photos Not Filed With Record; Probably Scavenging By Birds?	4227.5	4242.57	9935.02	1998	SE-1998-1113917	1998-APR-26	33	pubilc beach
SE-1998-1114081	MS027-98	SE13971	Historical Import	Dolphin, bottlenose	Tursiops	truncatus	J Woods	National Park Service-Mississippi	Gulf Islands National Seashore - Mississippi District	Biloxi	Harrison	MS	Gulf of Mexico	Gm, Ms, Harrison, Biloxi, South-West Tip Of West Ship Island	MS Barrier Island	30.2096	decimal degrees	-88.9833	decimal degrees		1998-APR-17	1998	APR	spring		MODERATE DECOMPOSITION	MODERATE DECOMPOSITION	MALE		adult	282	cm	actual	Not Active-Response			19825.7	19474.4	565.869	1998	SE-1998-1114081	1998-APR-17	128	island
SE-1998-1114107	MS028-98	SE13972	Historical Import	Dolphin, bottlenose	Tursiops	truncatus	K Cuevas	Mississippi Department Of Marine Resources	Mississippi Department Of Marine Resources	Gulfport	Harrison	MS	Mississippi Sound	Gm, Ms, Harrison, Gulfport, Mississippi Sound At Pratt Street	MS Mainland	30.3687	decimal degrees	-89.0797	decimal degrees	estimate	1998-APR-16	1998	APR	spring		MODERATE DECOMPOSITION	MODERATE DECOMPOSITION	MALE		perinate	83.8	cm	actual	Not Active-Response		Cut 3.5 X5 Inches Long On Right Flipper-Cause Unknown; Intestines Extruding From Area Between 2 Front Flippers	343.062	948.534	1263.61	1998	SE-1998-1114107	1998-APR-16	128	pubilc beach
SE-1998-1114157	FLCB050498-09	SE13439	Historical Import	Dolphin, bottlenose	Tursiops	truncatus	G Gray	Emerald Coast Wildlife Refuge	Emerald Coast Wildlife Refuge	Fort Walton Beach	Okaloosa	FL	CHOCTAWHATCHEE BAY	Gm, Fl, Okaloosa, Fort Walton Beach, Choctawhatchee Bay, South Shore, 0.5 Mile West Of East Pass, Adjacent To Coast Guard Station	FL - Okaloosa	30.3942	decimal degrees	-86.5316	decimal degrees		1998-MAY-01	1998	MAY	spring		ADVANCED DECOMPOSITION	ADVANCED DECOMPOSITION	MALE	UNKNOWN		0	cm	actual	Not Active-Response		Peduncle, Fluke Missing. Partial Carcass.	554.16	1602.63	3024.38	1998	SE-1998-1114157	1998-MAY-01	71	pubilc beach
SE-1998-1114347	MS026-98	SE13970	Historical Import	Dolphin, bottlenose	Tursiops	truncatus	J Kinney	National Park Service-Mississippi	Gulf Islands National Seashore - Mississippi District	Biloxi	Harrison	MS	Gulf of Mexico	Gm, Ms, Harrison, Biloxi, Extreme East Tip Of West Ship Island	MS Barrier Island	30.2202	decimal degrees	-88.918	decimal degrees	estimate	1998-APR-09	1998	APR	spring		ADVANCED DECOMPOSITION	ADVANCED DECOMPOSITION	UNKNOWN		adult	98.5	in	actual	Not Active-Response		Teeth Flat On Top And Extremely Worn, No Teeth Collected	19491.4	19401.9	4957.03	1998	SE-1998-1114347	1998-APR-09	128	island
SE-1999-1109884	M99-012	SE15264L	Historical Import	Dolphin, bottlenose	Tursiops	truncatus	K Allis	Aquarium Of The Americas	Aquarium Of The Americas	Fourchon	Lafourche	LA	Gulf of Mexico	Gm, La Fourche, Fourchon, Midway Up Beach.	LA - Private	29.1244	decimal degrees	-90.1517	decimal degrees		1999-APR-17	1999	APR	spring		DEAD - CONDITION UNKNOWN	ADVANCED DECOMPOSITION	UNKNOWN		subadult	90	in	actual	Not Active-Response		Intestines Hanging Out, A Few Light Scars On Side, But Could Not Tell If There Was Any Human Interaction. Several Bloody Spots From Head To Pecs - shot? Locals saw it here last night, washed up sometime between Tues and today.	3512.42	3989.4	7919.04	1999	SE-1999-1109884	1999-APR-17	33	pubilc beach
SE-1999-1110193	MS-005-99	SE14562	Historical Import	Dolphin, bottlenose	Tursiops	truncatus	K Rademacher	National Marine Fisheries Service-Ms	National Marine Fisheries Service- Pascagoula	Pascagoula	Jackson	MS	Gulf of Mexico	Gm, Ms, Jackson, Pascagoula, East Side Of Bayou Casotte By North Dock Of Chevron	MS Mainland	30.3371	decimal degrees	-88.5102	decimal degrees	estimate	1999-FEB-12	1999	FEB	winter		ADVANCED DECOMPOSITION	ADVANCED DECOMPOSITION	MALE	UNKNOWN	perinate	90.1	cm	actual	Not Active-Response			1374.38	1140.27	659.061	1999	SE-1999-1110193	1999-FEB-12	70	private beach
SE-1999-1110194	MS-006-99	SE14563	Historical Import	Dolphin, bottlenose	Tursiops	truncatus	P Floyd	NOAA Fisheries, Pascagoula Laboratory	NMFS	Pascagoula	Jackson	MS	Gulf of Mexico	Gm, Ms, Jackson, Pascagoula, 0.25 Miles East Of Chevron Canal (Out Flow)	MS Mainland	30.3287	decimal degrees	-88.5087	decimal degrees	estimate	1999-FEB-07	1999	FEB	winter		MODERATE DECOMPOSITION	MODERATE DECOMPOSITION	UNKNOWN	ADULT		0	cm	actual	Not Active-Response		Old Dolphin-All Broken Teeth; Sharks Had Eaten 1/2 Animal, Bites Were From Large Sharks; Sex And Length Impossible	2182.41	1810.81	115.268	1999	SE-1999-1110194	1999-FEB-07	70	private beach
SE-1999-1110362	PAN-TT-9921WJ	SE14452	Historical Import	Dolphin, bottlenose	Tursiops	truncatus	W JONES	National Marine Fisheries Service - Panama City	National Marine Fisheries Service- Panama City	Niceville	Walton	FL	CHOCTAWHATCHEE BAY	Gm, Fl, Walton, Niceville, Choctawhatchee Bay	FL - Walton	30.4549	decimal degrees	-86.3995	decimal degrees		1999-OCT-07	1999	OCT	fall		MODERATE DECOMPOSITION	MODERATE DECOMPOSITION	MALE	UNKNOWN	adult	259	cm	actual	Not Active-Response		Possible Red Tide. Part of the UME Panhandle 1999-2000 (LAD, 12 Jan 2011)	1474.57	6352.66	2626.45	1999	SE-1999-1110362	1999-OCT-07	17	private beach
SE-1999-1110434	MS-008-99	SE14565	Historical Import	Dolphin, bottlenose	Tursiops	truncatus	J Buchannan	Mississippi Department Of Marine Resources	Mississippi Department Of Marine Resources	Gulfport	Harrison	MS	Gulf of Mexico	Gm, Ms, Harrison, Gulfport, Mississippi Sound At Fournier Avenue	MS Mainland	30.3562	decimal degrees	-89.1175	decimal degrees		1999-MAR-29	1999	MAR	spring		DEAD - CONDITION UNKNOWN	MODERATE DECOMPOSITION	MALE	PUP/CALF	perinate	40	in	actual	Not Active-Response		Appears To Have Drowned, Heavy Seas This Weekend, Newborn; Intestines Extruding Form The Umbilical Area	239.677	2668.16	2486.2	1999	SE-1999-1110434	1999-MAR-29	128	pubilc beach
SE-1999-1110477	FLCB120499-11	SE15259	Historical Import	Dolphin, bottlenose	Tursiops	truncatus	R Everett	Emerald Coast Wildlife Refuge	Emerald Coast Wildlife Refuge	Destin	Walton	FL	CHOCTAWHATCHEE BAY	Gm, Fl, Walton, Destin, 3 Miles East Of Mid Bay Bridge, South Shore Of Choctawhatchee Bay.	FL - Walton	30.388	decimal degrees	-86.3697	decimal degrees		1999-DEC-04	1999	DEC	winter		ADVANCED DECOMPOSITION	ADVANCED DECOMPOSITION	MALE		juvenile	206	cm	actual	Not Active-Response		Part of the UME Panhandle 1999-2000 (LAD, 12 Jan 2011)	312.918	1061.7	4948.46	1999	SE-1999-1110477	1999-DEC-04	17	private beach
SE-1999-1110478	FLCB120799-14	SE15260	Historical Import	Dolphin, bottlenose	Tursiops	truncatus	R Everett	Emerald Coast Wildlife Refuge	Emerald Coast Wildlife Refuge	Destin	Walton	FL	CHOCTAWHATCHEE BAY	Gm, Fl, Walton, Destin, 2.5 Miles East Of Mid Bay Bridge, South Shore Of Choctawhatchee Bay.	FL - Walton	30.3912	decimal degrees	-86.3775	decimal degrees		1999-DEC-07	1999	DEC	winter		FRESH DEAD	FRESH DEAD	FEMALE		subadult	227	cm	actual	Not Active-Response		Field sheet stained and water damaged. Several dimensions, collection section and remarks not legible. Samples collected would have been transferred to NMFS Panama City, FL. Part of the UME Panhandle 1999-2000 (LAD, 12 Jan 2011)	659.46	1870.4	4498.85	1999	SE-1999-1110478	1999-DEC-07	17	private beach
SE-1999-1110479	FLGM121699-22	SE15261	Historical Import	Dolphin, bottlenose	Tursiops	truncatus	R Everett	Emerald Coast Wildlife Refuge	Emerald Coast Wildlife Refuge	Fort Walton Beach	Okaloosa	FL	Gulf of Mexico	Gm, Fl, Okaloosa, Ft Walton Beach, Okaloosa Island	FL - Okaloosa	30.3877	decimal degrees	-86.535	decimal degrees		1999-DEC-16	1999	DEC	winter		ADVANCED DECOMPOSITION	ADVANCED DECOMPOSITION	MALE		adult	257	cm	actual	Not Active-Response		Part of the UME Panhandle 1999-2000 (LAD, 12 Jan 2011)	190.145	2162.05	3366.82	1999	SE-1999-1110479	1999-DEC-16	71	pubilc beach
SE-1999-1110514	FLCB120899-15	SE14537	Historical Import	Dolphin, bottlenose	Tursiops	truncatus	W JONES	National Marine Fisheries Service - Panama City	National Marine Fisheries Service- Panama City	Niceville	Walton	FL	Gulf of Mexico	Gm, Fl, Walton, Niceville	FL - Walton	30.4972	decimal degrees	-86.448	decimal degrees		1999-DEC-08	1999	DEC	winter		MODERATE DECOMPOSITION	MODERATE DECOMPOSITION	FEMALE	UNKNOWN	juvenile	217	cm	actual	Not Active-Response		Small Hole Behind Left Pectoral, Allowed Water In Carcass; Most Of Heart Was Missing Assumed eaten By Buzzards (In Area). Possible Red Tide. Part of the UME Panhandle 1999-2000 (LAD, 12 Jan 2011)	1052.23	1126.96	7123.19	1999	SE-1999-1110514	1999-DEC-08	17	pubilc beach
SE-1999-1110539	MS-013-99	SE14570	Historical Import	Dolphin, bottlenose	Tursiops	truncatus	J Brewer	Nps-Gulf Island National Seashore	Gulf Islands National Seashore - Mississippi District	Ocean Springs	Jackson	MS	Gulf of Mexico	Gm, Ms, Jackson, Ocean Springs, North Shore Of West End Of Horn Island At Tideline	MS Barrier Island	30.2458	decimal degrees	-88.7389	decimal degrees		1999-MAR-01	1999	MAR	spring		MODERATE DECOMPOSITION	MODERATE DECOMPOSITION	MALE	UNKNOWN	perinate	107.8	cm	actual	Not Active-Response		Photos Taken, Marked With Flagging; No Obvious Signs Of Human Interaction	17429.9	12982.6	2619.97	1999	SE-1999-1110539	1999-MAR-01	70	island
SE-1999-1110540	MS-014-99	SE14571	Historical Import	Dolphin, bottlenose	Tursiops	truncatus	B MOORE	Nps-Gulf Island National Seashore	Gulf Islands National Seashore - Mississippi District	Gulfport	Harrison	MS	Gulf of Mexico	Gm, Ms, Harrison, Gulfport, South Side Of West Ship Island, 0.25 Miles West Of East Tip At High Tide Line	MS Barrier Island	30.2133	decimal degrees	-88.925	decimal degrees		1999-MAR-13	1999	MAR	spring		MODERATE DECOMPOSITION	MODERATE DECOMPOSITION	MALE	UNKNOWN	subadult	243.8	cm	actual	Not Active-Response		Photographs Taken, Teeth Collected, Carcass Painted & Flagged	20213.8	20274.2	4995.51	1999	SE-1999-1110540	1999-MAR-13	128	island
SE-1999-1110564	MS-007-99	SE14564	Historical Import	Dolphin, bottlenose	Tursiops	truncatus	A Sharpe	J.L. Scott. Marine Education Center	J.L. Scott Marine Education Center	Biloxi	Harrison	MS	Gulf of Mexico	Gm, Ms, Harrison, Biloxi, Approximately 300 Feet East Of Biloxi Lighthouse, Directly Across From Benachi Avenue On The Shore Line	MS Mainland	30.3936	decimal degrees	-88.8997	decimal degrees	estimate	1999-MAR-02	1999	MAR	spring		MODERATE DECOMPOSITION	DEAD - CONDITION UNKNOWN	UNKNOWN	UNKNOWN	perinate	36	in	actual	Not Active-Response		Red Taped Caudal Area, Removed Dorsal, Called Sand Beach For Disposal As Instructed By Nmfs	298.397	1558.04	4949.32	1999	SE-1999-1110564	1999-MAR-02	128	pubilc beach
SE-1999-1110593	LA-99-004	SE14557	Historical Import	Dolphin, bottlenose	Tursiops	truncatus	C Mcgimsey	Louisiana Marine Mammal Stranding Network	Louisiana Marine Mammal Stranding Network	Grand Isle	Jefferson	LA	Gulf of Mexico	Gm, La, Jefferson (Dko-Lack Of Specific Info; Dko Picked A Point On Grande Isle)	LA - Public	29.2413	decimal degrees	-89.9749	decimal degrees	estimate	1999-FEB-10	1999	FEB	winter		MODERATE DECOMPOSITION	DEAD - CONDITION UNKNOWN	MALE	UNKNOWN	adult	273	cm	actual	Not Active-Response		No original Level A; data completed using Marine Mammal Stranding Report Short Form For MMSRS. (LAD, 10 Jan 2013)	380.466	2709.07	3694.85	1999	SE-1999-1110593	1999-FEB-10	594	pubilc beach
SE-1999-1110595	MS-001-99	SE14559	Historical Import	Dolphin, bottlenose	Tursiops	truncatus	J Buchanan	Mississippi Department Of Marine Resources	Mississippi Department Of Marine Resources	Long Beach	Harrison	MS	Gulf of Mexico	Gm, Ms, Harrison, Long Beach, Mississippi Sound At Trautman Avenue	MS Mainland	30.3402	decimal degrees	-89.1596	decimal degrees	estimate	1999-JAN-25	1999	JAN	winter		ADVANCED DECOMPOSITION	DEAD - CONDITION UNKNOWN	UNKNOWN	UNKNOWN	adult	274	cm	actual	Not Active-Response		Extremely Bloated & Decayed (Over A Week Old)	348.18	1765.86	6446.25	1999	SE-1999-1110595	1999-JAN-25	128	pubilc beach
SE-1999-1110636	SHCM297	SE14220	Historical Import	Dolphin, bottlenose	Tursiops	truncatus	GT Regan	Spring Hill College	Spring Hill College	Gulf Shores	Baldwin	AL	Gulf of Mexico	Gm, Al, Baldwin, Gulf Shores, On Gulf Beach At Foot Of Mobile Street	Baldwin (BStoOB)	30.227	decimal degrees	-87.8305	decimal degrees		1999-JAN-01	1999	JAN	winter		MODERATE DECOMPOSITION	MODERATE DECOMPOSITION	MALE	UNKNOWN	perinate	106	cm	actual	Not Active-Response		Not emaciated, 2 shark bites on left and 2 on right.	2078.81	5910.6	5567.05	1999	SE-1999-1110636	1999-JAN-01	34	pubilc beach
SE-1999-1110637	SHCM299	SE14221	Historical Import	Dolphin, bottlenose	Tursiops	truncatus	G Regan	Spring Hill College	Spring Hill College	Gulf Shores	Baldwin	AL	Gulf of Mexico	Gm, Al, Baldwin, Gulf Shores, 27 Miles West Of Area Called Morgantown	Baldwin (BStoOB)	30.2269	decimal degrees	-87.9833	decimal degrees	estimate	1999-JAN-22	1999	JAN	winter		FRESH DEAD	FRESH DEAD	UNKNOWN	PUP/CALF		0	cm	actual	Not Active-Response		Frozen To Be Necropsied Later. Additional Examiner(s): C King	453.3	1216.77	3538.76	1999	SE-1999-1110637	1999-JAN-22	34	pubilc beach
SE-1999-1111110	NWF-00-01	SE14522	Historical Import	Dolphin, bottlenose	Tursiops	truncatus	N CRAFT	Florida Department Of Environmental Protection	Florida Department Of Environmental Protection, Northwest Florida Aquatic Preserve	Ft Walton Beach	Okaloosa	FL	Gulf of Mexico	Gm, Fl, Okaloosa, Ft Walton Beach, Marler Park, Santa Rosa Sound	FL - Okaloosa	30.3998	decimal degrees	-86.5921	decimal degrees		1999-DEC-31	1999	DEC	winter		MODERATE DECOMPOSITION	MODERATE DECOMPOSITION	FEMALE	UNKNOWN	subadult	232	cm	actual	Not Active-Response		Pregnant, Fetus Collected, Placental Separation Part of the UME Panhandle 1999-2000 (LAD, 12 Jan 2011)	436.553	281.544	256.069	1999	SE-1999-1111110	1999-DEC-31	71	pubilc beach
SE-1999-1111111	FLCB120699-12	SE14523	Historical Import	Dolphin, bottlenose	Tursiops	truncatus	R Everett	Emerald Coast Wildlife Refuge	Emerald Coast Wildlife Refuge	Sandestin	Walton	FL	CHOCTAWHATCHEE BAY	Gm, Fl, Walton, Sandestin, South Walton, 0.25 Miles North Of Mack Bayou, South Shore Of Choctawhatchee Bay	FL - Walton	30.4122	decimal degrees	-86.3033	decimal degrees		1999-DEC-05	1999	DEC	winter		ADVANCED DECOMPOSITION	ADVANCED DECOMPOSITION	MALE	UNKNOWN	juvenile	204	cm	actual	Not Active-Response		Stomach And Teeth Collected, Transported To Panama City, Fl Nmfs Office Part of the UME Panhandle 1999-2000 (LAD, 12 Jan 2011)	3932.8	6035.4	3132.12	1999	SE-1999-1111111	1999-DEC-05	17	private beach
SE-1999-1111119	SHCM304	SE14415	Historical Import	Dolphin, bottlenose	Tursiops	truncatus	G Regan	Spring Hill College	Spring Hill College	Orange Beach	Baldwin	AL	Perdido Bay	Gm, Al, Baldwin, Orange Beach, Look Rook Road, Bayou St John Of Perdido Bay	Baldwin(backbay)	30.2941	decimal degrees	-87.5361	decimal degrees		1999-MAY-16	1999	MAY	spring		FRESH DEAD	FRESH DEAD	FEMALE	UNKNOWN	juvenile	210	cm	actual	Not Active-Response		No Ca Or Cl Possible Pre-Adolescent. Additional Examiner(s): & C King	544.573	1999.43	1157.13	1999	SE-1999-1111119	1999-MAY-16	34	private beach
SE-1999-1111120	SHCM305	SE14416	Historical Import	Dolphin, bottlenose	Tursiops	truncatus	G Regan	Spring Hill College	Spring Hill College	Alabama Port	Mobile	AL	Mobile Bay	Gm, Al, Mobile, Alabama Port, Mobile Bay, West Shore 0.8 Miles South Of Mouth Of Fowl River	Mobile	30.4396	decimal degrees	-88.104	decimal degrees		1999-MAY-29	1999	MAY	spring		MODERATE DECOMPOSITION	MODERATE DECOMPOSITION	MALE	UNKNOWN	juvenile	221	cm	actual	Not Active-Response			599.865	1116.85	7562.26	1999	SE-1999-1111120	1999-MAY-29	126	private beach
SE-1999-1111121	SHCM306	SE14417	Historical Import	Dolphin, bottlenose	Tursiops	truncatus	Harold King	Spring Hill College	Spring Hill College	Point Clear	Baldwin	AL	Mobile Bay	Gm, Al, Baldwin, Point Clear, Mobile Bay, East Shore	Baldwin(backbay)	30.4719	decimal degrees	-87.9233	decimal degrees		1999-JUL-11	1999	JUL	summer		MODERATE DECOMPOSITION		UNKNOWN	UNKNOWN					Not Active-Response		Harold King Retrieved Specimen As Delegated By Cheryl King (His Daughter). G. Regan And C. King Were In Galveston At The Time. Harold King assigned as examiner - mandatory field on NDB. (LAD, 10 May 12)	429.261	5151.02	8031.62	1999	SE-1999-1111121	1999-JUL-11	34	private beach
SE-1999-1111125	MS-015-99	SE14572	Historical Import	Dolphin, bottlenose	Tursiops	truncatus	J Brewer	Nps-Gulf Island National Seashore	Gulf Islands National Seashore - Mississippi District	Ocean Springs	Jackson	MS	Gulf of Mexico	Gm, Ms, Jackson, Ocean Springs, North Shore Of Petit Bois Island, About 2 Miles East Of West Tip	MS Barrier Island	30.2074	decimal degrees	-88.4754	decimal degrees		1999-MAR-16	1999	MAR	spring	Beach or Land	MODERATE DECOMPOSITION	MODERATE DECOMPOSITION	MALE	UNKNOWN	perinate	102	cm	actual	Not Active-Response		Found On Beach At Tideline While Conducting Field Work, No Obvious Signs Of Human Disturbance	15685	15476.8	1986.4	1999	SE-1999-1111125	1999-MAR-16	70	island
SE-1999-1111126	MS-016-99	SE14573	Historical Import	Dolphin, bottlenose	Tursiops	truncatus	J Brewer	Nps-Gulf Island National Seashore	Gulf Islands National Seashore - Mississippi District	Ocean Springs	Jackson	MS	Gulf of Mexico	Gm, Ms, Jackson, Ocean Springs, South Shore Of Horn Island, About 2 Miles West Of Ranger Station, At The Tide Line	MS Barrier Island	30.2401	decimal degrees	-88.7028	decimal degrees		1999-MAR-23	1999	MAR	spring		ADVANCED DECOMPOSITION	ADVANCED DECOMPOSITION	MALE	UNKNOWN	adult	260	cm	actual	Not Active-Response		2/3 R Pectoral Fin Missing; No Obvious Human Interaction, Skin Peeling,Teeth Worn Down And/Or Missing	17433.7	13608.7	4039.62	1999	SE-1999-1111126	1999-MAR-23	70	island
SE-1999-1111137	NWF-99-02	SE14501	Historical Import	Dolphin, bottlenose	Tursiops	truncatus	N CRAFT	Florida Department Of Environmental Protection	Florida Department Of Environmental Protection, Northwest Florida Aquatic Preserve	Ft Walton Beach	Okaloosa	FL	Gulf of Mexico	Gm, Fl, Okaloosa, Ft Walton Beach, Santa Rosa Sound	FL - Okaloosa	30.4051	decimal degrees	-86.5911	decimal degrees		1999-DEC-06	1999	DEC	winter		MODERATE DECOMPOSITION	MODERATE DECOMPOSITION	MALE	UNKNOWN	adult	250	cm	actual	Not Active-Response		Possibly Red Tide. Additional Examiner(s): C Verlvade Part of the UME Panhandle 1999-2000 (LAD, 12 Jan 2011)	1021.23	648.889	329.199	1999	SE-1999-1111137	1999-DEC-06	71	private beach
SE-1999-1111139	NWF-99-09	SE14509	Historical Import	Dolphin, bottlenose	Tursiops	truncatus	N CRAFT	Florida Department Of Environmental Protection	Florida Department Of Environmental Protection, Northwest Florida Aquatic Preserve	Destin	Okaloosa	FL	CHOCTAWHATCHEE BAY	Gm, Fl, Okaloosa, Destin, 2.0 Miles East Of Joes Bayou, S Choctawhatchee Bay	FL - Okaloosa	30.4088	decimal degrees	-86.4666	decimal degrees		1999-DEC-14	1999	DEC	winter		MODERATE DECOMPOSITION	MODERATE DECOMPOSITION	MALE	UNKNOWN	juvenile	219	cm	actual	Not Active-Response		Red Tide Outbreak In Area. Possibly Red Tide. Additional Examiner(s): C Verlinde Part of the UME Panhandle 1999-2000 (LAD, 12 Jan 2011)	2483.62	2378.33	2532.79	1999	SE-1999-1111139	1999-DEC-14	71	private beach
SE-1999-1111140	NWF-99-10	SE14510	Historical Import	Dolphin, bottlenose	Tursiops	truncatus	C Verlinde	Florida Department Of Environmental Protection	Florida Department Of Environmental Protection, Northwest Florida Aquatic Preserve	Ft Walton Beach	Okaloosa	FL	Gulf of Mexico	Gm, Fl, Okaloosa, Ft Walton Beach, On Eglin Afb Property, 1 Mile East Of Gulfarium, Okaloosa Island	FL - Okaloosa	30.3896	decimal degrees	-86.5488	decimal degrees		1999-DEC-16	1999	DEC	winter		MODERATE DECOMPOSITION	MODERATE DECOMPOSITION	UNKNOWN	UNKNOWN	juvenile	215	cm	actual	Not Active-Response		Did Not See Penis, Genital Area Pretty Decomposed, Red Tide Outbreak In Area. Possible Red Tide. Part of the UME Panhandle 1999-2000 (LAD, 12 Jan 2011)	199.769	3336.69	2341.07	1999	SE-1999-1111140	1999-DEC-16	71	private beach
SE-1999-1111215	FLCB120699-13	SE14524	Historical Import	Dolphin, bottlenose	Tursiops	truncatus	R Everett	Emerald Coast Wildlife Refuge	Emerald Coast Wildlife Refuge	Destin	Okaloosa	FL	Gulf of Mexico	Gm, Fl, Okaloosa, Destin, 1.2 Miles Northeast Of East End Of Destin Bridge /Clements Park	FL - Okaloosa	30.4097	decimal degrees	-86.5018	decimal degrees		1999-DEC-06	1999	DEC	winter		FRESH DEAD	FRESH DEAD	FEMALE	UNKNOWN	juvenile	195	cm	actual	Not Active-Response		Samples Delivered To Nmfs-Pc Office Part of the UME Panhandle 1999-2000 (LAD, 12 Jan 2011)	1748.98	1031.14	2042.06	1999	SE-1999-1111215	1999-DEC-06	71	private beach
SE-1999-1111216	FLCB120899-16	SE14525	Historical Import	Dolphin, bottlenose	Tursiops	truncatus	R Everett	Emerald Coast Wildlife Refuge	Emerald Coast Wildlife Refuge	Sandestin	Okaloosa	FL	CHOCTAWHATCHEE BAY	Gm, Fl, Okaloosa, Sandestin, Entrance Of Mack Bayou/Choctawhatchee Bay	FL - Okaloosa	30.4036	decimal degrees	-86.302	decimal degrees		1999-DEC-08	1999	DEC	winter		ADVANCED DECOMPOSITION	ADVANCED DECOMPOSITION	MALE	UNKNOWN	subadult	241	cm	actual	Not Active-Response		Lung Worms, Partial Necropsy, Unknown If Photos Taken Contact George Gray Part of the UME Panhandle 1999-2000 (LAD, 12 Jan 2011)	3022.83	5779.76	4096.63	1999	SE-1999-1111216	1999-DEC-08	71	private beach
SE-1999-1111217	FLCB121099-17	SE14526	Historical Import	Dolphin, bottlenose	Tursiops	truncatus	R Everett	Emerald Coast Wildlife Refuge	Emerald Coast Wildlife Refuge	Destin	Walton	FL	CHOCTAWHATCHEE BAY	Gm, Fl, Walton, Destin, South Shore Of Choctawhatchee Bay, 3 Miles East Of Mid Bay Bridge.	FL - Walton	30.3888	decimal degrees	-86.3687	decimal degrees		1999-DEC-10	1999	DEC	winter		MODERATE DECOMPOSITION	MODERATE DECOMPOSITION	MALE	UNKNOWN	juvenile	220.5	cm	actual	Not Active-Response		Samples Transferred To Nmfs-Pc Office Part of the UME Panhandle 1999-2000 (LAD, 12 Jan 2011)	408.926	980.23	4869.7	1999	SE-1999-1111217	1999-DEC-10	17	private beach
SE-1999-1111218	FLCB120899-18	SE14527	Historical Import	Dolphin, bottlenose	Tursiops	truncatus	R Everett	Emerald Coast Wildlife Refuge	Emerald Coast Wildlife Refuge	Destin	Okaloosa	FL	CHOCTAWHATCHEE BAY	Gm, Fl, Okaloosa, Destin, South Shore Of Choctawhatchee Bridge, 0.25 Miles West Of Mid Bay Bridge	FL - Okaloosa	30.4039	decimal degrees	-86.4294	decimal degrees		1999-DEC-08	1999	DEC	winter		MODERATE DECOMPOSITION	ADVANCED DECOMPOSITION	MALE	UNKNOWN	juvenile	215	cm	actual	Not Active-Response		Samples Transferred To Nmfs-Pc Office; Unknown If Photos Taken, Contact George Gray Part of the UME Panhandle 1999-2000 (LAD, 12 Jan 2011)	353.364	6010.63	3169.5	1999	SE-1999-1111218	1999-DEC-08	71	pubilc beach
SE-1999-1111243	MS-003-99	SE14560	Historical Import	Dolphin, bottlenose	Tursiops	truncatus	J Siegel	Marine Life Oceanarium	Marine Life Oceanarium	Biloxi	Harrison	MS	Gulf of Mexico	Gm, Ms, Harrison, Biloxi, Highway 90, Beach 150 Yards West Of Coliseum	MS Mainland	30.3899	decimal degrees	-88.9752	decimal degrees	estimate	1999-FEB-06	1999	FEB	winter		MODERATE DECOMPOSITION	MODERATE DECOMPOSITION	FEMALE	UNKNOWN	subadult	232	cm	actual	Not Active-Response		Animal Very Bloated, Probably Dead At Least 48 Hours, Applied Red Ribbon To Front Pectoral Of Carcass	338.667	3071.95	10044.6	1999	SE-1999-1111243	1999-FEB-06	128	pubilc beach
SE-1999-1111244	MS-004-99	SE14561	Historical Import	Dolphin, bottlenose	Tursiops	truncatus	C Hubbard	National Marine Fisheries Service-Ms	National Marine Fisheries Service- Pascagoula	Pascagoula	Jackson	MS	Gulf of Mexico	Gm, Ms, Jackson, Pascagoula, Floating At Beach Road And Bernard Street	MS Mainland	30.3432	decimal degrees	-88.5562	decimal degrees	estimate	1999-FEB-11	1999	FEB	winter	Floating	MODERATE DECOMPOSITION	MODERATE DECOMPOSITION	MALE	UNKNOWN	perinate	93	cm	estimate	Not Active-Response		Very Young Animal, Dorsal Fin Still Flaccid, Head Almost Detached From Body With Clean Slice In The Neck Region, This Animal Possible Have Been Hit By A Propeller, Probably post-Mortem.	3069.52	617.348	204.539	1999	SE-1999-1111244	1999-FEB-11	70	pubilc beach
SE-1999-1111245	SHCM300	SE14222	Historical Import	Dolphin, bottlenose	Tursiops	truncatus	G Regan	Spring Hill College	Spring Hill College	Gulf Shores	Baldwin	AL	Gulf of Mexico	Gm, Al, Baldwin, Gulf Shores, At Martinique Resort, 9270 State Highway 180	Baldwin (BStoOB)	30.228	decimal degrees	-87.8674	decimal degrees	estimate	1999-JAN-27	1999	JAN	winter		FRESH DEAD	FRESH DEAD	UNKNOWN	UNKNOWN	perinate	44	in	actual	Not Active-Response		No Fringes On Tongue	986.141	2521.29	5278.65	1999	SE-1999-1111245	1999-JAN-27	34	pubilc beach
SE-1999-1111246	SHCM301	SE14223	Historical Import	Dolphin, bottlenose	Tursiops	truncatus	G Regan	Spring Hill College	Spring Hill College	Orange Beach	Baldwin	AL	Gulf of Mexico	Gm, Al, Baldwin, Orange Beach, Perdido Bay, Boggy Point, Perdido Gate Subdivision	Baldwin(backbay)	30.3007	decimal degrees	-87.5156	decimal degrees		1999-FEB-13	1999	FEB	winter		FRESH DEAD	FRESH DEAD	UNKNOWN	PUP/CALF		0	cm	actual	Not Active-Response		Neonate-Frozen For Later Necropsy. Additional Examiner(s): C King	704.651	1376.23	1320.99	1999	SE-1999-1111246	1999-FEB-13	34	private beach
SE-1999-1111253	FLCB121299-20	SE14529	Historical Import	Dolphin, bottlenose	Tursiops	truncatus	G Gray	Emerald Coast Wildlife Refuge	Emerald Coast Wildlife Refuge	Destin	Okaloosa	FL	CHOCTAWHATCHEE BAY	Gm, Fl, Okaloosa, Destin, South Shore Of Choctawhatchee Bay	FL - Okaloosa	30.3975	decimal degrees	-86.395	decimal degrees		1999-DEC-12	1999	DEC	winter		MODERATE DECOMPOSITION	MODERATE DECOMPOSITION	MALE	UNKNOWN	juvenile	208	cm	actual	Not Active-Response		Samples Transferred To Nmfs-Pc Office. Additional Examiner(s): R Everett Part of the UME Panhandle 1999-2000 (LAD, 12 Jan 2011)	1319.71	3691.38	3734.24	1999	SE-1999-1111253	1999-DEC-12	71	private beach
SE-1999-1111290	PAN-TT-9926WJ	SE14457	Historical Import	Dolphin, bottlenose	Tursiops	truncatus	W JONES	National Marine Fisheries Service - Panama City	National Marine Fisheries Service- Panama City	Seaside	Walton	FL	Gulf of Mexico	Gm, Fl, Walton, Seaside	FL - Walton	30.3215	decimal degrees	-86.1405	decimal degrees		1999-OCT-23	1999	OCT	fall		FRESH DEAD	FRESH DEAD	FEMALE	PUP/CALF	juvenile	131	cm	actual	Not Active-Response		3-4 Month Old Calf; No Fetal Folds; Most Of Teeth Erupted. Possible Red Tide. Part of the UME Panhandle 1999-2000 (LAD, 12 Jan 2011)	306.664	1547.16	6443.35	1999	SE-1999-1111290	1999-OCT-23	17	pubilc beach
SE-1999-1111351	FLCB121199-19	SE14528	Historical Import	Dolphin, bottlenose	Tursiops	truncatus	R Everett	Emerald Coast Wildlife Refuge	Emerald Coast Wildlife Refuge	Shalimar	Okaloosa	FL	Gulf of Mexico	Gm, Fl, Okaloosa, Shalimar, 1.7 Miles East Of Shalimar Bridge, Black Point	FL - Okaloosa	30.4299	decimal degrees	-86.5585	decimal degrees		1999-DEC-11	1999	DEC	winter		MODERATE DECOMPOSITION	MODERATE DECOMPOSITION	MALE	UNKNOWN	juvenile	214	cm	actual	Not Active-Response		Samples Transferred To Nmfs-Pc Office Part of the UME Panhandle 1999-2000 (LAD, 12 Jan 2011)	2532.99	4055.54	1690.15	1999	SE-1999-1111351	1999-DEC-11	71	private beach
SE-1999-1111394	SHCM303	SE14225	Historical Import	Dolphin, bottlenose	Tursiops	truncatus	G Regan	Spring Hill College	Spring Hill College	Orange Beach	Baldwin	AL	Gulf of Mexico	Gm, Al, Baldwin, Orange Beach, Perdido Pass (Towed To Boggy Point From Perdido Pass)	Baldwin (BStoOB)	30.2764	decimal degrees	-87.5551	decimal degrees	estimate	1999-MAR-20	1999	MAR	spring		FRESH DEAD	FRESH DEAD	MALE	UNKNOWN	subadult	242	cm	actual	Not Active-Response		Milky Fluid Filling Peritoneal Cavity; Brownish Crust Coating Liver, Possible Left Side Epidural Trauma. Additional Examiner(s): C King	170.85	851.992	2955.68	1999	SE-1999-1111394	1999-MAR-20	34	pubilc beach
SE-1999-1111426	SHCM302	SE14224	Historical Import	Dolphin, bottlenose	Tursiops	truncatus	G Regan	Spring Hill College	Spring Hill College	Mobile	Mobile	AL	Gulf of Mexico	Gm, Al, Mobile, Mobile, Mobile Bay, Mouth Of Dog River	Mobile	30.565	decimal degrees	-88.0867	decimal degrees	estimate	1999-MAR-08	1999	MAR	spring		FRESH DEAD	FRESH DEAD	MALE	UNKNOWN	juvenile	213	cm	actual	Not Active-Response		Frozen For Later Necropsy	88.7721	203.09	4764.2	1999	SE-1999-1111426	1999-MAR-08	126	river
SE-1999-1111456	MS-020-99	SE14576	Historical Import	Dolphin, bottlenose	Tursiops	truncatus	J Buchanan	Mississippi Department Of Marine Resources	Mississippi Department Of Marine Resources	Long Beach	Harrison	MS	Gulf of Mexico	Gm, Ms, Harrison, Long Beach, Mississippi Sound At Nicholson Avenue, About 0.5 Miles East Of Harbor	MS Mainland	30.3474	decimal degrees	-89.1393	decimal degrees	estimate	1999-JUL-19	1999	JUL	summer		DEAD - CONDITION UNKNOWN	ADVANCED DECOMPOSITION	FEMALE	UNKNOWN	subadult	228.6	cm	estimate	Not Active-Response		Estimate On Length, Too Decomposed To Turn Over	287.677	364.622	4430.45	1999	SE-1999-1111456	1999-JUL-19	128	pubilc beach
SE-1999-1111488	MS-023-99	SE14579	Historical Import	Dolphin, bottlenose	Tursiops	truncatus	C Hubard	National Marine Fisheries Service-Ms	National Marine Fisheries Service- Pascagoula	Ocean Springs	Jackson	MS	Gulf of Mexico	Gm, Ms, Jackson, Ocean Springs, On Beach In Front Of 11009 Pointe Aux Chenes Road	MS Mainland	30.369	decimal degrees	-88.7777	decimal degrees	estimate	1999-OCT-12	1999	OCT	fall	Beach or Land	ADVANCED DECOMPOSITION	ADVANCED DECOMPOSITION	UNKNOWN	UNKNOWN	adult	251	cm	estimate	Not Active-Response		Very Decomposed, Skin Detached From Skull, Teeth Missing, Maggots Covering Genital Region	4666.88	1603.9	545.218	1999	SE-1999-1111488	1999-OCT-12	70	private beach
SE-1999-1111489	MS-024-99	SE14580	Historical Import	Dolphin, bottlenose	Tursiops	truncatus	C Hubard	National Marine Fisheries Service-Ms	National Marine Fisheries Service- Pascagoula	Gautier	Jackson	MS	Gulf of Mexico	Gm, Ms, Jackson, Gautier, About 1.5 Miles West Of Water Tower, 7205 Belle Fountain Road	MS Mainland	30.3432	decimal degrees	-88.7326	decimal degrees		1999-DEC-14	1999	DEC	winter		FRESH DEAD	FRESH DEAD	FEMALE	UNKNOWN	subadult	238	cm	actual	Not Active-Response		Large Female, Some Rake Marks On Flank And Peduncle, Front Teeth Almost Completely Worn, Probably And Old Animal; Carcass Was Taken To Nmfs Lab For Future Necropsy	6686.4	3605.21	3165.47	1999	SE-1999-1111489	1999-DEC-14	70	private beach
SE-1999-1111490	MS-021-99	SE14577	Historical Import	Dolphin, bottlenose	Tursiops	truncatus	J Buchanan	Mississippi Department Of Marine Resources	Mississippi Department Of Marine Resources	Gulfport	Harrison	MS	Gulf of Mexico	Gm, Ms, Harrison, Gulfport, Mississippi Sound Just West Of Dubuys At Mockingbird Lane	MS Mainland	30.3863	decimal degrees	-89.0061	decimal degrees	estimate	1999-AUG-02	1999	AUG	summer		DEAD - CONDITION UNKNOWN	ADVANCED DECOMPOSITION	FEMALE	UNKNOWN	juvenile	213	cm	estimate	Not Active-Response		Animal Bloated, Skin Sloughing Off, Many Tooth Rake Marks	257.973	2633.89	7414.8	1999	SE-1999-1111490	1999-AUG-02	128	pubilc beach
SE-1999-1111572	PAN-TT-9912WJ	SE14408	Historical Import	Dolphin, bottlenose	Tursiops	truncatus	W JONES	National Marine Fisheries Service - Panama City	National Marine Fisheries Service- Panama City	Grayton Beach	Walton	FL	Gulf of Mexico	Gm, Fl, Walton, Grayton Beach	FL - Walton	30.3404	decimal degrees	-86.2122	decimal degrees		1999-SEP-29	1999	SEP	fall		MODERATE DECOMPOSITION	MODERATE DECOMPOSITION	MALE	UNKNOWN	adult	265	cm	actual	Not Active-Response		Possible Red Tide. Part of the UME Panhandle 1999-2000 (LAD, 12 Jan 2011)	654.866	4852.8	7741.15	1999	SE-1999-1111572	1999-SEP-29	17	pubilc beach
SE-1999-1111573	PAN-TT-9913WJ	SE14409	Historical Import	Dolphin, bottlenose	Tursiops	truncatus	W JONES	National Marine Fisheries Service - Panama City	National Marine Fisheries Service- Panama City	Eglin AFB	Okaloosa	FL	Gulf of Mexico	Gm, Fl, Okaloosa, Eglin Air Force Base	FL - Okaloosa	30.4565	decimal degrees	-86.5323	decimal degrees		1999-SEP-30	1999	SEP	fall		ADVANCED DECOMPOSITION	ADVANCED DECOMPOSITION	FEMALE	UNKNOWN	juvenile	219	cm	actual	Not Active-Response		Carcass Briefly Examined, Buried Before Examiner Arrived At Site, Teeth Samples Collected Later When Carcass Was Exhumed Briefly. Possible Red Tide. Part of the UME Panhandle 1999-2000 (LAD, 12 Jan 2011)	2460.84	6216.78	3471.76	1999	SE-1999-1111573	1999-SEP-30	71	private beach
SE-1999-1111638	FLCB120199A-06	SE14487	Historical Import	Dolphin, bottlenose	Tursiops	truncatus	R Everett	Emerald Coast Wildlife Refuge	Emerald Coast Wildlife Refuge	Sandestin	Walton	FL	CHOCTAWHATCHEE BAY	Gm, Fl, Walton, Sandestin, South Shore Of Choctawhatchee Bay	FL - Walton	30.4082	decimal degrees	-86.3225	decimal degrees		1999-DEC-01	1999	DEC	winter		FRESH DEAD	FRESH DEAD	MALE	UNKNOWN	juvenile	216	cm	actual	Not Active-Response		Internal Organs Well Perserved Due To Cold Bay Water, No Ovious Signs Of Illness Noted To Any Organs; Stomach All Extremely Full Of Partially Digested Food; Possibly Red Tide Related, Location Infected With Red Tide Bloom And Major Fish Kill; No Parasites Part of the UME Panhandle 1999-2000 (LAD, 12 Jan 2011)	3252.31	4214.48	3328.29	1999	SE-1999-1111638	1999-DEC-01	17	private beach
SE-1999-1111639	FLCB120199B-07	SE14488	Historical Import	Dolphin, bottlenose	Tursiops	truncatus	R Everett	Emerald Coast Wildlife Refuge	Emerald Coast Wildlife Refuge	Destin	Okaloosa	FL	CHOCTAWHATCHEE BAY	Gm, Fl, Okaloosa, Destin, Choctawhatchee Bay, South Shore	FL - Okaloosa	30.4012	decimal degrees	-86.407	decimal degrees		1999-DEC-01	1999	DEC	winter		FRESH DEAD	FRESH DEAD	FEMALE	UNKNOWN	subadult	231	cm	actual	Not Active-Response		Internal Organs Well Perserved Due To Cold Bay Water, Lung Worms, Animal Was Pregnant (Approx. 4 Month Old Fetus); Possibly Red Tide (Location Infected With Red Tide And Mayor Fish Kill) , Lung Tissue Extremely Tough In Upper Lobes; Adhesion Of Rib Cage To Abdominal Wall Surface Part of the UME Panhandle 1999-2000 (LAD, 12 Jan 2011)	1479.32	4919.3	3379.74	1999	SE-1999-1111639	1999-DEC-01	71	private beach
SE-1999-1111640	FLCB120199C-08	SE14489	Historical Import	Dolphin, bottlenose	Tursiops	truncatus	R Everett	Emerald Coast Wildlife Refuge	Emerald Coast Wildlife Refuge	Destin	Okaloosa	FL	CHOCTAWHATCHEE BAY	Gm, Fl, Okaloosa, Destin, Choctawhatchee Bay, South Shore	FL - Okaloosa	30.4012	decimal degrees	-86.4028	decimal degrees		1999-DEC-01	1999	DEC	winter		FRESH DEAD	FRESH DEAD	MALE	UNKNOWN	juvenile	210	cm	actual	Not Active-Response		Partial Necropsy, Possibly Red Tide (Location Infected With Red Tide And Mayor Fish Kill); Stomachs With Partially Digested Food In Stomach, Testis Collected Part of the UME Panhandle 1999-2000 (LAD, 12 Jan 2011)	1568.19	4539.67	3361.45	1999	SE-1999-1111640	1999-DEC-01	71	private beach
SE-1999-1111873	FLCB120499-10	SE14491	Historical Import	Dolphin, bottlenose	Tursiops	truncatus	R Everett	Emerald Coast Wildlife Refuge	Emerald Coast Wildlife Refuge	Destin	Okaloosa	FL	CHOCTAWHATCHEE BAY	Gm, Fl, Okaloosa, Destin, Choctawhatchee Bay, South Shore	FL - Okaloosa	30.4026	decimal degrees	-86.4117	decimal degrees		1999-DEC-04	1999	DEC	winter		MODERATE DECOMPOSITION	MODERATE DECOMPOSITION	MALE	UNKNOWN	juvenile	205	cm	actual	Not Active-Response		Lower Lobe Of Left Lung Collapsed And Flaccid, Signs Of Regurgitation In Esophagus, Animal Well Underweight, Recesses Behind Skull Part of the UME Panhandle 1999-2000 (LAD, 12 Jan 2011)	1340.91	5396.81	3239.97	1999	SE-1999-1111873	1999-DEC-04	71	private beach
SE-1999-1111884	FLGM121599-21	SE14530	Historical Import	Dolphin, bottlenose	Tursiops	truncatus	R Everett	Emerald Coast Wildlife Refuge	Emerald Coast Wildlife Refuge	Sandestin	Okaloosa	FL	Gulf of Mexico	Gm, Fl, Okaloosa, Sandestin, 0.5 Mile West Of Okaloosa/Walton County Line	FL - Okaloosa	30.3796	decimal degrees	-86.4006	decimal degrees		1999-DEC-14	1999	DEC	winter		ADVANCED DECOMPOSITION	ADVANCED DECOMPOSITION	FEMALE	UNKNOWN	juvenile	203	cm	actual	Not Active-Response		Teeth 3-9 Missing From Upper Right Jaw; Samples Transferred To Nmfs-Pc Office Part of the UME Panhandle 1999-2000 (LAD, 12 Jan 2011)	730.404	4126.34	5752.37	1999	SE-1999-1111884	1999-DEC-14	71	pubilc beach
SE-1999-1111886	SHCM307	SE14418	Historical Import	Dolphin, bottlenose	Tursiops	truncatus	G Regan	Spring Hill College	Spring Hill College	Bayou La Batre	Mobile	AL	Gulf of Mexico	Gm, Al, Mobile, Bayou La Batre, Near The South End Of The Bayou, Under A Municipal Dock	Mobile	30.3831	decimal degrees	-88.269	decimal degrees		1999-JUL-26	1999	JUL	summer		MODERATE DECOMPOSITION	MODERATE DECOMPOSITION	MALE	UNKNOWN	adult	270	cm	actual	Not Active-Response			2531.35	103.11	13845	1999	SE-1999-1111886	1999-JUL-26	126	private beach
SE-1999-1111887	SHCM308	SE14419	Historical Import	Dolphin, bottlenose	Tursiops	truncatus	G Regan	Spring Hill College	Spring Hill College	Orange Beach	Baldwin	AL	Gulf of Mexico	Gm, Al, Baldwin, Orange Beach, Old River, Near Florida State Line	Baldwin(backbay)	30.2851	decimal degrees	-87.5182	decimal degrees		1999-SEP-29	1999	SEP	fall		MODERATE DECOMPOSITION	MODERATE DECOMPOSITION	FEMALE	UNKNOWN	juvenile	203	cm	actual	Not Active-Response		Pre-Adolescent	358.274	2809.75	2902.9	1999	SE-1999-1111887	1999-SEP-29	34	private beach
SE-1999-1111937	PAN-TT-9917WJ	SE14448	Historical Import	Dolphin, bottlenose	Tursiops	truncatus	W JONES	National Marine Fisheries Service - Panama City	National Marine Fisheries Service- Panama City	Miramar Beach	Walton	FL	CHOCTAWHATCHEE BAY	Gm, Fl, Walton, Miramar Beach, Choctawhatchee Bay, South Shore	FL - Walton	30.3895	decimal degrees	-86.3679	decimal degrees		1999-OCT-04	1999	OCT	fall		ADVANCED DECOMPOSITION	ADVANCED DECOMPOSITION	FEMALE	UNKNOWN	juvenile	196	cm	actual	Not Active-Response		Intestines Extruding From Genital Slit. Possible Red Tide. Part of the UME Panhandle 1999-2000 (LAD, 12 Jan 2011)	487.44	926.224	4804.67	1999	SE-1999-1111937	1999-OCT-04	17	private beach
SE-1999-1112056	LA-99-005	SE14549	Historical Import	Dolphin, bottlenose	Tursiops	truncatus	C Mcgimsey	Louisiana Marine Mammal Stranding Network	Louisiana Marine Mammal Stranding Network	Grande Isle	Jefferson	LA	Gulf of Mexico	Gm, La, Jefferson, Grande Isle, 0.3 Miles From Bridge Over Chaminade Pass	LA - Public	29.2043	decimal degrees	-90.036	decimal degrees		1999-FEB-06	1999	FEB	winter		DEAD - CONDITION UNKNOWN	MODERATE DECOMPOSITION	MALE	UNKNOWN	adult	257	cm	estimate	Not Active-Response		Animal had been removed form beach and dumped in dunes backshore and covered with sand. Carcass Exposed Sufficiently To Determine Sex And Size, Length Estimate Is Plus/Minus 10 Cm Due To Curvature Of Animal; Species Id Based On Tooth Counts, Sex Determined By Protruding Penis, 4 Teeth Collected, Look Young, Sharp &Pointed, Little Wear, And Front Three Are Barely Erupted.	123.323	431.507	10853.3	1999	SE-1999-1112056	1999-FEB-06	594	pubilc beach
SE-1999-1112087	FLCB020799-03	SE14096	Historical Import	Dolphin, bottlenose	Tursiops	truncatus	G Grey	Emerald Coast Wildlife Refuge	Emerald Coast Wildlife Refuge	Santa Rosa Beach	Walton	FL	Gulf of Mexico	Gm, Fl, Walton, Santa Rosa Beach, 0.5 Mles West Of Highway 331 Bridge/South End.	FL - Walton	30.3918	decimal degrees	-86.183	decimal degrees		1999-FEB-04	1999	FEB	winter		ADVANCED DECOMPOSITION	ADVANCED DECOMPOSITION	FEMALE		juvenile	213	cm	actual	Not Active-Response		Abdomen Partially Eaten By Maggots, Mammary Slits Visible, genital Area Destroyed But No Penis Located.	933.821	1294.07	1352.69	1999	SE-1999-1112087	1999-FEB-04	17	private beach
SE-1999-1112276	FLCB121799-23	SE15262	Historical Import	Dolphin, bottlenose	Tursiops	truncatus	R Everett	Emerald Coast Wildlife Refuge	Emerald Coast Wildlife Refuge	Santa Rosa Beach	Walton	FL	CHOCTAWHATCHEE BAY	Gm, Fl, Walton, South Shore Choctawhatchee Bay, 0.75 Miles West Of Highway 331 Bridge	FL - Walton	30.3932	decimal degrees	-86.1875	decimal degrees		1999-DEC-16	1999	DEC	winter		ADVANCED DECOMPOSITION	ADVANCED DECOMPOSITION	FEMALE		subadult	230	cm	actual	Not Active-Response		Animal Found With Autolized Organs And Uterus Extruding From Genital Area, Small Fetus Approx. 2 Feet Up Rock Wall; Animal Too Decomposed. No internal exam. Part of the UME Panhandle 1999-2000 (LAD, 12 Jan 2011)	1392.27	1676.1	1481.22	1999	SE-1999-1112276	1999-DEC-16	17	private beach
SE-1999-1112277	FLCB121799-24	SE15263	Historical Import	Dolphin, bottlenose	Tursiops	truncatus	R Everett	Emerald Coast Wildlife Refuge	Emerald Coast Wildlife Refuge	Shalimar	Okaloosa	FL	CHOCTAWHATCHEE BAY	Gm, Fl, Okaloosa, Shalimar, 2.5 Miles East Of Highway 85-Shalimar Bridge, North Side Of Choctawhatchee Bay.	FL - Okaloosa	30.4489	decimal degrees	-86.544	decimal degrees		1999-DEC-13	1999	DEC	winter		DEAD - CONDITION UNKNOWN	ADVANCED DECOMPOSITION	MALE		subadult	235	cm	actual	Not Active-Response		Carcass Very Decomposed & Bloated, No Exam Due To Location & Weather, May Be Animal Reported On 12/13 and 12/15/99. Part of the UME Panhandle 1999-2000 (LAD, 12 Jan 2011)	2147.03	5512.3	2776.6	1999	SE-1999-1112277	1999-DEC-13	71	private beach
SE-1999-1112366	NWF-99-01	SE14486	Historical Import	Dolphin, bottlenose	Tursiops	truncatus	N CRAFT	Florida Department Of Environmental Protection	Florida Department Of Environmental Protection, Northwest Florida Aquatic Preserve	Niceville	Walton	FL	CHOCTAWHATCHEE BAY	Gm, Fl, Walton, Niceville, North Side Of Choctawhatchee Bay, Stake Point	FL - Walton	30.4528	decimal degrees	-86.3998	decimal degrees		1999-NOV-28	1999	NOV	fall		MODERATE DECOMPOSITION	MODERATE DECOMPOSITION	MALE	UNKNOWN	subadult	246	cm	actual	Not Active-Response		Right Lower Front 8-9 Teeth Worn Down. LU 21/RU 21/LL 20/RL 20. Additional Examiner(s): C Verlinde Part of the UME Panhandle 1999-2000 (LAD, 12 Jan 2011)	1560.79	6521.85	2398.05	1999	SE-1999-1112366	1999-NOV-28	17	private beach
SE-1999-1112377	FLSS122699-25	SE15264	Historical Import	Dolphin, bottlenose	Tursiops	truncatus	R Everett	Emerald Coast Wildlife Refuge	Emerald Coast Wildlife Refuge	Fort Walton Beach	Okaloosa	FL	Gulf of Mexico	Gm, Fl, Okaloosa, Ft Walton Beach, North Shore Santa Rosa Sound,1.5 Miles West Of Brooks Bridge	FL - Okaloosa	30.4042	decimal degrees	-86.6292	decimal degrees		1999-DEC-26	1999	DEC	winter		FRESH DEAD	FRESH DEAD	FEMALE		juvenile	169.5	cm	actual	Not Active-Response		Young Female, (8-6 Months) No External Marks, No Visible Trauma, Appears Healthy. Part of the UME Panhandle 1999-2000 (LAD, 12 Jan 2011)	504.449	881.802	116.285	1999	SE-1999-1112377	1999-DEC-26	71	pubilc beach
SE-1999-1112379	M99-002	SE15264B	Historical Import	Dolphin, bottlenose	Tursiops	truncatus	K Allis	Aquarium Of The Americas	Aquarium Of The Americas	Fourchon	Lafourche	LA	Gulf of Mexico	Gm, La, Fourche, Fourchon, On Beach.	LA - Private	29.165	decimal degrees	-90.0889	decimal degrees		1999-JAN-31	1999	JAN	winter	Beach or Land	ADVANCED DECOMPOSITION	ADVANCED DECOMPOSITION	UNKNOWN		subadult	234	cm	actual	Not Active-Response		Female?; Laceration On Neck and at right lower jaw similar to other find.	2208.83	2457.48	15503.1	1999	SE-1999-1112379	1999-JAN-31	33	pubilc beach
SE-1999-1112380	M99-003	SE15264C	Historical Import	Dolphin, bottlenose	Tursiops	truncatus	K Allis	Aquarium Of The Americas	Aquarium Of The Americas	Fourchon	Lafourche	LA	Gulf of Mexico	Gm, La, Fourchon, Fourchon, High Up On Beach, Near Dunes Grasses.	LA - Private	29.1681	decimal degrees	-90.0853	decimal degrees		1999-JAN-31	1999	JAN	winter	Beach or Land	MODERATE DECOMPOSITION	MODERATE DECOMPOSITION	MALE		adult	274.5	cm	actual	Not Active-Response		Large Laceration On Right Side Of Throat Under Neck To Top Of Head; Probably Male Because The Penis Seemed To Be Showing; Animal Very Bloated, badly sunburned.	2132.04	2194.96	15985	1999	SE-1999-1112380	1999-JAN-31	33	pubilc beach
SE-1999-1112544	M99-005	SE15264E	Historical Import	Dolphin, bottlenose	Tursiops	truncatus	J Yannone	Aquarium Of The Americas	Aquarium Of The Americas	Fourchon Beach	Lafourche	LA	Gulf of Mexico	Gm, La, Fourchon, Fourchon Beach, Southeast Of Jetties.	LA - Private	29.0855	decimal degrees	-90.2231	decimal degrees	estimate	1999-MAR-27	1999	MAR	spring		DEAD - CONDITION UNKNOWN	MUMMIFIED/SKELETAL	MALE		juvenile	48	in	estimate	Not Active-Response		Back Muscles Down To Peduncle Missing And Decomposed. Penis observed, no mammary glands observed. Additional Examiner(s): D Dancer.	4247.39	4522.21	49.8834	1999	SE-1999-1112544	1999-MAR-27	33	pubilc beach
SE-1999-1112603	MS-009-99	SE14566	Historical Import	Dolphin, bottlenose	Tursiops	truncatus	J Buchannan	Mississippi Department Of Marine Resources	Mississippi Department Of Marine Resources	Pass Christian	Harrison	MS	Gulf of Mexico	Gm, Ms, Harrison, (Mid-County Marker - Dko)	MS Mainland	30.3299	decimal degrees	-89.1922	decimal degrees	estimate	1999-APR-05	1999	APR	spring		MODERATE DECOMPOSITION	DEAD - CONDITION UNKNOWN	UNKNOWN	PUP/CALF	perinate	44	in	actual	Not Active-Response		Dead Baby Dolphin, Newborn; 5 Shark Bites On Stomach And Back Area, Urogenital Area Eaten Away	307.627	5102.22	8812.07	1999	SE-1999-1112603	1999-APR-05	128	pubilc beach
SE-1999-1112604	MS-010-99	SE14567	Historical Import	Dolphin, bottlenose	Tursiops	truncatus	J Siegel	Marine Life Oceanarium	Marine Life Oceanarium	Gulfport	Harrison	MS	Gulf of Mexico	Gm, Ms, Harrison, Gulfport, Gulfport-Biloxi Line, 1/8 Mile West Of Debuys Road	MS Mainland	30.3868	decimal degrees	-89.0036	decimal degrees	estimate	1999-APR-06	1999	APR	spring		MODERATE DECOMPOSITION	MODERATE DECOMPOSITION	UNKNOWN	UNKNOWN	subadult	94	in	actual	Not Active-Response		No ruptures with extruding viscera, appeared to be dead for at least 48 hours and possibly 3-4 days (overcast conditions), genitalia had surrounding shredded tissue not indicative of bites but as if The Mammaries Were Undergoing Gas Expansion, Girth Of Animal And Genital Canal Indicates A Possible Female.	265.386	2694.28	7636.78	1999	SE-1999-1112604	1999-APR-06	128	pubilc beach
SE-1999-1113081	PAN-TT-9914WJ	SE14445	Historical Import	Dolphin, bottlenose	Tursiops	truncatus	W JONES	National Marine Fisheries Service - Panama City	National Marine Fisheries Service- Panama City	Choctaw Beach	Walton	FL	CHOCTAWHATCHEE BAY	Gm, Fl, Walton, Choctaw Beach, Choctawhatchee Bay	FL - Walton	30.4653	decimal degrees	-86.3602	decimal degrees		1999-OCT-01	1999	OCT	fall		MODERATE DECOMPOSITION	MODERATE DECOMPOSITION	MALE	UNKNOWN	subadult	240	cm	actual	Not Active-Response		Possible Red Tide. Part of the UME Panhandle 1999-2000 (LAD, 12 Jan 2011)	349.522	3110.19	3463.45	1999	SE-1999-1113081	1999-OCT-01	17	pubilc beach
SE-1999-1113082	PAN-TT-9915WJ	SE14446	Historical Import	Dolphin, bottlenose	Tursiops	truncatus	W JONES	National Marine Fisheries Service - Panama City	National Marine Fisheries Service- Panama City	Eglin AFB	Okaloosa	FL	CHOCTAWHATCHEE BAY	Gm, Fl, Okaloosa, Choctowhatchee Bay, Floater Towed by Fmp	FL - Okaloosa	30.4334	decimal degrees	-86.4516	decimal degrees	estimate	1999-OCT-01	1999	OCT	fall	Floating	MODERATE DECOMPOSITION	MODERATE DECOMPOSITION	MALE	UNKNOWN	subadult	236	cm	actual	Not Active-Response		Possible Red Tide. Part of the UME Panhandle 1999-2000 (LAD, 12 Jan 2011)	3173.34	4591.02	26.5298	1999	SE-1999-1113082	1999-OCT-01	71	floating
SE-1999-1113120	FLCB011699-01	SE14077	Historical Import	Dolphin, bottlenose	Tursiops	truncatus	R Everett	Emerald Coast Wildlife Refuge	Emerald Coast Wildlife Refuge	Fort Walton Beach	Okaloosa	FL	Gulf of Mexico	Gm, Fl, Okaloosa, Fort Walton Beach, East Pass Buoy # 5/Moved To Uscg, Station Destin	FL - Okaloosa	30.3852	decimal degrees	-86.511	decimal degrees		1999-JAN-15	1999	JAN	winter		ALIVE	FRESH DEAD	MALE		adult	257	cm	actual	Not Active-Response		Reported Alive 1/15/99 And Struggling Near The Destin Bridge, Florida Marine Patrol Could Not Respond. Uscg Destin Responded And Located The Animal Fresh Dead By Bouy # 5 In East Pass, Retrieved By Uscg And Transported To Station 1/16/99 Basic Necropsy Performed, Samples To Be Sent To Dr.Lipscomb.	1109.66	996.39	4649.77	1999	SE-1999-1113120	1999-JAN-15	71	floating
SE-1999-1113121	FLCB012399-02	SE14078	Historical Import	Dolphin, bottlenose	Tursiops	truncatus	R Everett	Emerald Coast Wildlife Refuge	Emerald Coast Wildlife Refuge	Fort Walton Beach	Okaloosa	FL	CHOCTAWHATCHEE BAY	Gm, Fl, Okaloosa, Fort Walton Beach, Behind 15 Bay Drive/ Near Smack Port, Choctawhatchee Bay.	FL - Okaloosa	30.4185	decimal degrees	-86.5885	decimal degrees		1999-JAN-22	1999	JAN	winter		MODERATE DECOMPOSITION	MODERATE DECOMPOSITION	FEMALE		juvenile	221	cm	actual	Not Active-Response			1689.85	1674.99	1805.71	1999	SE-1999-1113121	1999-JAN-22	71	private beach
SE-1999-1113230	NWF-99-03	SE14502	Historical Import	Dolphin, bottlenose	Tursiops	truncatus	G Gray	Florida Department Of Environmental Protection	Florida Department Of Environmental Protection, Northwest Florida Aquatic Preserve	Destin	Okaloosa	FL	Gulf of Mexico	Gm, Fl, Okaloosa, Destin, 3.5 Miles East Of Destin Pass, Gulf.	FL - Okaloosa	30.3825	decimal degrees	-86.4312	decimal degrees		1999-DEC-09	1999	DEC	winter		FRESH DEAD	FRESH DEAD	FEMALE	UNKNOWN	subadult	239	cm	actual	Not Active-Response		Rotting On End Of Dorsal, Pects And Fluke With Rake Marks, Two Shark Bites, Heart Muscle Appears Unusual. Additional Examiner(s): N Craft Part of the UME Panhandle 1999-2000 (LAD, 12 Jan 2011)	638.578	6582.25	5563.48	1999	SE-1999-1113230	1999-DEC-09	71	pubilc beach
SE-1999-1113311	M99-015	SE15264O	Historical Import	Dolphin, bottlenose	Tursiops	truncatus	D Dancer	Aquarium Of The Americas	Aquarium Of The Americas	Grand Isle	Jefferson	LA	Gulf of Mexico	Gm, La, Jefferson, Grand Isle, About 100 Meters East Of Water Tower.	LA - Public	29.2403	decimal degrees	-89.9769	decimal degrees		1999-APR-24	1999	APR	spring		MODERATE DECOMPOSITION	MODERATE DECOMPOSITION	MALE		adult	108	in	actual	Not Active-Response		No Marks Or External Injuries.	379.606	2909.3	3917.39	1999	SE-1999-1113311	1999-APR-24	594	pubilc beach
SE-1999-1113312	M99-016	SE15264P	Historical Import	Dolphin, bottlenose	Tursiops	truncatus	M Hagrione	Aquarium Of The Americas	Aquarium Of The Americas	Grand Isle	Jefferson	LA	Gulf of Mexico	Gm, La, Jefferson, Grand Isle, About 0.25 Miles West Of Library, Next To Wooden Bulkhead, Zone 13.	LA - Public	29.2364	decimal degrees	-89.9864	decimal degrees		1999-MAY-15	1999	MAY	spring		FRESH DEAD	FRESH DEAD	MALE		adult	256	cm	actual	Not Active-Response		Pink Tape Around Caudal And Teeth Painted	242.225	3797.62	4879.14	1999	SE-1999-1113312	1999-MAY-15	594	pubilc beach
SE-1999-1113313	M99-017	SE15264Q	Historical Import	Dolphin, bottlenose	Tursiops	truncatus	K Allis	Aquarium Of The Americas	Aquarium Of The Americas	Fourchon	Lafourche	LA	Gulf of Mexico	Gm, La, Fourche, Port Fourchon, At Water Edge Fourchon, East End.	LA - Private	29.1583	decimal degrees	-90.0981	decimal degrees		1999-MAY-23	1999	MAY	spring		DEAD - CONDITION UNKNOWN	MODERATE DECOMPOSITION	MALE		adult	100	in	estimate	Not Active-Response		Old Animal, Teeth Worn Down, Skin Intact, Filamentous Stuff In Wounds, Similar To Other Carcasses.	2614.93	3241.29	14348.2	1999	SE-1999-1113313	1999-MAY-23	33	pubilc beach
SE-1999-1113316	LA-99-009	SE14548	Historical Import	Dolphin, bottlenose	Tursiops	truncatus	E Arcement	Louisiana Department Of Wildlife And Fisheries	Louisiana Department Of Wildlife And Fisheries	Cocodrie	Terrebonne	LA	Gulf of Mexico	Gm, La, Terrabonne, Cocodrie, Last Island Near Trinity Bayou At High Tide Line	LA - Remote	29.0486	decimal degrees	-90.7261	decimal degrees		1999-JAN-25	1999	JAN	winter		MODERATE DECOMPOSITION	DEAD - CONDITION UNKNOWN	FEMALE	UNKNOWN	juvenile	192	cm	actual	Not Active-Response		No Markings Observed On Animal, Anal Section Had A 10 Inches Open Area Where Birds Had Been Pecking At It; Observer Placed A Yellow Rope On Carcass And Left At Site, Reported To Lmmsn 2/19/99	22695.7	22659.9	13461.2	1999	SE-1999-1113316	1999-JAN-25	33	island
SE-1999-1113452	NWF-99-04	SE14503	Historical Import	Dolphin, bottlenose	Tursiops	truncatus	N CRAFT	Florida Department Of Environmental Protection	Florida Department Of Environmental Protection, Northwest Florida Aquatic Preserve	Destin	Okaloosa	FL	CHOCTAWHATCHEE BAY	Gm, Fl, Okaloosa, 0.25 Mile East Of JoeS Bayou, Choctawhatchee Bay	FL - Okaloosa	30.4103	decimal degrees	-86.4907	decimal degrees		1999-DEC-09	1999	DEC	winter		FRESH DEAD	FRESH DEAD	FEMALE	ADULT	subadult	238	cm	actual	Not Active-Response		Pregnant Female, Milk Present; No Distinguishing Marks Part of the UME Panhandle 1999-2000 (LAD, 12 Jan 2011)	2083.24	50.0446	2091.64	1999	SE-1999-1113452	1999-DEC-09	71	private beach
SE-1999-1113453	NWF-99-05	SE14504	Historical Import	Dolphin, bottlenose	Tursiops	truncatus	N CRAFT	Florida Department Of Environmental Protection	Florida Department Of Environmental Protection, Northwest Florida Aquatic Preserve	Destin	Okaloosa	FL	Gulf of Mexico	Gm, Fl, Okaloosa, Destin, Mouth Of Joes Bayou	FL - Okaloosa	30.4128	decimal degrees	-86.4926	decimal degrees		1999-DEC-10	1999	DEC	winter		ADVANCED DECOMPOSITION	ADVANCED DECOMPOSITION	MALE	UNKNOWN	adult	262	cm	actual	Not Active-Response		Blood In The Right Lung, Animal Was Laying On The Right Side A Lot Of Blood. Labels for samples mistakenly labeled NWF-99-04, should be NWF-99-05. Possible Red Tide. Part of the UME Panhandle 1999-2000 (LAD, 12 Jan 2011)	2308.98	293.419	1793.99	1999	SE-1999-1113453	1999-DEC-10	71	private beach
SE-1999-1113454	NWF-99-06	SE14505	Historical Import	Dolphin, bottlenose	Tursiops	truncatus	N CRAFT	Florida Department Of Encironmental Protection	Florida Department Of Environmental Protection, Northwest Florida Aquatic Preserve	Destin	Okaloosa	FL	Gulf of Mexico	Gm, Fl, Okaloosa, Destin, 3929 Indian Trail, 2 Miles East Of Joes Bayou	FL - Okaloosa	30.4092	decimal degrees	-86.4702	decimal degrees	estimate	1999-DEC-06	1999	DEC	winter		ADVANCED DECOMPOSITION	DEAD - CONDITION UNKNOWN	MALE	UNKNOWN	juvenile	192	cm	actual	Not Active-Response		Skin Pending Off; Gonads Very Small. Possibly Red Tide. Part of the UME Panhandle 1999-2000 (LAD, 12 Jan 2011)	2426.11	2030.38	2448.81	1999	SE-1999-1113454	1999-DEC-06	71	private beach
SE-1999-1113455	NWF-99-07	SE14506	Historical Import	Dolphin, bottlenose	Tursiops	truncatus	N CRAFT	Florida Department Of Encironmental Protectioin	Florida Department Of Environmental Protection, Northwest Florida Aquatic Preserve	Shalimar	Okaloosa	FL	CHOCTAWHATCHEE BAY	Gm, Fl, Okaloosa, Shalimar, Shalimar Yacht Basin, Choctawhatchee Bay	FL - Okaloosa	30.4331	decimal degrees	-86.584	decimal degrees		1999-DEC-11	1999	DEC	winter		ADVANCED DECOMPOSITION	ADVANCED DECOMPOSITION	FEMALE	UNKNOWN	adult	249	cm	actual	Not Active-Response		Skin Peeling, Very Bloated, Teeth Extremely Worn, Organs Autolyzed. Possible Red Tide. Additional Examiner(s): A Schoenberg Part of the UME Panhandle 1999-2000 (LAD, 12 Jan 2011)	745.903	1647.68	3340.4	1999	SE-1999-1113455	1999-DEC-11	71	private beach
SE-1999-1113839	PAN-TT-9932WJ	SE14463	Historical Import	Dolphin, bottlenose	Tursiops	truncatus	W Jones & J Litz	National Marine Fisheries Service - Panama City	National Marine Fisheries Service- Panama City	San Destin	Walton	FL	CHOCTAWHATCHEE BAY	Gm, Fl, Walton, San Destin, Choctawatchee Bay	FL - Walton	30.3901	decimal degrees	-86.3269	decimal degrees	estimate	1999-OCT-24	1999	OCT	fall		FRESH DEAD	FRESH DEAD	MALE	PUP/CALF	juvenile	146	cm	actual	Not Active-Response		Video Taken; Calf Extremely Emaciated, Teeth Erupted (3-4 Months Old). Additional examiner: J Litz Part of the UME Panhandle 1999-2000 (LAD, 12 Jan 2011)	1272.95	3090.06	5267.69	1999	SE-1999-1113839	1999-OCT-24	17	pubilc beach
SE-1999-1113841	MS-025-99	SE14581	Historical Import	Dolphin, bottlenose	Tursiops	truncatus	B MOORE	Nps-Gulf Islands National Seashore	Gulf Islands National Seashore - Mississippi District	Pascagoula	Jackson	MS	Gulf of Mexico	Gm, Ms, Jackson, Pascagoula, North Beach, Tide Guage Pond, 0.5 Miles West Of Trees.	MS Barrier Island	30.2041	decimal degrees	-88.4402	decimal degrees		1999-NOV-18	1999	NOV	fall		ADVANCED DECOMPOSITION	ADVANCED DECOMPOSITION	MALE	UNKNOWN	adult	127	in	actual	Not Active-Response		No Usable Teeth Available	16765.7	17077.1	4116.43	1999	SE-1999-1113841	1999-NOV-18	70	island
SE-1999-1113878	NWF-99-08	SE14507	Historical Import	Dolphin, bottlenose	Tursiops	truncatus	N CRAFT	Florida Department Of Environmental Protection	Florida Department Of Environmental Protection, Northwest Florida Aquatic Preserve	Destin	Okaloosa	FL	Gulf of Mexico	Gm, Fl, Okaloosa, Destin, 1.5 Miles West Of Joes Bayou	FL - Okaloosa	30.4028	decimal degrees	-86.5101	decimal degrees		1999-DEC-11	1999	DEC	winter		MODERATE DECOMPOSITION	MODERATE DECOMPOSITION	FEMALE	UNKNOWN	subadult	244	cm	actual	Not Active-Response		Milk-From Genital Area, Cream Colored, Uterus (?) Collected. Possible Red Tide. Additional Examiner(s): A Schoenberg Part of the UME Panhandle 1999-2000 (LAD, 12 Jan 2011)	837.966	826.153	2713.73	1999	SE-1999-1113878	1999-DEC-11	71	private beach
SE-1999-1113946	SHCM310	SE14102	Historical Import	Dolphin, bottlenose	Tursiops	truncatus	G Regan	Spring Hill College	Spring Hill College	Dauphin Island	Mobile	AL	Gulf of Mexico	Gm, Al, Mobile, Dauphin Island, Gulf Of Mexico, 1.2 Miles West Of End Of Pavement.	Mobile	30.2456	decimal degrees	-88.2019	decimal degrees		1999-DEC-25	1999	DEC	winter		MODERATE DECOMPOSITION	MODERATE DECOMPOSITION	MALE		adult	259	cm	actual	Not Active-Response			8454.24	8704.97	2377.88	1999	SE-1999-1113946	1999-DEC-25	126	pubilc beach
SE-1999-1113982	PAN-TT-9918WJ	SE14449	Historical Import	Dolphin, bottlenose	Tursiops	truncatus	W JONES	National Marine Fisheries Service - Panama City	National Marine Fisheries Service- Panama City	Miramar Beach	Walton	FL	CHOCTAWHATCHEE BAY	Gm, Fl, Walton, Miramar Beach, Choctawhatchee Bay	FL - Walton	30.3956	decimal degrees	-86.3923	decimal degrees		1999-OCT-03	1999	OCT	fall		ADVANCED DECOMPOSITION	ADVANCED DECOMPOSITION	FEMALE	UNKNOWN	adult	250	cm	actual	Not Active-Response		Uterus Extruded From Genital Slit, Surf Beaten Carcass (Against Sea Wall). Possible Red Tide. Part of the UME Panhandle 1999-2000 (LAD, 12 Jan 2011)	1105.33	3380.89	3938.33	1999	SE-1999-1113982	1999-OCT-03	17	private beach
SE-1999-1113983	PAN-TT-9919WJ	SE14450	Historical Import	Dolphin, bottlenose	Tursiops	truncatus	W JONES	National Marine Fisheries Service - Panama City	National Marine Fisheries Service- Panama City	Miramar Beach	Walton	FL	CHOCTAWHATCHEE BAY	Gm, Fl, Walton, Miramar Beach, Choctawhatchee Bay	FL - Walton	30.3907	decimal degrees	-86.3769	decimal degrees		1999-OCT-05	1999	OCT	fall		ADVANCED DECOMPOSITION	ADVANCED DECOMPOSITION	FEMALE	UNKNOWN	subadult	232	cm	actual	Not Active-Response		Intestines Extruding From Genital Slit. Possible Red Tide. Part of the UME Panhandle 1999-2000 (LAD, 12 Jan 2011)	607.36	1796.82	4560.19	1999	SE-1999-1113983	1999-OCT-05	17	private beach
SE-1999-1113999	MS-011-99	SE14568	Historical Import	Dolphin, bottlenose	Tursiops	truncatus	J Brewer	National Park Service-Ms	National Park Service-Gulf Islands National Seashore	Ocean Springs	Jackson	MS	Gulf of Mexico	Gm, Jackson, Ocean Springs, East Tip Of Horn Island On North Shore, At Tide Line, Near Remains Of Platform Wreckage	MS Barrier Island	30.2265	decimal degrees	-88.5635	decimal degrees		1999-FEB-16	1999	FEB	winter		MODERATE DECOMPOSITION	MODERATE DECOMPOSITION	MALE	UNKNOWN	subadult	228.6	cm	actual	Not Active-Response		No Obvious Signs Of Human Interaction	14677	13171.5	3328.49	1999	SE-1999-1113999	1999-FEB-16	70	island
SE-1999-1114000	MS012-99	SE14569	Historical Import	Dolphin, bottlenose	Tursiops	truncatus	PS Martin	Nps-Gulf Island National Seashore	Gulf Islands National Seashore - Mississippi District	Gautier	Jackson	MS	Gulf of Mexico	Gm, Ms, Jackson, Gautier, Horn Island-South Beach, Arcturus Flats, Eastern End On Water Line	MS Barrier Island	30.2217	decimal degrees	-88.605	decimal degrees		1999-FEB-06	1999	FEB	winter		ADVANCED DECOMPOSITION	ADVANCED DECOMPOSITION	UNKNOWN	UNKNOWN	perinate	42	in	actual	Not Active-Response		Juvenile-No Teeth	17115.1	14315.9	4638.84	1999	SE-1999-1114000	1999-FEB-06	70	island
SE-1999-1114053	MS-017-99	SE14574	Historical Import	Dolphin, bottlenose	Tursiops	truncatus	J Brewer	Nps-Gulf Island National Seashore	Gulf Islands National Seashore - Mississippi District	Ocean Springs	Jackson	MS	Gulf of Mexico	Gm, Ms, Jackson, Ocean Springs, Horn Island, North Shore, About 0.5 Miles East Of Mouth Of Big Lagoon, At Tide Line	MS Barrier Island	30.249	decimal degrees	-88.7018	decimal degrees		1999-APR-08	1999	APR	spring		ADVANCED DECOMPOSITION	ADVANCED DECOMPOSITION	MALE	UNKNOWN	adult	262	cm	actual	Not Active-Response		No Obvious Signs Of Human Interaction, However Decomposition Fairly Advanced	16437.7	12610.9	3048.03	1999	SE-1999-1114053	1999-APR-08	70	island
SE-1999-1114054	MS-019-99	SE14575	Historical Import	Dolphin, bottlenose	Tursiops	truncatus	J Buchanan	Mississippi Department Of Marine Resources	Mississippi Department Of Marine Resources	Gulfport	Harrison	MS	Gulf of Mexico	Gm, Ms, Harrison, Gulfport, Mississippi Sound At Bert Avenue	MS Mainland	30.3721	decimal degrees	-89.0686	decimal degrees	estimate	1999-APR-27	1999	APR	spring		DEAD - CONDITION UNKNOWN	ADVANCED DECOMPOSITION	UNKNOWN	UNKNOWN	perinate	41	in	actual	Not Active-Response		Large Shark Bites Removed Most Of Dorsal & Genital Area; Reported By Sand Beach Department	309.213	2078.71	1821.56	1999	SE-1999-1114054	1999-APR-27	128	pubilc beach
SE-1999-1114066	FLCB120299-09	SE14490	Historical Import	Dolphin, bottlenose	Tursiops	truncatus	R Everett	Emerald Coast Wildlife Refuge	Emerald Coast Wildlife Refuge	Sandestin	Walton	FL	CHOCTAWHATCHEE BAY	Gm, Fl, Walton, Sandestin, Choctawhatchee Bay,South Shore	FL - Walton	30.3983	decimal degrees	-86.3973	decimal degrees		1999-DEC-02	1999	DEC	winter		FRESH DEAD	FRESH DEAD	FEMALE	UNKNOWN	juvenile	222	cm	actual	Not Active-Response		Stomach All Full Of Partially Digested Food, Possibly Red Tide (Location Infected With Red Tide And Mayor Fish Kill); No Parasites Located, Organs Well Preserved Due To Cold Bay Water. Part of the UME Panhandle 1999-2000 (LAD, 12 Jan 2011)	1376.23	3934.02	3652.14	1999	SE-1999-1114066	1999-DEC-02	17	private beach
SE-1999-1114085	LA-99-023	SE14256	Historical Import	Dolphin, bottlenose	Tursiops	truncatus	S Taitlon	Loiusiana Marine Mammal Stranding Network	Louisiana Marine Mammal Stranding Network	Pilot Town	Plaquemines	LA	Gulf of Mexico	Gm, La, Plaquemines, Pilot Town, Breton Island In Delta National Wildlife Refuge	LA - Remote	29.464	decimal degrees	-89.2069	decimal degrees	estimate	1999-JUN-14	1999	JUN	summer		MODERATE DECOMPOSITION	DEAD - CONDITION UNKNOWN	UNKNOWN	UNKNOWN		0	cm	actual	Not Active-Response		Animal First Spotted 14 June, 1999 By Wildlife Refuge Personnel, Weather And Waves Prevented Access For Several Weeks, When Next Visited It Was Buried, Unable Take Measurements. Refuge Agent Removed Head And Turned It Over To Lmmsn, Tooth Counts Indicated Animal Is A Tursiops, Animal Very Old As Most Teeth Missing Or Very Worn/Broken, Reported To Be Very Large Animal.	24001	24363.8	7160.74	1999	SE-1999-1114085	1999-JUN-14	13	island
SE-1999-1114216	PAN-TT-9911WJ	SE14407	Historical Import	Dolphin, bottlenose	Tursiops	truncatus	W JONES	National Marine Fisheries Service - Panama City	National Marine Fisheries Service- Panama City	Destin	Okaloosa	FL	Gulf of Mexico	Gm, Fl, Okaloosa, Destin, Gulf Beach Near East Pass	FL - Okaloosa	30.382	decimal degrees	-86.5043	decimal degrees		1999-SEP-29	1999	SEP	fall		MODERATE DECOMPOSITION	MODERATE DECOMPOSITION	MALE	UNKNOWN	juvenile	215	cm	actual	Not Active-Response		One Mark Behind Right T Eye-Possible Net Mark, Died Within 24 Hours Before Found; Blood Coming Out Of Blowhole And Blubber Was Pink, It Seemed To Have Blood In It. Possible Red Tide. Part of the UME Panhandle 1999-2000 (LAD, 12 Jan 2011)	1289.44	1217.25	5068.61	1999	SE-1999-1114216	1999-SEP-29	71	pubilc beach
SE-1999-1114218	PAN-TT-9924WJ	SE14455	Historical Import	Dolphin, bottlenose	Tursiops	truncatus	W JONES	National Marine Fisheries Service - Panama City	National Marine Fisheries Service- Panama City	Miramar Beach	Walton	FL	CHOCTAWHATCHEE BAY	Gm, Fl, Walton, Miramar Beach, Choctawhatchee Bay	FL - Walton	30.3902	decimal degrees	-86.3692	decimal degrees		1999-OCT-08	1999	OCT	fall		MODERATE DECOMPOSITION	MODERATE DECOMPOSITION	MALE	UNKNOWN	juvenile	205	cm	actual	Not Active-Response		Possible Red Tide. Part of the UME Panhandle 1999-2000 (LAD, 12 Jan 2011)	555.163	1065.31	4716.6	1999	SE-1999-1114218	1999-OCT-08	17	private beach
SE-1999-1114242	MS-002-99	SE14582	Historical Import	Dolphin, bottlenose	Tursiops	truncatus	Staff MS-DMR	Mississippi Department Of Marine Resources	Mississippi Department Of Marine Resources	Gulfport	Harrison	MS	Gulf of Mexico	Gm, Ms, Harrison, In Front Of Holiday Inn, West Of Coliseum	MS Mainland	30.3901	decimal degrees	-88.9768	decimal degrees	estimate	1999-FEB-06	1999	FEB	winter		ADVANCED DECOMPOSITION	DEAD - CONDITION UNKNOWN	FEMALE	UNKNOWN	juvenile	215	cm	estimate	Not Active-Response		Mississippi Department Of Marine Resources, Enforcement Responded,Waiting On Paperwork. No original Level A; data completed from short form report (LAD, 25 Oct 2012)	304.594	3165.13	9930.01	1999	SE-1999-1114242	1999-FEB-06	128	pubilc beach
SE-1999-1114243	MS-018-99	SE14583	Historical Import	Dolphin, bottlenose	Tursiops	truncatus	M Buchanan	Mississippi Department Of Marine Resources	Mississippi Department Of Marine Resources	Gulfport	Harrison	MS	Gulf of Mexico	Gm, Ms. Harrison, (Mid-County Marker - Dko)	MS Mainland	30.3562	decimal degrees	-89.1175	decimal degrees	estimate	1999-APR-06	1999	APR	spring		ADVANCED DECOMPOSITION	DEAD - CONDITION UNKNOWN	UNKNOWN	UNKNOWN	adult	250	cm	actual	Not Active-Response		Buried. No original Level A; data completed from short form report. (LAD, 25 Oct 2012)	239.677	2668.16	2486.2	1999	SE-1999-1114243	1999-APR-06	128	pubilc beach
SE-1999-1114313	LA-99-019	SE14351	Historical Import	Dolphin, bottlenose	Tursiops	truncatus	E Lear	Louisiana Department Of Wildlife And Fisheries	Louisiana Department Of Wildlife And Fisheries	Grand Isle	Jefferson	LA	Gulf of Mexico	Gm, La, Jefferson, Grand Isle, Beach Across From Grand Isle Water Tower	LA - Public	29.2354	decimal degrees	-89.9864	decimal degrees	estimate	1999-MAY-20	1999	MAY	spring		FRESH DEAD	FRESH DEAD	UNKNOWN	UNKNOWN	juvenile	132	cm	actual	Not Active-Response		Entire Carcass-Lsu Vet School (Per Dr. Daniel Hillman'S Phone Conversation).	330.771	3876.97	4949.79	1999	SE-1999-1114313	1999-MAY-20	594	pubilc beach
SE-1999-1114382	PAN-TT-9923WJ	SE14454	Historical Import	Dolphin, bottlenose	Tursiops	truncatus	W JONES	National Marine Fisheries Service - Panama City	National Marine Fisheries Service- Panama City	Miramar Beach	Walton	FL	CHOCTAWHATCHEE BAY	Gm, Fl, Walton, Miramar Beach, Choctawhatchee Bay	FL - Walton	30.3875	decimal degrees	-86.3719	decimal degrees		1999-OCT-08	1999	OCT	fall		ADVANCED DECOMPOSITION	ADVANCED DECOMPOSITION	MALE	UNKNOWN	adult	259	cm	actual	Not Active-Response		Possible Red Tide. Part of the UME Panhandle 1999-2000 (LAD, 12 Jan 2011)	252.809	1273.53	4977.06	1999	SE-1999-1114382	1999-OCT-08	17	private beach
SE-2000-1109856	FLCB101300-26	SE15283	Historical Import	Dolphin, bottlenose	Tursiops	truncatus	R Everett	Emerald Coast Wild Refuge	Emerald Coast Wildlife Refuge	Santa Rosa Beach	Walton	FL	CHOCTAWHATCHEE BAY	Gm, Fl, Walton, Santa Rosa Beach, South Shore Choctawhatchee Bay, Mouth Of Joes Bayou.	FL - Walton	30.413	decimal degrees	-86.4947	decimal degrees		2000-OCT-13	2000	OCT	fall		MODERATE DECOMPOSITION	MODERATE DECOMPOSITION	FEMALE		subadult	240	cm	actual	Not Active-Response			2279.32	435.486	1752.39	2000	SE-2000-1109856	2000-OCT-13	17	private beach
SE-2000-1109857	FLSRS101600-27	SE15284	Historical Import	Dolphin, bottlenose	Tursiops	truncatus	R Everett	Emerald Coast Wild Refuge	Emerald Coast Wildlife Refuge	Navarre	Santa Rosa	FL	Escambia Bay	Gm, Fl, Santa Rosa, Navarre, South Shore East Bay Extension Of Escambia Bay.	FL - Escambia	30.4222	decimal degrees	-86.9767	decimal degrees		2000-OCT-16	2000	OCT	fall		FRESH DEAD	FRESH DEAD	FEMALE		subadult	239	cm	actual	Not Active-Response		Three Teeth Missing From Lower Left Jaw.	2081.5	4359.63	4812.35	2000	SE-2000-1109857	2000-OCT-16	45	private beach
SE-2000-1109863	GUIS-NPS-0007	SE15297	Historical Import	Dolphin, bottlenose	Tursiops	truncatus	T Davis	National Park Service	National Park Service-Gulf Islands National Seashore	Fort Walton Beach	Okaloosa	FL	Gulf of Mexico	Gm, Fl, Okaloosa, Fort Walton Beach, North Shore Okaloosa Island, Area Of Gulf Islands National Seashore, Just East Of Boat Ramp.	FL - Okaloosa	30.3977	decimal degrees	-86.5818	decimal degrees		2000-NOV-11	2000	NOV	fall		MODERATE DECOMPOSITION	MODERATE DECOMPOSITION	UNKNOWN		juvenile	214	cm	actual	Not Active-Response		2 Teeth Extracted (Left Side,Teeth Most Posterior Were The Only Ones Remaining). Lat/long (UTM): 540171.13/3362927.16	317.613	82.1566	581.982	2000	SE-2000-1109863	2000-NOV-11	71	pubilc beach
SE-2000-1109904	SHCM-323	SE15417	Historical Import	Dolphin, bottlenose	Tursiops	truncatus	G T Regan	Spring Hill College	Spring Hill College	Gulf Shores	Baldwin	AL	Gulf of Mexico	Gm, Al, Baldwin, Gulf Shores, West End Fort Morgan Peninsula, 70 Feet West Of Ferry Dock	Baldwin (BStoOB)	30.2316	decimal degrees	-88.0182	decimal degrees	estimate	2000-APR-27	2000	APR	spring		MODERATE DECOMPOSITION	MODERATE DECOMPOSITION	MALE		perinate	114	cm	actual	Not Active-Response			306.416	56.2213	179.662	2000	SE-2000-1109904	2000-APR-27	34	pubilc beach
SE-2000-1109905	SHCM-324	SE15418	Historical Import	Dolphin, bottlenose	Tursiops	truncatus	G T Regan	Spring Hill College	Spring Hill College	Dauphin Island	Mobile	AL	Gulf of Mexico	Gm, Al, Mobile, Dauphin Island, South Side, About 2 Miles West Of East End Of Island	Mobile	30.2456	decimal degrees	-88.1192	decimal degrees		2000-JUN-01	2000	JUN	summer		MUMMIFIED/SKELETAL	MUMMIFIED/SKELETAL	UNKNOWN						Not Active-Response		Most Skin And Blubber Absent, Edges Of What Remains Of Skin Are Arc-Shaped, Consistent With Shark Bites; Teeth Were Not Worn	1149.59	2002.55	3677.08	2000	SE-2000-1109905	2000-JUN-01	126	pubilc beach
SE-2000-1110063	FLSRS04212K-19	SE15039	Historical Import	Dolphin, bottlenose	Tursiops	truncatus	R Everett	Emerald Coast Wildlife Refuge	Emerald Coast Wildlife Refuge	Navarre	Santa Rosa	FL	Gulf of Mexico	Gm, Fl, Santa Rosa, Navarre, North Shore Santa Rosa Sound, About 3 Miles East Of Navarre Bridge.	FL - Escambia	30.407	decimal degrees	-86.8079	decimal degrees		2000-APR-20	2000	APR	spring		ADVANCED DECOMPOSITION	ADVANCED DECOMPOSITION	FEMALE		juvenile	222	cm	actual	Not Active-Response		Part of the UME Panhandle 1999-2000 (LAD, 12 Jan 2011)	622.462	5964.3	912.75	2000	SE-2000-1110063	2000-APR-20	45	private beach
SE-2000-1110064	FLBL04202K-20	SE15040	Historical Import	Dolphin, bottlenose	Tursiops	truncatus	R Everett	Emerald Coast Wildlife Refuge	Emerald Coast Wildlife Refuge	Pensacola	Escambia	FL	Gulf of Mexico	Gm, Fl, Escambia, Pensacola, Big Lagoon State Park, Shell Point.	FL - Escambia	30.3073	decimal degrees	-87.4028	decimal degrees		2000-APR-20	2000	APR	spring		ADVANCED DECOMPOSITION	ADVANCED DECOMPOSITION	UNKNOWN		perinate	78	cm	actual	Not Active-Response		Carcass Was Severely Decomposed, Bloated And Split Open, Call Was Handle By St Park Rangers, No Necropsy Or Samples Taken. Part of the UME Panhandle 1999-2000 (LAD, 12 Jan 2011)	2327.8	1249.11	137.829	2000	SE-2000-1110064	2000-APR-20	173	salt marsh
SE-2000-1110071	PAN-TT-0009WJ	SE15268	Historical Import	Dolphin, bottlenose	Tursiops	truncatus	W JONES	National Marine Fisheries Service-Pc (Eglin Aeb)	National Marine Fisheries Service- Panama City	Eglin Afb	Okaloosa	FL	Gulf of Mexico	Gm, Fl, Okaloosa, Eglin Air Force Base	FL - Okaloosa	30.4566	decimal degrees	-86.5281	decimal degrees	estimate	2000-MAR-05	2000	MAR	spring		ADVANCED DECOMPOSITION	ADVANCED DECOMPOSITION	MALE						Not Active-Response		Additional Examiner(s): B Haggedama Part of the UME Panhandle 1999-2000 (LAD, 12 Jan 2011)	2826.57	5927.82	3447.32	2000	SE-2000-1110071	2000-MAR-05	71	private beach
SE-2000-1110072	FLCB010300-03	SE15269	Historical Import	Dolphin, bottlenose	Tursiops	truncatus	R Everett	Emerald Coast Wildlife Refuge	Emerald Coast Wildlife Refuge	Fort Walton Beach	Okaloosa	FL	Gulf of Mexico	Gm, Fl, Okaloosa, Fort Walton Beach, Cinco Bayou, Southwest Foot Of Bridge.	FL - Okaloosa	30.4254	decimal degrees	-86.6088	decimal degrees		2000-JAN-02	2000	JAN	winter		FRESH DEAD	FRESH DEAD	FEMALE		juvenile	220	cm	actual	Not Active-Response		Part of the UME Panhandle 1999-2000 (LAD, 12 Jan 2011) Duplicate record of SE14761 (deleted from MMHSRP NDB).(LAD, 29 Jan 2015)	14.1632	60.7773	2622.28	2000	SE-2000-1110072	2000-JAN-02	71	pubilc beach
SE-2000-1110218	MS023-00	SE15389	Historical Import	Dolphin, bottlenose	Tursiops	truncatus	Carrie Hubard	National Marine Fisheries Service- Pascagoula	National Marine Fisheries Service- Pascagoula	Pascagoula	Jackson	MS	Gulf of Mexico	Gm, Ms, Jackson, Pascagoula, Next To Drainage Culvert At Beach Road And 11th Street	MS Mainland	30.3438	decimal degrees	-88.5444	decimal degrees		2000-OCT-22	2000	OCT	fall		MODERATE DECOMPOSITION	DEAD - CONDITION UNKNOWN	MALE		juvenile	225	cm	estimate	Not Active-Response		Animal Was Bloated, Specially The Tongue, Most Of The Skin On The Dorsal Side Had Been Rubbed Off By Contact With Sand And Rocks, Large Portion Of Dorsal Fin Missing Due To Shark Bites	3008.03	941.215	916.34	2000	SE-2000-1110218	2000-OCT-22	70	pubilc beach
SE-2000-1110219	MS024-00	SE15390	Historical Import	Dolphin, bottlenose	Tursiops	truncatus	Brandon Hall	Mississippi Department Of Marine Resources	Mississippi Department Of Marine Resources	Ocean Springs	Jackson	MS	Gulf of Mexico	Gm, Ms, Jackson, 7905 Belle Fountain Road, 2 Miles West Of Water Tower	MS Mainland	30.3458	decimal degrees	-88.7408	decimal degrees		2000-OCT-25	2000	OCT	fall		MODERATE DECOMPOSITION	MODERATE DECOMPOSITION	FEMALE		juvenile	192	cm	actual	Not Active-Response		Skin Sloughing Off, No Obvious Signs Of Human Interaction, Not Too Bad Of Shape, Couldn't Be More Than A Few Days Dead, Fresh Red Blood Around Body.	6549.91	2784.47	2436.79	2000	SE-2000-1110219	2000-OCT-25	70	private beach
SE-2000-1110220	MS025-00	SE15391	Historical Import	Dolphin, bottlenose	Tursiops	truncatus	Brandon Hall	Mississippi Department Of Marine Resources	Mississippi Department Of Marine Resources	Ocean Springs	Jackson	MS	Gulf of Mexico	Gm, Ms, Jackson, Ocean Spring, At 2 Miles West Of Water Tower On Belle Fountain Road.	MS Mainland	30.3466	decimal degrees	-88.7422	decimal degrees		2000-NOV-02	2000	NOV	fall		ADVANCED DECOMPOSITION	ADVANCED DECOMPOSITION	UNKNOWN						Not Active-Response		Hauled Off Before Data Could Be Collected, dolphin wrapped in clear tarp so could see condition (brown and decayed), Dolphin Removed By Jackson County Road Department Before Could get measurements and pictures.	6490.07	2623.67	2329.06	2000	SE-2000-1110220	2000-NOV-02	70	private beach
SE-2000-1110221	MS026-00	SE15392	Historical Import	Dolphin, bottlenose	Tursiops	truncatus	Brandon Hall	Mississippi Department Of Marine Resources	Mississippi Department Of Marine Resources	Ocean Springs	Jackson	MS	Gulf of Mexico	Gm, Ms, Jackson, Ocean Spring, 5719 Belle Fountain Drive, Before Water Tower	MS Mainland	30.3431	decimal degrees	-88.7046	decimal degrees		2000-NOV-12	2000	NOV	fall		ADVANCED DECOMPOSITION	ADVANCED DECOMPOSITION	UNKNOWN		subadult	91	in	actual	Not Active-Response		Very Bad Shape, 11.75 Inches Diameter Hole On Left Side Between Dorsal Fin And Tail; All Front Teeth On Upper Jaw Gone.	6198.66	2345.73	5849.88	2000	SE-2000-1110221	2000-NOV-12	70	private beach
SE-2000-1110222	MS027-00	SE15393	Historical Import	Dolphin, bottlenose	Tursiops	truncatus	Brandon Hall	Mississippi Department Of Marine Resources	Mississippi Department Of Marine Resources	Pass Christian	Harrison	MS	Gulf of Mexico	Gm, Ms, Harrison, Pass Christian, St. Louis Bay, 309 Sandy Hook Drive, 1/4 Mile North Of Bay Bridge, Eastern Shore.	MS Mainland	30.3215	decimal degrees	-89.2914	decimal degrees		2000-DEC-30	2000	DEC	winter		MODERATE DECOMPOSITION	MODERATE DECOMPOSITION	FEMALE		adult	252.7	cm	actual	Not Active-Response		No Visible Signs Of Human Interaction, Been At Site At Least 3 Or 4 Days, Half Buried In Sand.	566.97	3435.06	13033.5	2000	SE-2000-1110222	2000-DEC-30	128	private beach
SE-2000-1110424	NWF-00-13	SE15081	Historical Import	Dolphin, bottlenose	Tursiops	truncatus	B Russell	Fdep-Nwf Aquatic Preserves	Florida Department Of Environmental Protection, Northwest Florida Aquatic Preserve	Woodlawn Beach	Santa Rosa	FL	Gulf of Mexico	Gm, Fl, Santa Rosa, Woodlawn Beach, Pulled To Boat Ramp At End Of Woodlawn Beach Road By The Marine Patrol.	FL - Escambia	30.3872	decimal degrees	-86.9967	decimal degrees		2000-APR-14	2000	APR	spring		FRESH DEAD	FRESH DEAD	MALE		adult	266	cm	actual	Not Active-Response		Very Fresh, Coloration Not Faded, Nor Eyes Glazed Over; Shark Eaten Throat Area, Not Known If Sharks Killed Or Scavenged. Local Resident Who Helped Fmp Retrieve The Carcass From The Sound, Reported That Animal Was Bleeding Heavily When First Captured. 2 Level As. R Everett (Emerald Coast Wildlife Refuge) performed initial response and took measurements. (LAD, 9 Dec 2010) Part of the UME Panhandle…	1429.08	18.3182	1375.46	2000	SE-2000-1110424	2000-APR-14	45	private beach
SE-2000-1110454	FLSRS0312200013	SE14937	Historical Import	Dolphin, bottlenose	Tursiops	truncatus	R Everett	Emerald Coast Wildlife Refuge	Emerald Coast Wildlife Refuge	Pensacola Beach	Escambia	FL	Gulf of Mexico	Gm, Fl, Escambia, Pensacola Beach, Santa Rosa Sound, South Shore, 2100 Via De Luna Boulevard.	FL - Escambia	30.3413	decimal degrees	-87.0825	decimal degrees		2000-MAR-11	2000	MAR	spring		FRESH DEAD	FRESH DEAD	MALE		juvenile	165	cm	actual	Not Active-Response		Abscesses & Pustules Throughout Left Lung, 20 Small Abbesses On Both Exterior Walls Of Right Lung, Left Lung Smaller Than Right. Part of the UME Panhandle 1999-2000 (LAD, 12 Jan 2011)	210.111	3700.62	1810.38	2000	SE-2000-1110454	2000-MAR-11	173	pubilc beach
SE-2000-1110461	SHCM312	SE15021	Historical Import	Dolphin, bottlenose	Tursiops	truncatus	GT Regan	Spring Hill College	Spring Hill College	Dauphin Island	Mobile	AL	Gulf of Mexico	Gm, Al, Mobile, Dauphin Island, South Side, Foot Of Tampico Street.	Mobile	30.2478	decimal degrees	-88.1803	decimal degrees		2000-FEB-17	2000	FEB	winter		ADVANCED DECOMPOSITION	ADVANCED DECOMPOSITION	UNKNOWN						Not Active-Response		Very Mutilated By Shark Bites.	6443.51	6616.11	2607.61	2000	SE-2000-1110461	2000-FEB-17	126	pubilc beach
SE-2000-1110462	SHCM313	SE15022	Historical Import	Dolphin, bottlenose	Tursiops	truncatus	GT Regan	Spring Hill College	Spring Hill College	Gulf Shores	Baldwin	AL	Gulf of Mexico	Gm, Al, Baldwin, Gulf Shores, South Side Of Bon Secour, Nwr.	Baldwin (BStoOB)	30.2272	decimal degrees	-87.8311	decimal degrees		2000-FEB-23	2000	FEB	winter		MODERATE DECOMPOSITION	MODERATE DECOMPOSITION	UNKNOWN						Not Active-Response		Only Head And Upper Thorax Present (probably shark predation). Partial Carcass.	2034.63	5849.31	5533.59	2000	SE-2000-1110462	2000-FEB-23	34	pubilc beach
SE-2000-1110473	GUIS-NPS-0002	SE15097	Historical Import	Dolphin, bottlenose	Tursiops	truncatus	T Donis	National Park Service	National Park Service-Gulf Islands National Seashore	Pensocola	Escambia	FL	Gulf of Mexico	Gm, Fl, Escambia, Pensacola, 1 Mile West Of Johnson Beach, Perdido Key South Of River Road.	FL - Escambia	30.3085	decimal degrees	-87.4236	decimal degrees	estimate	2000-MAY-18	2000	MAY	spring		ALIVE	FRESH DEAD	FEMALE		adult	110	in	actual	Not Active-Response		Animal Stranded 3 Times Before Dying, At Approximately 10am, Necropsy Performed At 1400-1600, Lung Samples Taken Due To Pathological Appearance Of Right Lung- Swollen Pus Present. Part of the UME Panhandle 1999-2000 (LAD, 12 Jan 2011)	361.489	380.893	41.3906	2000	SE-2000-1110473	2000-MAY-18	173	private beach
SE-2000-1110480	MS009-00	SE15375	Historical Import	Dolphin, bottlenose	Tursiops	truncatus	Edward O'Connell	Gulf Island National Seashore	National Park Service-Gulf Islands National Seashore	Gulfport	Harrison	MS	Gulf of Mexico	Gm, Ms, Harrison, Gulfport, West Ship Island, South Shore, 0.2 Miles From East Tip.	MS Barrier Island	30.2167	decimal degrees	-88.94	decimal degrees		2000-MAR-06	2000	MAR	spring		ADVANCED DECOMPOSITION	ADVANCED DECOMPOSITION	FEMALE		juvenile	177.8	cm	actual	Not Active-Response		Slightly Above High Tide Submerged In Sand. Been In Place For Quite Awhile, Flagged Tail, 3 Teeth Collected	19837.2	20250.7	3522.79	2000	SE-2000-1110480	2000-MAR-06	128	island
SE-2000-1110591	MS006-00	SE15372	Historical Import	Dolphin, bottlenose	Tursiops	truncatus	Chip Hancock		Compton Engineering	Pascagoula	Jackson	MS	Gulf of Mexico	Gm, Ms, Jackson, Pascagoula, Mississippi Sound, Round Island.	MS Mainland	30.2981	decimal degrees	-88.5856	decimal degrees	estimate	2000-MAR-02	2000	MAR	spring		MODERATE DECOMPOSITION	MODERATE DECOMPOSITION	MALE		perinate	90	cm	actual	Not Active-Response		Reported By Engineering Crew, Working On Round Island.	8489.83	5684.71	3557.75	2000	SE-2000-1110591	2000-MAR-02	70	island
SE-2000-1110592	MS007-00	SE15373	Historical Import	Dolphin, bottlenose	Tursiops	truncatus	Jon Peterson		Mississippi Department Of Marine Resources	Ocean Springs	Jackson	MS	Gulf of Mexico	Gm, Ms, Jackson, Ocean Springs, Mississippi Sound, Belle Fountain Beach.	MS Mainland	30.3421	decimal degrees	-88.7125	decimal degrees	estimate	2000-MAR-10	2000	MAR	spring		ADVANCED DECOMPOSITION	ADVANCED DECOMPOSITION	UNKNOWN		juvenile	208.3	cm	actual	Not Active-Response			6453.99	2835.58	5084.4	2000	SE-2000-1110592	2000-MAR-10	70	private beach
SE-2000-1111170	SE15236	SE15236	Historical Import	Dolphin, bottlenose	Tursiops	truncatus	G Arcement	Louisiana Department Of Wildlife And Fisheries	Louisiana Department Of Wildlife And Fisheries	Port Fourchon	Lafourche	LA	Gulf of Mexico	Gm, La, Lafourche, Port Fourchon, Fourchon Beach, Just West Of Entrance To Beach, About 2 Blocks.	LA - Private	29.0988	decimal degrees	-90.1957	decimal degrees		2000-SEP-01	2000	SEP	fall		ADVANCED DECOMPOSITION	ADVANCED DECOMPOSITION	UNKNOWN		juvenile	220	cm	actual	Not Active-Response		Carcass Too Decomposed To Get Exact Measurements Or Sex.	1512.46	1863.42	2768.35	2000	SE-2000-1111170	2000-SEP-01	33	pubilc beach
SE-2000-1111273	M00-002	SE15467C	Historical Import	Dolphin, bottlenose	Tursiops	truncatus	D Dancer	Loyola University- New Orleans	Loyola University-New Orleans	Elmers Isle	Lafourche	LA	Gulf of Mexico	Gm, La, Fourche, Elmers Isle.	LA - Private	29.1458	decimal degrees	-90.1175	decimal degrees		2000-APR-05	2000	APR	spring		DEAD - CONDITION UNKNOWN	ADVANCED DECOMPOSITION	UNKNOWN		subadult	92	in	actual	Not Active-Response		Skin is Orange, Eyes Gone, Hole In Abdomen, Guts Protruding. Additional Examiner(s): R Paniagua	3515.96	3509.65	12002.7	2000	SE-2000-1111273	2000-APR-05	33	private beach
SE-2000-1111338	GUIS-NPS-0004	SE15117	Historical Import	Dolphin, bottlenose	Tursiops	truncatus	T Davis	Nps-Gulf Islands National Seashore	National Park Service-Gulf Islands National Seashore	Pensacola Beach	Escambia	FL	Gulf of Mexico	Gm, Fl, Escambia, Pensacola Beach,South Shore At Langdon Beach Pavillion	FL - Escambia	30.3162	decimal degrees	-87.2628	decimal degrees		2000-JUN-03	2000	JUN	summer		FRESH DEAD	FRESH DEAD	FEMALE	PUP/CALF	perinate	106	cm	actual	Not Active-Response		Calf Washed Up On Beach Deed, No Signs Of Adult Nearby; Calf Showed No Tooth Eruption, Approx. 5 Cm Umbilicus Remaining	319.315	7439.57	1023.36	2000	SE-2000-1111338	2000-JUN-03	173	pubilc beach
SE-2000-1111443	SHCM-321	SE15415	Historical Import	Dolphin, bottlenose	Tursiops	truncatus	G T Regan	Spring Hill College	Spring Hill College	Dauphin Island	Mobile	AL	Gulf of Mexico	Gm, Al, Mobile, Dauphin Island, South Side, 2.5 Miles West of east end.	Mobile	30.2458	decimal degrees	-88.1208	decimal degrees		2000-APR-25	2000	APR	spring		ADVANCED DECOMPOSITION	ADVANCED DECOMPOSITION	FEMALE		juvenile	223	cm	actual	Not Active-Response		No Skull Fractures, Ovaries Without Cl Or Ca, Carcass To Landfill	1223.58	2019.42	3729.64	2000	SE-2000-1111443	2000-APR-25	126	pubilc beach
SE-2000-1111444	M00-001	SE15467B	Historical Import	Dolphin, bottlenose	Tursiops	truncatus	D Dancer	Loyola University-New Orleans	Loyola University-New Orleans	Elmers Isle	Lafourche	LA	Gulf of Mexico	Gm, La, Fourche, Elmers Isle.	LA - Private	29.1408	decimal degrees	-90.1172	decimal degrees	estimate	2000-APR-05	2000	APR	spring		DEAD - CONDITION UNKNOWN	ADVANCED DECOMPOSITION	UNKNOWN		juvenile	59	in	estimate	Not Active-Response		Sprayed With Orange Paint. Additional Examiner(s): R Paniagua	4058.46	4044.37	11727.5	2000	SE-2000-1111444	2000-APR-05	33	private beach
SE-2000-1111462	MS029-00	SE15467E	Historical Import	Dolphin, bottlenose	Tursiops	truncatus	J Siegel	Marine Life Oceanarium	Marine Life Oceanarium	Gulfport	Harrison	MS	Gulf of Mexico	Gm, Ms, Harrison, Gulfport, Highway 90 At Broad Avenue.	MS Mainland	30.3572	decimal degrees	-89.1107	decimal degrees	estimate	2000-AUG-16	2000	AUG	summer	Floating	MODERATE DECOMPOSITION	DEAD - CONDITION UNKNOWN	UNKNOWN		juvenile	71	in	actual	Not Active-Response		Being floating for a while. Tail and genital area eaten. Bloated and sun burnt.	374.67	2130.56	1937.66	2000	SE-2000-1111462	2000-AUG-16	128	pubilc beach
SE-2000-1111588	SE15195	SE15195	Historical Import	Dolphin, bottlenose	Tursiops	truncatus	W Vermillion	Louisiana Department Of Wildlife And Fisheries	Louisiana Department Of Wildlife And Fisheries	East Timbalier Island	Lafourche	LA	Gulf of Mexico	Gm, La, Lafourche, East Timbalier Island.	LA - Remote	29.0739	decimal degrees	-90.2843	decimal degrees	estimate	2000-AUG-04	2000	AUG	summer		MUMMIFIED/SKELETAL	DEAD - CONDITION UNKNOWN	UNKNOWN		subadult	96	in	estimate	Not Active-Response			9960.72	10145.5	4327.82	2000	SE-2000-1111588	2000-AUG-04	33	island
SE-2000-1111645	SHCM314	SE15023	Historical Import	Dolphin, bottlenose	Tursiops	truncatus	GT Regan	Spring Hill College	Spring Hill College	Gulf Shores	Baldwin	AL	Gulf of Mexico	Gm, Al, Baldwin, Gulf Shores, Mobile Bay, North Side Of Fort Morgan Peninsula Near Galloway Street.	Baldwin(backbay)	30.2544	decimal degrees	-87.7872	decimal degrees		2000-MAR-06	2000	MAR	spring		MODERATE DECOMPOSITION	MODERATE DECOMPOSITION	MALE		juvenile	122	cm	actual	Not Active-Response		Additional Examiner(s): C King	629.567	6886.23	3145.18	2000	SE-2000-1111645	2000-MAR-06	34	private beach
SE-2000-1111647	PAN-TT-0013WJ	SE14988	Historical Import	Dolphin, bottlenose	Tursiops	truncatus	W JONES	National Marine Fisheries Service-Pc	National Marine Fisheries Service- Panama City	Destin	Okaloosa	FL	Gulf of Mexico	Gm, Fl, Okaloosa, Destin, Destin Pass.	FL - Okaloosa	30.387	decimal degrees	-86.5067	decimal degrees		2000-MAR-25	2000	MAR	spring		MODERATE DECOMPOSITION	MODERATE DECOMPOSITION	FEMALE		subadult	244	cm	actual	Not Active-Response		Part of the UME Panhandle 1999-2000 (LAD, 12 Jan 2011)	811.451	661.941	4494.61	2000	SE-2000-1111647	2000-MAR-25	71	pubilc beach
SE-2000-1111668	FLCB01032000A01	SE14762	Historical Import	Dolphin, bottlenose	Tursiops	truncatus	R Everett	Emerald Coast Wildlife Refuge	Emerald Coast Wildlife Refuge	Fort Walton Beach	Okaloosa	FL	Gulf of Mexico	Gm, Fl, Okaloosa, Fort Walton Beach, Marler Park, South Side Of Bay At Icw Entrance.	FL - Okaloosa	30.4004	decimal degrees	-86.5849	decimal degrees		2000-JAN-02	2000	JAN	winter		FRESH DEAD	FRESH DEAD	MALE		juvenile	193.5	cm	actual	Not Active-Response		Cetacean Data Record To Be Sent In Near Future. Part of the UME Panhandle 1999-2000 (LAD, 12 Jan 2011)	577.694	372.987	237.516	2000	SE-2000-1111668	2000-JAN-02	71	pubilc beach
SE-2000-1111669	FLCB01032000B02	SE14763	Historical Import	Dolphin, bottlenose	Tursiops	truncatus	R Everett	Emerald Coast Wildlife Refuge	Emerald Coast Wildlife Refuge	Fort Walton Beach	Okaloosa	FL	Gulf of Mexico	Gm, Fl, Okaloosa, Fort Walton Beach, Marler Park, South Side Of Bay At Icw Entrance.	FL - Okaloosa	30.4004	decimal degrees	-86.5849	decimal degrees		2000-JAN-02	2000	JAN	winter		FRESH DEAD	FRESH DEAD	FEMALE	ADULT	subadult	239	cm	actual	Not Active-Response		Animal Was Pregnant With Approx. 10 Month Old Fetus, Cetacean Data Record To Be Sent In Near Future. Part of the UME Panhandle 1999-2000 (LAD, 12 Jan 2011)	577.694	372.987	237.516	2000	SE-2000-1111669	2000-JAN-02	71	pubilc beach
SE-2000-1111739	FLSRSO4022K-14	SE14991	Historical Import	Dolphin, bottlenose	Tursiops	truncatus	R Everett	Emerald Coast Wildlife Refuge	Emerald Coast Wildlife Refuge	Gulf Breeze	Santa Rosa	FL	Gulf of Mexico	Gm, Fl, Santa Rosa, Gulf Breeze, North Shore Of Santa Rosa Sound, 978 Oriole Beach.	FL - Escambia	30.3731	decimal degrees	-87.0953	decimal degrees		2000-APR-01	2000	APR	spring		ADVANCED DECOMPOSITION	ADVANCED DECOMPOSITION	MALE		juvenile	205	cm	actual	Not Active-Response		Animal Extremely Bloated, Blubber Melted, Animal Appeared To Be Very Old, All Teeth Worn Flat, Numerous Old Scars, Both Sides Os Flukes Cleanly Bitten Off By Shark. Part of the UME Panhandle 1999-2000 (LAD, 12 Jan 2011)	1413.98	326.018	1906.49	2000	SE-2000-1111739	2000-APR-01	45	private beach
SE-2000-1111845	NWF-00-15	SE15085	Historical Import	Dolphin, bottlenose	Tursiops	truncatus	B Russell	Fdep-Nwf Aquatic Preserves	Florida Department Of Environmental Protection, Northwest Florida Aquatic Preserve	Destin	Okaloosa	FL	Gulf of Mexico	Gm, Fl, Okaloosa, Destin, Cobbs Point, At Large Oriental House On Bambi Drive.	FL - Okaloosa	30.4154	decimal degrees	-86.4884	decimal degrees		2000-APR-28	2000	APR	spring		ADVANCED DECOMPOSITION	ADVANCED DECOMPOSITION	MALE		subadult	240	cm	estimate	Not Active-Response		Teeth Falling Out, Meat Starting To Fall Off Bones, Hole In Side Around 4 Cm Across Has Sloping Edges Like Either Eaten Out Or From Rubbing. Part of the UME Panhandle 1999-2000 (LAD, 12 Jan 2011)	2685.34	608.171	1555.08	2000	SE-2000-1111845	2000-APR-28	71	private beach
SE-2000-1112010	LA-2000-1	SE14838	Historical Import	Dolphin, bottlenose	Tursiops	truncatus	C Codina	Louisiana Marine Mammal Stranding Network	Louisiana Mairne Mammal Stranding Network	Grand Isle	Jefferson	LA	Gulf of Mexico	Gm, La, Jefferson, Grand Isle, Isolated Beach.	LA - Private	29.187	decimal degrees	-90.053	decimal degrees	estimate	2000-FEB-16	2000	FEB	winter		ADVANCED DECOMPOSITION		UNKNOWN						Not Active-Response		Carcass Seen During Aerial Survey, beached and Very Deteriorated, Species Very Likely A Tursiops.	1935.75	2210.33	13354.8	2000	SE-2000-1112010	2000-FEB-16	594	island
SE-2000-1112042	LA-2000-2	SE14839	Historical Import	Dolphin, bottlenose	Tursiops	truncatus	Caren Codina	Louisiana Marine Mammal Stranding Network	Louisiana Marine Mammal Stranding Network	Empire	Plaquemines	LA	Gulf of Mexico	Gm, La, Plaquemines, Empire, In Quatra Bayou Pass.	LA - Remote	29.3167	decimal degrees	-89.85	decimal degrees		2000-FEB-15	2000	FEB	winter		FRESH DEAD		UNKNOWN						Not Active-Response		Observed By citizen On Fishing Trip, Animal Floating In Its Side And Not Observed To Exhibit Wounds Or Entanglement, Other Dolphins In Area, Including Two Who Kept Nuzzling Dead Animal, Species Unknown But Observer States It Is The Common Type In This Area , Thus Making It Almost Certain It Is A Tursiops.	12614.5	12373.7	9337.85	2000	SE-2000-1112042	2000-FEB-15	13	floating
SE-2000-1112044	SHCM315	SE15024	Historical Import	Dolphin, bottlenose	Tursiops	truncatus	GT Regan	Spring Hill College	Spring Hill College	Dauphin Island	Mobile	AL	Gulf of Mexico	Gm, Al, Baldwin, Dauphin Island, South Of Isle Dauphine Golf Course.	Mobile	30.24	decimal degrees	-88.1061	decimal degrees		2000-MAR-05	2000	MAR	spring		FRESH DEAD	FRESH DEAD	FEMALE	ADULT	adult	252	cm	actual	Not Active-Response		Pregnant, The Fetus Remained Inside The Mother Frozen From March, 07, 2000 Until Two Days Before June 6, When The Training Began. Only On June 6 Was The Animal Found Pregnant (fetus: 107 Cm, 19 Kg Female Fetus; Fetus Id=Shcm-325). Fetus buried in landfill; hair retained.	1375.27	2665.3	3591.89	2000	SE-2000-1112044	2000-MAR-05	126	pubilc beach
SE-2000-1112177	NWF-00-08	SE14787	Historical Import	Dolphin, bottlenose	Tursiops	truncatus	N CRAFT	Florida Department Of Environmental Protection	Florida Department Of Environmental Protection - Panama City	Niceville	Walton	FL	Choctahatchee Bay	Gm, Fl, Walton, Niceville, 1 Mile East Of Villa Tasso (Choctawhatchee Beach)	FL - Walton	30.4781	decimal degrees	-86.3265	decimal degrees		2000-JAN-13	2000	JAN	winter		DEAD - CONDITION UNKNOWN	ADVANCED DECOMPOSITION	MALE		adult	249	cm	actual	Not Active-Response		Animal Very Decayed, Half Buried In Sand. Additional Examiner(s): A Schoenberg. Red tide? Part of the UME Panhandle 1999-2000 (LAD, 12 Jan 2011)	409.484	442.048	4449.19	2000	SE-2000-1112177	2000-JAN-13	17	pubilc beach
SE-2000-1112178	NWF-00-09	SE14788	Historical Import	Dolphin, bottlenose	Tursiops	truncatus	N CRAFT	Florida Department Of Environmental Protection	Florida Department Of Environmental Protection - Panama City	Gulf Breeze	Santa Rosa	FL	Gulf of Mexico	Gm, Fl, Santa Rosa, Gulf Breeze, Oriole Beach In Santa Rosa Sound.	FL - Escambia	30.3686	decimal degrees	-87.1146	decimal degrees		2000-JAN-15	2000	JAN	winter		FRESH DEAD	FRESH DEAD	MALE		juvenile	150	cm	actual	Not Active-Response		Fish Stringer (Tied In Circle) Was Pulled Tight Between Gape And Fluke Notch, Had Severed Tongue severely. Severe emaciation as the cause of death. (LAD, 3 Sept 2010) Part of the UME Panhandle 1999-2000 (LAD, 12 Jan 2011)	713.416	2252.84	1833.77	2000	SE-2000-1112178	2000-JAN-15	45	private beach
SE-2000-1112179	PAN-TT-00-01	SE14789	Historical Import	Dolphin, bottlenose	Tursiops	truncatus	W JONES	National Marine Fishery Services	National Marine Fisheries Service- Panama City	Destin	Okaloosa	FL	Gulf of Mexico	Gm, Fl, Okaloosa, Destin.	FL - Okaloosa	30.4258	decimal degrees	-86.5527	decimal degrees		2000-JAN-12	2000	JAN	winter		FRESH DEAD	FRESH DEAD	MALE		juvenile	202	cm	actual	Not Active-Response		Late Code 2,Early 3, Some Gas Present In Body Cavity, Skin Pock Marks, Black Lines In Lung Lymph, Esophageal Lining Green, Small Growths On Pancreas Where It Connects To Stomach. Possible red tide. Part of the UME Panhandle 1999-2000 (LAD, 12 Jan 2011)	3248.52	4271.06	982.228	2000	SE-2000-1112179	2000-JAN-12	71	floating
SE-2000-1112181	SE14963	SE14963	Historical Import	Dolphin, bottlenose	Tursiops	truncatus	E Lear	Louisiana Department Of Wildlife And Fisheries-Gi	Louisiana Department Of Wildlife And Fisheries	Grand Isle	Jefferson	LA	Gulf of Mexico	Gm, La, Jefferson, Grand Isle, West Grand Terre Beach, 0.5 Mile East Of Louisiana Department Of Wildlife And Fisheries, Marine Lab, In Surf.	LA - Public	29.2183	decimal degrees	-90.0177	decimal degrees	estimate	2000-MAR-22	2000	MAR	spring		MODERATE DECOMPOSITION	MODERATE DECOMPOSITION	FEMALE		adult	106	in	actual	Not Active-Response		Ring Of Abrasion Around It'S Neck, Body Scraped From Sand (Surf Action), Placed Survey Tape Around Left Flipper To Mark It As Recorded. Too large to physically move; left it on the surf where found.	207.604	1162.9	8495.37	2000	SE-2000-1112181	2000-MAR-22	594	pubilc beach
SE-2000-1112208	SE14967	SE14967	Historical Import	Dolphin, bottlenose	Tursiops	truncatus	L Bare	Louisiana Department Of Wildlife And Fisheries	Louisiana Department Of Wildlife And Fisheries	Furchon Beach	Lafourche	LA	Gulf of Mexico	Gm, La, Lafourche, Leeville, 1 Miles Of Fourchon Beach Entrance.	LA - Private	29.0933	decimal degrees	-90.2064	decimal degrees	estimate	2000-MAR-10	2000	MAR	spring		ADVANCED DECOMPOSITION	ADVANCED DECOMPOSITION	MALE		juvenile	83	in	actual	Not Active-Response		Some Holes, Probably From Animals Eating At Carcass.	2517.76	2832.34	1568.8	2000	SE-2000-1112208	2000-MAR-10	33	pubilc beach
SE-2000-1112227	NWF-00-10	SE14867	Historical Import	Dolphin, bottlenose	Tursiops	truncatus	B Russell	Fdep-Nwf-Aquatic Preserve	Florida Department Of Environmental Protection, Northwest Florida Aquatic Preserve	Woodlawn Beach	Santa Rosa	FL	Gulf of Mexico	Gm, Fl, Santa Rosa, Woodlawn Beach, North Shore Of Santa Rosa Sound, Near Intersection Of Oak St & Road 191.	FL - Escambia	30.3871	decimal degrees	-86.9901	decimal degrees		2000-FEB-22	2000	FEB	winter		FRESH DEAD	FRESH DEAD	FEMALE		subadult	235	cm	actual	Not Active-Response		Green Discoloration Of Organs, Particularly Kidneys & Intestines, 1/2 Of The Intestine Greenish Color, 1 Cyst Found In Lung. No visible sign of human interaction. Additional Examiner(s): E Spence. Part of the UME Panhandle 1999-2000 (LAD, 12 Jan 2011)	1544.95	647.297	1231	2000	SE-2000-1112227	2000-FEB-22	45	private beach
SE-2000-1112237	SE14968	SE14968	Historical Import	Dolphin, bottlenose	Tursiops	truncatus	G Aicement	Louisiana Department Of Wildlife And Fisheries	Louisiana Department Of Wildlife And Fisheries	Cocodrie	Terrebonne	LA	Gulf of Mexico	Gm, La, Terreboure, Cocodrie, 12 Miles South, Southwest On Last Island Near Trinity Bayou.	LA - Remote	29.0448	decimal degrees	-90.7447	decimal degrees		2000-MAR-22	2000	MAR	spring		MODERATE DECOMPOSITION	DEAD - CONDITION UNKNOWN	MALE		juvenile	50	in	actual	Not Active-Response		Large gaping Hole Behind Dorsal Fin.	23647.3	23613.4	15295.6	2000	SE-2000-1112237	2000-MAR-22	33	island
SE-2000-1112241	FLSRS05142K-22	SE15092	Historical Import	Dolphin, bottlenose	Tursiops	truncatus	R Everett	Emerald Coast Wildlife Refuge	Emerald Coast Wildlife Refuge	Navarre	Santa Rosa	FL	Gulf of Mexico	Gm, Fl, Santa Rosa, Navarre, 1/8 Mile West Of North End Of Navarre Beach Bridge.	FL - Escambia	30.4003	decimal degrees	-86.8649	decimal degrees		2000-MAY-13	2000	MAY	spring		ADVANCED DECOMPOSITION	ADVANCED DECOMPOSITION	MALE		subadult	242	cm	estimate	Not Active-Response		Carcass Eaten By Sharks/Dorsal Fin, Flukes And Large Area Posterior Of Head Eaten By Sharks, Widest Bite Diameter 25 Cm. Animal First Exact Description Of Another Report Form 5129 Soundside Drive (6.75 N Miles East Of This Location, That Was Towed From Beach To The Sound Earlier That Morning. Partial Carcass. Part of the UME Panhandle 1999-2000 (LAD, 12 Jan 2011)	142.343	1858.27	940.295	2000	SE-2000-1112241	2000-MAY-13	45	pubilc beach
SE-2000-1112258	SHCM319	SE15028	Historical Import	Dolphin, bottlenose	Tursiops	truncatus	GT Regan	Spring Hill College	Spring Hill College	Orange Beach	Baldwin	AL	Gulf of Mexico	Gm, Al, Baldwin, Orange Beach, Ono Island.	Baldwin(backbay)	30.2839	decimal degrees	-87.5325	decimal degrees		2000-APR-01	2000	APR	spring		MODERATE DECOMPOSITION	MODERATE DECOMPOSITION	MALE		perinate	106	cm	actual	Not Active-Response		Additional Examiner(s): C King.	569.791	2145.56	2345.04	2000	SE-2000-1112258	2000-APR-01	34	private beach
SE-2000-1112259	SHCM320	SE15029	Historical Import	Dolphin, bottlenose	Tursiops	truncatus	GT Regan	Spring Hill College	Spring Hill College	Gulf Shores	Baldwin	AL	Gulf of Mexico	Gm, Al, Baldwin, Gulf Shores, Fort Morgan Park, Extreme West Beach.	Baldwin(backbay)	30.2272	decimal degrees	-88.0255	decimal degrees		2000-APR-09	2000	APR	spring		MODERATE DECOMPOSITION	MODERATE DECOMPOSITION	MALE		juvenile	203	cm	actual	Not Active-Response			286.287	904.213	535.574	2000	SE-2000-1112259	2000-APR-09	34	pubilc beach
SE-2000-1112288	FLCBO4102K-17	SE14993	Historical Import	Dolphin, bottlenose	Tursiops	truncatus	R Everett	Emerald Coast Wildlife Refuge	Emerald Coast Wildlife Refuge	Fort Walton Beach	Okaloosa	FL	CHOCTAWHATCHEE BAY	Gm, Fl, Okaloosa, Fort Walton Beach, South Shore Of Choctawhatchee Bay.	FL - Okaloosa	30.3954	decimal degrees	-86.5611	decimal degrees		2000-APR-10	2000	APR	spring		MUMMIFIED/SKELETAL	MUMMIFIED/SKELETAL	MALE		subadult	232	cm	actual	Not Active-Response		Skin And Bones Only Remaining, Noticed Carcass While Performing Necropsy On Flcb04102k-16, Two Teeth Taken. Part of the UME Panhandle 1999-2000 (LAD, 12 Jan 2011)	262.832	2100.95	1177.12	2000	SE-2000-1112288	2000-APR-10	71	pubilc beach
SE-2000-1112314	FLCB04102K-16	SE14994	Historical Import	Dolphin, bottlenose	Tursiops	truncatus	R Everett	Emerald Coast Wildlife Refuge	Emerald Coast Wildlife Refuge	Fort Walton Beach	Okaloosa	FL	CHOCTAWHATCHEE BAY	Gm, Fl, Okaloosa, Fort Walton Beach, South Shore Of Choctawhatchee Bay, 50 Yards Off Beach On Sand Bar.	FL - Okaloosa	30.3954	decimal degrees	-86.5618	decimal degrees		2000-APR-10	2000	APR	spring		FRESH DEAD	FRESH DEAD	FEMALE		subadult	239.5	cm	actual	Not Active-Response		Animal Originally Reported By Fmp As Live Stranding, Turned Out To Be Dead, Rolling In Waves; Mammary glands Extremely Swollen And Lactating/ Extended Uterine Horns; No Obvious Signs Of Illness Or Disease. Part of the UME Panhandle 1999-2000 (LAD, 12 Jan 2011)	252.726	2037.19	1162.36	2000	SE-2000-1112314	2000-APR-10	71	pubilc beach
SE-2000-1112323	SHCM-322	SE15416	Historical Import	Dolphin, bottlenose	Tursiops	truncatus	G T Regan	Spring Hill College	Spring Hill College	Magnolia Springs	Baldwin	AL	Gulf of Mexico	Gm, Al, Baldwin, Magnolia Springs, Upper Magnolia River At Highway 49.	Baldwin(backbay)	30.4006	decimal degrees	-87.7683	decimal degrees	estimate	2000-FEB-10	2000	FEB	winter		ALIVE	FRESH DEAD	MALE		juvenile	203	cm	actual	Not Active-Response		He Remained Alive In Freshwater From As Early As 10 Feb 2000 Till Death (April 29, 2000); Skin Not Clearly Affected Until April, Nmfs Attempted Rescue 28 April 2000. Some Tissues Were Preserved. Probable Hipertrophic Cardiomyopathy; Stomach Empty (DKO)	644.248	5789.02	12751.3	2000	SE-2000-1112323	2000-FEB-10	34	river
SE-2000-1112325	SE14966	SE14966	Historical Import	Dolphin, bottlenose	Tursiops	truncatus	L Bare	Louisiana Department Of Wildlife And Fisheries-Bou	Louisiana Department Of Wildlife And Fisheries	Leeville	Lafourche	LA	Gulf of Mexico	Gm, La, Lafourche, Leeville, 0.5 Miles South Of Fourchon Beach Entrance.	LA - Private	29.0944	decimal degrees	-90.2022	decimal degrees	estimate	2000-MAR-10	2000	MAR	spring		FRESH DEAD	FRESH DEAD	MALE		perinate	27	in	estimate	Not Active-Response		Young Male, Some Scars By Decapitation That Resembled Propeller Cuts, Possible Boat Collision; There Was Not Head And It Didn'T Look To Be Possible For A Human To Cut It'S Head Of And Leave Some Remaining Visceral Organs. Partial Carcass.	2200.11	2531.97	1977.09	2000	SE-2000-1112325	2000-MAR-10	33	pubilc beach
SE-2000-1112342	PAN-TT-0002WJ	SE14822	Historical Import	Dolphin, bottlenose	Tursiops	truncatus	W JONES	National Marine Fishery Service- Panama City	National Marine Fisheries Service- Panama City	Seacrest	Walton	FL	Gulf of Mexico	Gm, Fl, Walton, Seacrest.	FL - Walton	30.2765	decimal degrees	-86.0126	decimal degrees		2000-FEB-01	2000	FEB	winter		MODERATE DECOMPOSITION	MODERATE DECOMPOSITION	FEMALE		adult	268	cm	actual	Not Active-Response		Emaciated, Old With Flat Teeth, Scapula Evident Under Skin, Blubber Thin, Possible Offshore - Belly Spots And Other Characteristics. Part of the UME Panhandle 1999-2000 (LAD, 12 Jan 2011)	305.319	8289.4	4268.18	2000	SE-2000-1112342	2000-FEB-01	17	pubilc beach
SE-2000-1112346	FLCB093000-25	SE15247	Historical Import	Dolphin, bottlenose	Tursiops	truncatus	R Everett	Emerald Coast Wildlife Refuge	Emerald Coast Wildlife Refuge	Santa Rosa Beach	Walton	FL	CHOCTAWHATCHEE BAY	Gm, Fl, Walton, Santa Rosa Beach, Choctawhatchee Bay, Mouth Of Mack Bayou, East Side.	FL - Walton	30.4024	decimal degrees	-86.3017	decimal degrees		2000-SEP-30	2000	SEP	fall		FRESH DEAD	FRESH DEAD	FEMALE		adult	257	cm	actual	Not Active-Response		Animal Was Not Necropsied As All Available People Were Involved In Rehab Flgm092300-24 At Gulfarium.	2902.06	5763.3	4226.79	2000	SE-2000-1112346	2000-SEP-30	17	private beach
SE-2000-1112387	NWF-00-02	SE14766	Historical Import	Dolphin, bottlenose	Tursiops	truncatus	C Verlinde	Florida Department Of Environmental Protection(Nwf	Florida Department Of Environmental Protection - Panama City	Niceville	Okaloosa	FL	Gulf of Mexico	Gm, Fl, Okaloosa, Niceville, Rocky Bayou State Recreation Area At Boat Ramp.	FL - Okaloosa	30.5018	decimal degrees	-86.437	decimal degrees		2000-JAN-02	2000	JAN	winter		MODERATE DECOMPOSITION	MODERATE DECOMPOSITION	MALE		juvenile	180	cm	actual	Not Active-Response		Part of the UME Panhandle 1999-2000 (LAD, 12 Jan 2011)	130.07	56.899	7682.88	2000	SE-2000-1112387	2000-JAN-02	71	pubilc beach
SE-2000-1112393	NWF-00-04	SE14768	Historical Import	Dolphin, bottlenose	Tursiops	truncatus	C Verlinde	Florida Department Of Environmental Protection	Florida Department Of Environmental Protection - Panama City	Destin	Okaloosa	FL	Gulf of Mexico	Gm, Fl, Okaloosa, Destin, About 1 mile East Of Mid Bay Bridge.	FL - Okaloosa	30.4017	decimal degrees	-86.4204	decimal degrees		2000-JAN-06	2000	JAN	winter		MODERATE DECOMPOSITION	MODERATE DECOMPOSITION	MALE		adult	252	cm	actual	Not Active-Response		Additional Examiner(s): B Russell Part of the UME Panhandle 1999-2000 (LAD, 12 Jan 2011)	551.744	6170.84	3378.17	2000	SE-2000-1112393	2000-JAN-06	71	pubilc beach
SE-2000-1112398	NWF-00-14	SE15080	Historical Import	Dolphin, bottlenose	Tursiops	truncatus	B Russell	Fdep-Nwf Aquatic Preserves	Florida Department Of Environmental Protection, Northwest Florida Aquatic Preserve	Woodlawn Beach	Santa Rosa	FL	Gulf of Mexico	Gm, Fl, Santa Rosa, Woodlawn Beach, Boat Ramp.	FL - Escambia	30.387	decimal degrees	-86.9955	decimal degrees		2000-APR-19	2000	APR	spring		MODERATE DECOMPOSITION	MODERATE DECOMPOSITION	UNKNOWN		adult	276	cm	estimate	Not Active-Response		Shark Ate Much Of Body, Bite Size Similar To Nwf 00-13-12, Around Neck, Genital & Intestinal Region Removed. Measurements taken but apparently no necropsy performed. (LAD, 9 Dec 2010) Part of the UME Panhandle 1999-2000 (LAD, 12 Jan 2011)	1474.71	129.953	1324.78	2000	SE-2000-1112398	2000-APR-19	45	private beach
SE-2000-1112413	MS001-00	SE15367	Historical Import	Dolphin, bottlenose	Tursiops	truncatus	K Rademacher	Nmfs-Pascgoula	National Marine Fisheries Service- Pascagoula	Pascagoula	Jackson	MS	Gulf of Mexico	Gm. Ms, Jackson, Pascagoula, Mississippi Sound, Chevron Wharf.	MS Mainland	30.3499	decimal degrees	-88.5652	decimal degrees	estimate	2000-JAN-10	2000	JAN	winter		ADVANCED DECOMPOSITION	ADVANCED DECOMPOSITION	UNKNOWN		perinate	84	cm	actual	Not Active-Response		Likely Stillborn, No Skin Left	2422.17	603.412	1342.78	2000	SE-2000-1112413	2000-JAN-10	70	private beach
SE-2000-1112448	FLCB112100-29	SE15308	Historical Import	Dolphin, bottlenose	Tursiops	truncatus	R Everett	Emerald Coast Wildlidfe Refuge	Emerald Coast Wildlife Refuge	Niceville	Okaloosa	FL	CHOCTAWHATCHEE BAY	Gm, Fl, Okaloosa, Niceville, Shirk Point At Boggy Bayou, North Side Choctawhatchee Bay	FL - Okaloosa	30.4841	decimal degrees	-86.4693	decimal degrees		2000-NOV-21	2000	NOV	fall		ALIVE	FRESH DEAD	MALE		subadult	241	cm	actual	Not Active-Response		Animal Appeared Very Old; Half Of Teeth Missing From Upper Left Jaw, All Others Worn Flat, Thoracic Cavity Fill With Fluid, Enlarged And Flaccid Heart	2465.26	2255.99	5830.49	2000	SE-2000-1112448	2000-NOV-21	71	private beach
SE-2000-1112481	FLCB010600-06	SE15272	Historical Import	Dolphin, bottlenose	Tursiops	truncatus	R Everett	Emerald Coast Wildlife Refuge	Emerald Coast Wildlife Refuge	Destin	Walton	FL	Choctawhatchee Bay,	Gm, Fl, Walton, Destin, 3.5 Miles East Of Mid Bay Bridge, South Shore Of Choctawhatchee Bay.	FL - Walton	30.3875	decimal degrees	-86.3593	decimal degrees		2000-JAN-06	2000	JAN	winter		ADVANCED DECOMPOSITION	ADVANCED DECOMPOSITION	MALE		subadult	228	cm	actual	Not Active-Response		Advanced Decomposition, Sample Collection Not Known, Any Collections Would Have Been Sent To Nmfs-Pc Part of the UME Panhandle 1999-2000 (LAD, 12 Jan 2011)	452.072	78.7977	5135.31	2000	SE-2000-1112481	2000-JAN-06	17	private beach
SE-2000-1112486	NWF-00-03	SE14767	Historical Import	Dolphin, bottlenose	Tursiops	truncatus	C Verlinde	Florida Department Of Environmental Protection	Florida Department Of Environmental Protection - Panama City	Niceville	Okaloosa	FL	CHOCTAWHATCHEE BAY	Gm, Fl, Okaloosa, Niceville, White Point,North Choctawhatchee Bay.	FL - Okaloosa	30.4534	decimal degrees	-86.4184	decimal degrees		2000-JAN-02	2000	JAN	winter		MODERATE DECOMPOSITION	MODERATE DECOMPOSITION	MALE		adult	254	cm	actual	Not Active-Response		Had A Bone(?) Extending From The Right Side Of Liver Through Spleen, Small Hole Ventral Skin Just Below Umbilicus, Growth On Fluke. Part of the UME Panhandle 1999-2000 (LAD, 12 Jan 2011)	232.162	5656.16	2385.51	2000	SE-2000-1112486	2000-JAN-02	71	pubilc beach
SE-2000-1112513	MS002-00	SE15368	Historical Import	Dolphin, bottlenose	Tursiops	truncatus	K Rademacher	Nmfs-Pascgoula	National Marine Fisheries Service- Pascagoula	Ocean Springs	Jackson	MS	Gulf of Mexico	Gm, Ms, Jackson, Ocean Springs, Mississippi Sound, 7713 Bellfountain Road On Beach In Front Of House	MS Mainland	30.3448	decimal degrees	-88.7381	decimal degrees	estimate	2000-JAN-11	2000	JAN	winter		ADVANCED DECOMPOSITION	ADVANCED DECOMPOSITION	UNKNOWN		perinate	94	cm	actual	Not Active-Response		No Skin Left, Belly Area Gone, Tissue Around Jaw Bones Gone.	6617.34	3062.97	2665.09	2000	SE-2000-1112513	2000-JAN-11	70	private beach
SE-2000-1112574	FLCB010300-04	SE15270	Historical Import	Dolphin, bottlenose	Tursiops	truncatus	R Everett	Emerald Coast Wildlife Refuge	Emerald Coast Wildlife Refuge	Destin	Okaloosa	FL	Choctawhatchee Bay,	Gm, Fl, Okaloosa, Destin, 0.25 Miles East Of Mid Bay Bridge, South Shore Of Choctawhatchee Bay.	FL - Okaloosa	30.4028	decimal degrees	-86.4188	decimal degrees		2000-JAN-06	2000	JAN	winter		MUMMIFIED/SKELETAL	MUMMIFIED/SKELETAL	UNKNOWN						Not Active-Response		No Length Or Other Data Available Due To Condition Of Carcass. Part of the UME Panhandle 1999-2000 (LAD, 12 Jan 2011)	663.697	6063.79	3245.77	2000	SE-2000-1112574	2000-JAN-06	71	private beach
SE-2000-1112575	NWF-00-05	SE14769	Historical Import	Dolphin, bottlenose	Tursiops	truncatus	C Verlinde	Florida Department Of Environmental Protection	Florida Department Of Environmental Protection - Panama City	Destin	Okaloosa	FL	CHOCTAWHATCHEE BAY	Gm, Fl, Okaloosa, Destin, South Choctawhatchee Bay, About 1 mile East Of Mid Bay Bridge.	FL - Okaloosa	30.4017	decimal degrees	-86.4204	decimal degrees		2000-JAN-06	2000	JAN	winter		ADVANCED DECOMPOSITION	ADVANCED DECOMPOSITION	MALE		subadult	230	cm	actual	Not Active-Response		Additional examiner: B Russell Part of the UME Panhandle 1999-2000 (LAD, 12 Jan 2011)	551.744	6170.84	3378.17	2000	SE-2000-1112575	2000-JAN-06	71	pubilc beach
SE-2000-1112600	FLCB010600-05	SE15271	Historical Import	Dolphin, bottlenose	Tursiops	truncatus	R Everett	Emerald Coast Wildlife Refuge	Emerald Coast Wildlife Refuge	Shalimar	Okaloosa	FL	Choctawhatchee Bay,	Gm, Fl, Okaloosa, Shalimar, Northwest Shore Choctawhatchee Bay, 2.5 Miles Northeast Of Highway 85, Shalimar Bridge.	FL - Okaloosa	30.4514	decimal degrees	-86.5422	decimal degrees		2000-JAN-05	2000	JAN	winter		ADVANCED DECOMPOSITION	ADVANCED DECOMPOSITION	MALE		juvenile	217	cm	actual	Not Active-Response		Carcass Could Not Be Moved Due To Condition & Location, Local Home Owners Would Not Allow Necropsy. Part of the UME Panhandle 1999-2000 (LAD, 12 Jan 2011)	2027.54	5698.38	3021.37	2000	SE-2000-1112600	2000-JAN-05	71	private beach
SE-2000-1112623	NWF-00-12	SE15078	Historical Import	Dolphin, bottlenose	Tursiops	truncatus	B Russell	Fdep-Nwf Aquatic Preserves	Florida Department Of Environmental Protection, Northwest Florida Aquatic Preserve	Gulf Breeze	Santa Rosa	FL	Gulf of Mexico	Gm, Fl, Santa Rosa, Gulf Breeze, 1/3 Mile West Of Oreole Beach Boat Ramp.	FL - Escambia	30.3743	decimal degrees	-87.0858	decimal degrees		2000-APR-01	2000	APR	spring		ADVANCED DECOMPOSITION	ADVANCED DECOMPOSITION	MALE		adult	264	cm	actual	Not Active-Response		Teeth Extremely Worn, Some Raggedness Around Mouth, 3 Shark Bites On Flukes, Everett May Have Examined He Took Blubber And Tooth Samples. Part of the UME Panhandle 1999-2000 (LAD, 12 Jan 2011)	1436.87	604.202	1839.28	2000	SE-2000-1112623	2000-APR-01	45	private beach
SE-2000-1112638	NWF-00-06	SE14780	Historical Import	Dolphin, bottlenose	Tursiops	truncatus	C Verlinde	Florida Department Of Environmental Protection	Florida Department Of Environmental Protection - Panama City	Destin	Okaloosa	FL	Choctahatchee Bay	Gm, Fl, Okaloosa, Destin, 1.5 Miles East Of JoeS Bayou, South Choctahatchee Bay.	FL - Okaloosa	30.4168	decimal degrees	-86.4651	decimal degrees	estimate	2000-JAN-07	2000	JAN	winter		MODERATE DECOMPOSITION	MODERATE DECOMPOSITION	MALE		adult	269	cm	actual	Not Active-Response		Well Worn Teeth, Otherwise Looked Healthy. Part of the UME Panhandle 1999-2000 (LAD, 12 Jan 2011)	3363.92	2610.77	1657.75	2000	SE-2000-1112638	2000-JAN-07	71	floating
SE-2000-1112643	SHCM316	SE15025	Historical Import	Dolphin, bottlenose	Tursiops	truncatus	GT Regan	Spring Hill College	Spring Hill College	Dauphin Island	Mobile	AL	Gulf of Mexico	Gm, Al, Mobile, Dauphin Island, South Side, Under Large Fishing Pier.	Mobile	30.2469	decimal degrees	-88.1264	decimal degrees	estimate	2000-MAR-09	2000	MAR	spring		MODERATE DECOMPOSITION	MODERATE DECOMPOSITION	FEMALE		juvenile	118	cm	actual	Not Active-Response			1569.5	2158.81	3678.87	2000	SE-2000-1112643	2000-MAR-09	126	pubilc beach
SE-2000-1112644	SHCM317	SE15026	Historical Import	Dolphin, bottlenose	Tursiops	truncatus	GT Regan	Spring Hill College	Spring Hill College	Theodore	Mobile	AL	Gulf of Mexico	Gm, Al, Mobile, Theodore, West Shore Of Mobile Bay, 3 Miles South Of Fowl River.	Mobile	30.4139	decimal degrees	-88.1022	decimal degrees		2000-MAR-24	2000	MAR	spring		MODERATE DECOMPOSITION	MODERATE DECOMPOSITION	FEMALE		juvenile	182	cm	actual	Not Active-Response			507.029	3627.46	7080.54	2000	SE-2000-1112644	2000-MAR-24	126	private beach
SE-2000-1112645	SHCM318	SE15027	Historical Import	Dolphin, bottlenose	Tursiops	truncatus	GT Regan	Spring Hill College	Spring Hill College	Dauphin Island	Mobile	AL	Gulf of Mexico	Gm, Al, Mobile, Dauphin Island, South Side At Golf Course.	Mobile	30.2414	decimal degrees	-88.1067	decimal degrees		2000-MAR-27	2000	MAR	spring		FRESH DEAD	FRESH DEAD	MALE		juvenile	117	cm	actual	Not Active-Response			1249.76	2503.22	3483.95	2000	SE-2000-1112645	2000-MAR-27	126	pubilc beach
SE-2000-1112646	FLCB010300-07	SE15273	Historical Import	Dolphin, bottlenose	Tursiops	truncatus	R Everett	Emerald Coast Wildlife Refuge	Emerald Coast Wildlife Refuge	Shalimar	Okaloosa	FL	Choctawhatchee Bay,	Gm, Fl, Okaloosa, Shalimar, Eglin Air Force Base, About 0.25 Miles East Of BenS Lake, 718 Osceola Circle.	FL - Okaloosa	30.4546	decimal degrees	-86.5363	decimal degrees		2000-JAN-07	2000	JAN	winter		MUMMIFIED/SKELETAL	MUMMIFIED/SKELETAL	UNKNOWN		subadult	244	cm	actual	Not Active-Response		Call Handled By Florida Marine Patrol, Sex May Not Be Correct (female?). Part of the UME Panhandle 1999-2000 (LAD, 12 Jan 2011)	2214.68	6287.73	3307.08	2000	SE-2000-1112646	2000-JAN-07	71	private beach
SE-2000-1112657	NWF-00-11	SE14866	Historical Import	Dolphin, bottlenose	Tursiops	truncatus	C Verlinde	Florida Department Of Environmental Protection	Florida Department Of Environmental Protection, Northwest Florida Aquatic Preserve	Navarre	Santa Rosa	FL	Gulf of Mexico	Gm, Fl, Santa Rosa, Navarre, North Side Of Santa Rosa Sound.	FL - Escambia	30.4026	decimal degrees	-86.8296	decimal degrees		2000-FEB-22	2000	FEB	winter		DEAD - CONDITION UNKNOWN	MODERATE DECOMPOSITION	FEMALE		juvenile	180	cm	actual	Not Active-Response		Part of the UME Panhandle 1999-2000 (LAD, 12 Jan 2011)	1037.5	3893.33	716.663	2000	SE-2000-1112657	2000-FEB-22	45	private beach
SE-2000-1112659	FLCB02252000-12	SE15010	Historical Import	Dolphin, bottlenose	Tursiops	truncatus	R Everett	Emerald Coast Wildlife Refuge	Emerald Coast Wildlife Refuge	Destin	Okaloosa	FL	Choctawhatche Bay	Gm, Fl, Okaloosa, Destin, 1 Mile East Of Mid Bay Bridge/ South Shore Choctawhatche Bay.	FL - Okaloosa	30.4006	decimal degrees	-86.4046	decimal degrees		2000-FEB-24	2000	FEB	winter		ADVANCED DECOMPOSITION	ADVANCED DECOMPOSITION	FEMALE						Not Active-Response		Fluke And Peduncle Missing, Carcass Has A Rope Tied Around Mid Section, Appeared To Be Towing Or Security Line. Partial Carcass. Partial necropsy. Part of the UME Panhandle 1999-2000 (LAD, 12 Jan 2011)	1473.75	4677.28	3428	2000	SE-2000-1112659	2000-FEB-24	71	private beach
SE-2000-1112669	MS012-00	SE15378	Historical Import	Dolphin, bottlenose	Tursiops	truncatus	Elton Buchanan	Mississippi Department Of Marine Resources	Mississippi Department Of Marine Resources	Bay St. Louis	Hancock	MS	Gulf of Mexico	Gm, Ms, Hancock, Bay St. Louis, Union Street, St Stanislaus Pier.	MS Mainland	30.3062	decimal degrees	-89.3267	decimal degrees	estimate	2000-MAR-24	2000	MAR	spring		DEAD - CONDITION UNKNOWN	ADVANCED DECOMPOSITION	MALE		subadult	240	cm	actual	Not Active-Response		Rope 2 -3 Feet Long, Attached To Caudal Peduncle, Appeared To Be Used For Towing Post-Mortem; No Signs Of Entanglement.	1486	439.152	12613.6	2000	SE-2000-1112669	2000-MAR-24	35	pubilc beach
SE-2000-1112720	SHCM311	SE15020	Historical Import	Dolphin, bottlenose	Tursiops	truncatus	GT Regan	Spring Hill College	Spring Hill College	Orange Beach	Baldwin	AL	Gulf of Mexico	Gm, Al, Baldwin, Orange Beach, Bayou St John, Ono Island, North Side, 0.25 Mile East Of West Tip.	Baldwin(backbay)	30.2825	decimal degrees	-87.5397	decimal degrees		2000-FEB-11	2000	FEB	winter		ADVANCED DECOMPOSITION	ADVANCED DECOMPOSITION	MALE		juvenile	164	cm	actual	Not Active-Response		No Skull Fractures.	547.707	1458.56	2370.81	2000	SE-2000-1112720	2000-FEB-11	34	private beach
SE-2000-1113397	MS020-00	SE15386	Historical Import	Dolphin, bottlenose	Tursiops	truncatus	Brandon Hall	Mississippi Department Of Marine Resources	Mississippi Department Of Marine Resources	Long Beach	Harrison	MS	Gulf of Mexico	Gm, Ms, Harrison, Long Beach, Due South Of Acadian Village, Town Homes; Between Maria And Fournier Avenues.	MS Mainland	30.3557	decimal degrees	-89.1187	decimal degrees		2000-AUG-16	2000	AUG	summer		MODERATE DECOMPOSITION	MODERATE DECOMPOSITION	UNKNOWN		juvenile	85.5	in	actual	Not Active-Response		Right Half Of Fluke Missing, Skin Sloughing Off, No Noticeable Signs Of Human Interaction Besides Red Tape Already Applied To Left Pectoral Fin Upon Arrival	264.207	2544.6	2575.37	2000	SE-2000-1113397	2000-AUG-16	128	pubilc beach
SE-2000-1113502	MS019-00	SE15385	Historical Import	Dolphin, bottlenose	Tursiops	truncatus	Brandon Hall	Mississippi Department Of Marine Resources	Mississippi Department Of Marine Resources	Long Beach	Harrison	MS	Gulf of Mexico	Gm, Ms, Harrison, Long Beach, 100 Yards West Of Jim Simpson Sr. Memorial Pier	MS Mainland	30.3442	decimal degrees	-89.1494	decimal degrees		2000-AUG-13	2000	AUG	summer		MODERATE DECOMPOSITION	MODERATE DECOMPOSITION	UNKNOWN		juvenile	67	in	estimate	Not Active-Response		Partial Carcass 67 Inches Long, Tail Missing; Looks Like Sharks Got Hold Of Animal At Some Time, But No Necessarily Cause Of Death, Suspect Shark Scavenging; Dorsal Fin Has Distinct Bite Marks. Partial Carcass.	258.95	696.319	5417.25	2000	SE-2000-1113502	2000-AUG-13	128	pubilc beach
SE-2000-1113503	MS022-00	SE15388	Historical Import	Dolphin, bottlenose	Tursiops	truncatus	Brandon Hall	Mississippi Department Of Marine Resources	Mississippi Department Of Marine Resources	Harrison	Harrison	MS	Gulf of Mexico	Gm, Ms, Harrison.	MS Mainland	30.3735	decimal degrees	-89.0493	decimal degrees	estimate	2000-AUG-19	2000	AUG	summer		FRESH DEAD	FRESH DEAD	FEMALE		juvenile	205.7	cm	actual	Not Active-Response		No original Level A; data completed with information from stranding report. (LAD, 28 Jan 2011)	609.83	624.113	3222.9	2000	SE-2000-1113503	2000-AUG-19	128	pubilc beach
SE-2000-1113504	FLCB04292K-21	SE15077	Historical Import	Dolphin, bottlenose	Tursiops	truncatus	R Everett	Emerald Coast Wildlife Refuge	Emerald Coast Wildlife Refuge	Santa Rosa Beach	Walton	FL	Gulf of Mexico	Gm, Fl, Walton, Santa Rosa Beach, 75 Hewitt Point Road, South Shore Choctawhatchee Bay.	FL - Walton	30.4	decimal degrees	-86.2921	decimal degrees		2000-APR-28	2000	APR	spring		ADVANCED DECOMPOSITION	MUMMIFIED/SKELETAL	UNKNOWN		subadult	240	cm	estimate	Not Active-Response		Skull With No Teeth, Most Of Skeleton And Large Flap Of Skin Only Remains. Spine Disarticulated. Actual Length NoT Measured, 240 Cm Estimate. Partial Carcass. Part of the UME Panhandle 1999-2000 (LAD, 12 Jan 2011)	2742.83	6111.99	4618.25	2000	SE-2000-1113504	2000-APR-28	17	private beach
SE-2000-1113511	PAN-TT-0006WJ	SE15265	Historical Import	Dolphin, bottlenose	Tursiops	truncatus	W JONES	National Marine Fisheries Service-Pc	National Marine Fisheries Service- Panama City	Sea Crest	Walton	FL	Gulf of Mexico	Gm, Fl, Walton, Fort Walton Beach, Seacrest.	FL - Walton	30.3067	decimal degrees	-86.103	decimal degrees	estimate	2000-FEB-20	2000	FEB	winter		ADVANCED DECOMPOSITION	ADVANCED DECOMPOSITION	FEMALE		adult	249	cm	actual	Not Active-Response		Right Flipper Broken Or Cut In Middle, Bottom Part Of Flipper Missing, Small Hole May Have Been A Puncture Made By Sea Gulls Or Vultures. HI - CBD, Shot? - Possibly, small hole above and just behind flipper torso junction. Part of the UME Panhandle 1999-2000 (LAD, 12 Jan 2011)	709.389	1342.83	5888.15	2000	SE-2000-1113511	2000-FEB-20	17	pubilc beach
SE-2000-1113512	FLCB01072000-08	SE15274	Historical Import	Dolphin, bottlenose	Tursiops	truncatus	R Everett	Emerald Coast Wildlife Refuge	Emerald Coast Wildlife Refuge	Destin	Okaloosa	FL	Choctawhatchee Bay,	Gm, Fl, Okaloosa, Destin, Choctawhatchee Bay, South Shore, 0.3 Mile East Mid Bay Bridge.	FL - Okaloosa	30.4025	decimal degrees	-86.4153	decimal degrees		2000-JAN-06	2000	JAN	winter		MODERATE DECOMPOSITION	MODERATE DECOMPOSITION	MALE		subadult	245	cm	actual	Not Active-Response		Most Teeth Worn Or Broken, Few Lung Worms In Both Sides, Fish In Esophagus, All Stomachs Partially Full, Samples Delivered To Panama City, Fl Nmfs. Part of the UME Panhandle 1999-2000 (LAD, 12 Jan 2011)	1006.78	5723.67	3266.86	2000	SE-2000-1113512	2000-JAN-06	71	private beach
SE-2000-1113513	FLCB01112000-09	SE15275	Historical Import	Dolphin, bottlenose	Tursiops	truncatus	R Everett	Emerald Coast Wildlife Refuge	Emerald Coast Wildlife Refuge	Eglin Afb	Okaloosa	FL	CHOCTAWHATCHEE BAY	Gm, Fl, Okaloosa, Eglin Afb, Northwest Shore Choctawhatchee Bay, End Of Range Road.	FL - Okaloosa	30.4708	decimal degrees	-86.4823	decimal degrees		2000-JAN-10	2000	JAN	winter		ADVANCED DECOMPOSITION	ADVANCED DECOMPOSITION	MALE		juvenile	177	cm	actual	Not Active-Response		Young Male, No Signs Of External Trauma, Carcass Very Bloated, Samples Transferred To Nmfs-Pc Part of the UME Panhandle 1999-2000 (LAD, 12 Jan 2011)	2433.23	2925.1	4508.74	2000	SE-2000-1113513	2000-JAN-10	71	private beach
SE-2000-1113514	FLCB011200-10	SE15276	Historical Import	Dolphin, bottlenose	Tursiops	truncatus	G Gray	Emerald Coast Wildlife Refuge	Emerald Coast Wildlife Refuge	Destin	Okaloosa	FL	Gulf of Mexico	Gm, Fl, Okaloosa, Destin, Inside Destin Pass.	FL - Okaloosa	30.4319	decimal degrees	-86.5544	decimal degrees		2000-JAN-12	2000	JAN	winter		FRESH DEAD	DEAD - CONDITION UNKNOWN	FEMALE		juvenile	195	cm	actual	Not Active-Response		No original Level A; data completed based on stranding report and file at NMFS Miami. (LAD, 19 Jan 2011) Part of the UME Panhandle 1999-2000 (LAD, 12 Jan 2011)	2775.7	4452.06	1613.29	2000	SE-2000-1113514	2000-JAN-12	71	private beach
SE-2000-1113515	FLCB01182000-11	SE15277	Historical Import	Dolphin, bottlenose	Tursiops	truncatus	R Everett	Emerald Coast Wildlife Refuge	Emerald Coast Wildlife Refuge	Destin	Okaloosa	FL	CHOCTAWHATCHEE BAY	Gm, Fl, Okaloosa, Destin, 0.75 Miles West Of Mid Bay Bridge, South Shore Of Choctawhatchee Bay.	FL - Okaloosa	30.4096	decimal degrees	-86.4367	decimal degrees		2000-JAN-18	2000	JAN	winter		ADVANCED DECOMPOSITION	ADVANCED DECOMPOSITION	FEMALE	PUP/CALF					Not Active-Response		Appeared To Be Still Born Fetus, Umbilicus Attached. Part of the UME Panhandle 1999-2000 (LAD, 12 Jan 2011)	1191.13	5262.15	2572.81	2000	SE-2000-1113515	2000-JAN-18	71	private beach
SE-2000-1113517	PAN-TT-0016WJ	SE15279	Historical Import	Dolphin, bottlenose	Tursiops	truncatus	W JONES	National Marine Fisheries Service-Pc	National Marine Fisheries Service- Panama City	Santa Rosa Beach	Walton	FL	Gulf of Mexico	Gm, Fl, Walton, Santa Roas Beach, Choctawhatchee Bay	FL - Walton	30.4204	decimal degrees	-86.2353	decimal degrees		2000-JUN-08	2000	JUN	summer		DEAD - CONDITION UNKNOWN	MODERATE DECOMPOSITION	MALE	PUP/CALF	juvenile	125	cm	actual	Not Active-Response		Neonate Umbilicus With Yellow Stringy Stuff In Middle, Small Hole 2 Cm In Diameter Behind Right Flipper; No Blood In Neck Artery, Thick Blubber Layer.	5134.01	726.685	2285.67	2000	SE-2000-1113517	2000-JUN-08	17	private beach
SE-2000-1113530	MS013-00	SE15379	Historical Import	Dolphin, bottlenose	Tursiops	truncatus	Seth Bishop	Gulf Island National Seashore	National Park Service-Gulf Islands National Seashore	Biloxi	Harrison	MS	Gulf of Mexico	Gm, Ms, Harrison, Biloxi, East Ship Island, 40 Meters Inland Form The South Beach, Approximately 0.25 Miles Form West Tip	MS Barrier Island	30.2257	decimal degrees	-88.9053	decimal degrees		2000-APR-02	2000	APR	spring		ADVANCED DECOMPOSITION	ADVANCED DECOMPOSITION	MALE		adult	247	cm	actual	Not Active-Response		Large Hole On Dorsal Midline Just Behind Head; Another Large Hole On Dorsal Midline Form Rear Of Dorsal Fin To Tail.	18857.3	18628.2	4618.11	2000	SE-2000-1113530	2000-APR-02	128	island
SE-2000-1113531	MS014-00	SE15380	Historical Import	Dolphin, bottlenose	Tursiops	truncatus	John Brewer	Gulf Island National Seashore	National Park Service-Gulf Islands National Seashore	Ocean Springs	Jackson	MS	Gulf of Mexico	Gm, Ms, Jackson, Ocean Spring, Horn Island, East End Of Garden Pond, Approximate 200 Meters Off Of North Shore (Floating)	MS Barrier Island	30.2325	decimal degrees	-88.6312	decimal degrees		2000-APR-30	2000	APR	spring	Floating	FRESH DEAD	FRESH DEAD	FEMALE		adult	253	cm	actual	Not Active-Response		Was Floating Upside-Down In Ms Sound; No Visible Injuries Or Prop Scars Or Net Marks, No Obvious Signs Of Human Disturbance; Blood Running Out Of Mouth When Pulled On The Beach.	16769.4	14165.2	4000.69	2000	SE-2000-1113531	2000-APR-30	70	island
SE-2000-1113573	MS021-00	SE15387	Historical Import	Dolphin, bottlenose	Tursiops	truncatus	Brandon Hall	Mississippi Department Of Marine Resources	Mississippi Department Of Marine Resources	Gulfport	Harrison	MS	Gulf of Mexico	Gm, Ms, Harrison, Gulfport, 150 Yards West Of Hewes Avenue And Highway 90 Intersection, Shoreline	MS Mainland	30.374	decimal degrees	-89.0625	decimal degrees		2000-AUG-16	2000	AUG	summer		MODERATE DECOMPOSITION	MODERATE DECOMPOSITION	MALE		juvenile	84.5	in	actual	Not Active-Response		3 Teeth Taken, Shark Bites, Large Chunk Missing, Just Behind Blowhole, Blood Seeping Out Of This Wound; Flukes And Dorsal Fin Showing Bite Marks, Looks Like Shark Bites.	292.526	1803.67	2315.9	2000	SE-2000-1113573	2000-AUG-16	128	pubilc beach
SE-2000-1113614	GUIS-NPS-0001	SE15323	Historical Import	Dolphin, bottlenose	Tursiops	truncatus	T Davis	Gulf Island National Seashore	Gulf Islands National Seashore - Florida District	Navarre Beach	Escambia	FL	Gulf of Mexico	Gm, Fl, Escambia, Navarre Beach, North Shore Santa Rosa Island, 400 Meters East Of Facilities	FL - Escambia	30.3677	decimal degrees	-86.9646	decimal degrees		2000-FEB-29	2000	FEB	winter		FRESH DEAD	FRESH DEAD	UNKNOWN		adult	255	cm	actual	Not Active-Response		No Samples Taken. Additional Examiner(s): R Russel Part of the UME Panhandle 1999-2000 (LAD, 12 Jan 2011)	294.508	3780.45	1361.02	2000	SE-2000-1113614	2000-FEB-29	173	pubilc beach
SE-2000-1113627	MS028-00	SE15467D	Historical Import	Dolphin, bottlenose	Tursiops	truncatus	S Elics	Marine Life Oceanarium	Marine Life Oceanarium	Long Beach	Harrison	MS	Gulf of Mexico	Gm, Ms, Harrison, Long Beach	MS Mainland	30.3438	decimal degrees	-89.1417	decimal degrees	estimate	2000-AUG-12	2000	AUG	summer		MODERATE DECOMPOSITION	MODERATE DECOMPOSITION	MALE		juvenile	200	cm	actual	Not Active-Response		Dorsal fin scratched.	535.709	180.303	4686.44	2000	SE-2000-1113627	2000-AUG-12	128	pubilc beach
SE-2000-1113646	MS003-00	SE15369	Historical Import	Dolphin, bottlenose	Tursiops	truncatus	J Buchanan	Mississippi Department Of Marine Resources	Mississippi Department Of Marine Resources	Gulfport	Harrison	MS	Gulf of Mexico	Gm, Ms, Harrison, Gulfport, Port Of Gulfport, East Side	MS Mainland	30.3607	decimal degrees	-89.0839	decimal degrees	estimate	2000-JAN-19	2000	JAN	winter		ADVANCED DECOMPOSITION	DEAD - CONDITION UNKNOWN	MALE		juvenile	213.4	cm	estimate	Not Active-Response		Possibly Dolphin Found Last Week By Uscg Anchored Near Mkr 57, Fluke And Dorsal Fin Decayed.	1030.66	488.367	647.898	2000	SE-2000-1113646	2000-JAN-19	128	pubilc beach
SE-2000-1113647	MS004-00	SE15370	Historical Import	Dolphin, bottlenose	Tursiops	truncatus	Jeff Siegel	Marine Animal Productions	Mississippi Department Of Marine Resources	Harrison	Harrison	MS	Gulf of Mexico	Gm, Ms, Harrison.	MS Mainland	30.3735	decimal degrees	-89.0493	decimal degrees	estimate	2000-FEB-03	2000	FEB	winter		MODERATE DECOMPOSITION	MODERATE DECOMPOSITION	FEMALE		perinate	100	cm	estimate	Not Active-Response		Level A Form Not Filed. Data completed with information from fax cover. Fishery interaction: No. (LAD, 28 Jan 2011)	609.83	624.113	3222.9	2000	SE-2000-1113647	2000-FEB-03	128	pubilc beach
SE-2000-1113648	MS005-00	SE15371	Historical Import	Dolphin, bottlenose	Tursiops	truncatus	J Buchanan	Mississippi Department Of Marine Resources	Mississippi Department Of Marine Resources	Harrison	Harrison	MS	Gulf of Mexico	Gm, Ms, Harrison.	MS Mainland	30.3735	decimal degrees	-89.0493	decimal degrees	estimate	2000-FEB-24	2000	FEB	winter		MODERATE DECOMPOSITION	MODERATE DECOMPOSITION	MALE	PUP/CALF	perinate	114	cm	actual	Not Active-Response		Level A Form Not Filed. Data completed from information on stranding report. Fishery interaction: No. (LAD, 28 Jan 2011)	609.83	624.113	3222.9	2000	SE-2000-1113648	2000-FEB-24	128	pubilc beach
SE-2000-1113684	MS015-00	SE15381	Historical Import	Dolphin, bottlenose	Tursiops	truncatus	Shannon Elics		Mississippi Department Of Marine Resources	Long Beach	Harrison	MS	Gulf of Mexico	Gm, Ms, Harrison, Long Beach, Highway 90 And Jefferson Davis	MS Mainland	30.3438	decimal degrees	-89.1471	decimal degrees	estimate	2000-JUL-11	2000	JUL	summer		MODERATE DECOMPOSITION	MODERATE DECOMPOSITION	FEMALE		juvenile	210	cm	estimate	Not Active-Response		Was Unable To Guess A Weight Due To The Loss Of Blowhole, Low Neck And No Flukes, Due To Post Mortem Predation.	369.024	499.301	5205.76	2000	SE-2000-1113684	2000-JUL-11	128	pubilc beach
SE-2000-1113685	MS016-00	SE15382	Historical Import	Dolphin, bottlenose	Tursiops	truncatus	Martin Halloway	Mississippi Department Of Marine Resources	Mississippi Department Of Marine Resources	Long Beach	Harrison	MS	Gulf of Mexico	Gm, Ms, Harrison, Long Beach, Gulf And Jefferson Davis Avenue	MS Mainland	30.3438	decimal degrees	-89.1471	decimal degrees	estimate	2000-JUL-09	2000	JUL	summer		ADVANCED DECOMPOSITION	ADVANCED DECOMPOSITION	UNKNOWN						Not Active-Response		Partial Carcass- To Decayed To Tell Anything.	369.024	499.301	5205.76	2000	SE-2000-1113685	2000-JUL-09	128	pubilc beach
SE-2000-1113686	MS017-00	SE15383	Historical Import	Dolphin, bottlenose	Tursiops	truncatus	Martin T Holloway	Mississippi Department Of Marine Resources	Mississippi Department Of Marine Resources	Pass Christian	Harrison	MS	Gulf of Mexico	Gm, Ms, Harrison, Pass Christian, Directly In Front Of 1453 East Beach Boulevard.	MS Mainland	30.3295	decimal degrees	-89.1941	decimal degrees	estimate	2000-JUL-10	2000	JUL	summer		MODERATE DECOMPOSITION	MODERATE DECOMPOSITION	FEMALE		subadult	90	in	actual	Not Active-Response		Large Semicircle Section Of Flesh Missing Behind Head, Dimensions Are Approximately 1 Foot Wide X 4 Inches Deep.	300.331	5291.49	8820.2	2000	SE-2000-1113686	2000-JUL-10	128	pubilc beach
SE-2000-1113687	MS018-00	SE15384	Historical Import	Dolphin, bottlenose	Tursiops	truncatus	Brandon Hall	Mississippi Department Of Marine Resources	Mississippi Department Of Marine Resources	Biloxi	Jackson	MS	Gulf of Mexico	Gm, Ms, Jackson, Biloxi, 1 Mile East Of Drawbridge	MS Mainland	30.3976	decimal degrees	-88.8456	decimal degrees		2000-JUL-27	2000	JUL	summer		MODERATE DECOMPOSITION	MODERATE DECOMPOSITION	UNKNOWN		juvenile	51	in	actual	Not Active-Response		Crab Pot Line Wrapped Around Animal At Axilla, Float Still Attached, Pot Possibly Attached Under Animal, Unknown Whether Entanglement Occurred Pre-Or-Post Mortem; Possibility Of Death Before Constriction; Bloating After Drifting Into Rope, Could Have Caused Dolphin To Become Hung Up.	581.809	1407.19	65.0244	2000	SE-2000-1113687	2000-JUL-27	70	floating
SE-2000-1113791	MS008-00	SE15374	Historical Import	Dolphin, bottlenose	Tursiops	truncatus	Edward O'Connell	Gulf Island National Seashore	National Park Service-Gulf Islands National Seashore	Gulfport	Harrison	MS	Gulf of Mexico	Gm, Ms, Harrison, Gulfport, West Ship Island, South Shore, 0.5 Miles East Of Ranger Station.	MS Barrier Island	30.2	decimal degrees	-88.9583	decimal degrees		2000-FEB-19	2000	FEB	winter		MODERATE DECOMPOSITION	MODERATE DECOMPOSITION	UNKNOWN		juvenile	148	cm	actual	Not Active-Response		Been Dead For Some Time, Eyes And Internal Organs Mostly Gone	21436.7	21303.8	1920.31	2000	SE-2000-1113791	2000-FEB-19	128	island
SE-2000-1113806	NWF-00-07	SE14781	Historical Import	Dolphin, bottlenose	Tursiops	truncatus	B Russell	Florida Department Of Environmental Protection	Florida Department Of Environmental Protection - Panama City	Niceville	Walton	FL	Choctahatchee Bay	Gm, Fl, Walton, Niceville, Northeast Side Of Choctawhatchee Bay, Choctaw Beach.	FL - Walton	30.4782	decimal degrees	-86.3265	decimal degrees		2000-JAN-12	2000	JAN	winter		MODERATE DECOMPOSITION	MODERATE DECOMPOSITION	FEMALE		juvenile	137	cm	actual	Not Active-Response		Rake Marks Possible. Additional Examiner(s): C Verlinde. Part of the UME Panhandle 1999-2000 (LAD, 12 Jan 2011)	405.934	441.479	4452.76	2000	SE-2000-1113806	2000-JAN-12	17	pubilc beach
SE-2000-1113914	SHCM-327	SE15335	Historical Import	Dolphin, bottlenose	Tursiops	truncatus	Gerald T Regan	Spring Hill College	Spring Hill College	Theodore	Mobile	AL	Mobile Bay	Gm, Al, Mobile, Theodore, Mobile Bay, West Shore	Mobile	30.3833	decimal degrees	-88.1	decimal degrees		2000-NOV-06	2000	NOV	fall		MODERATE DECOMPOSITION	MODERATE DECOMPOSITION	FEMALE		adult	249	cm	actual	Not Active-Response		No Skull Fracture Or Arthritis, lumps in right lung.	977.439	5341.49	6499.52	2000	SE-2000-1113914	2000-NOV-06	126	private beach
SE-2000-1114015	FLSRS0407200015	SE14992	Historical Import	Dolphin, bottlenose	Tursiops	truncatus	R Everett	Emerald Coast Wildlife Refuge	Emerald Coast Wildlife Refuge	Gulf Breeze	Santa Rosa	FL	Gulf of Mexico	Gm, Fl, Santa Rosa, Gulf Breeze, North Shore Santa Rosa Sound, 1574 Winding Shore Drive.	FL - Escambia	30.394	decimal degrees	-86.9542	decimal degrees		2000-APR-07	2000	APR	spring		ADVANCED DECOMPOSITION	ADVANCED DECOMPOSITION	MALE		adult	268	cm	actual	Not Active-Response		Very Old Animal, Worn Teeth, Small Dorsal, Skin Peeled Almost Completely Away. Part of the UME Panhandle 1999-2000 (LAD, 12 Jan 2011)	1007.23	4181.1	1327.9	2000	SE-2000-1114015	2000-APR-07	45	private beach
SE-2000-1114076	FLSRS05152K-23	SE15091	Historical Import	Dolphin, bottlenose	Tursiops	truncatus	R Everett	Emerald Coast Wildlife Refuge	Emerald Coast Wildlife Refuge	Gulf Breeze	Santa Rosa	FL	Gulf of Mexico	Gm, Fl, Santa Rosa, Gulf Breeze, 5333 Soundside Drive, North Shore Santa Rosa Sound, Northeast Of Marker # 125.	FL - Escambia	30.3888	decimal degrees	-86.9857	decimal degrees		2000-MAY-15	2000	MAY	spring		ADVANCED DECOMPOSITION	ADVANCED DECOMPOSITION	UNKNOWN		juvenile	220	cm	estimate	Not Active-Response		200 Cm To Peduncle/ 220 Cm Estimate Total. Dorsal And Fluke Eaten By Sharks, Very Decomposed, Blubber Melted, Several Teeth Missing, Anal-Genital Area Eaten Away By Fishes And Crabs, Eyes Eaten. Partial Carcass. Part of the UME Panhandle 1999-2000 (LAD, 12 Jan 2011)	1430.49	1083.56	1325.46	2000	SE-2000-1114076	2000-MAY-15	45	private beach
SE-2000-1114205	MA010-00	SE15376	Historical Import	Dolphin, bottlenose	Tursiops	truncatus	Edward O'Connell	Gulf Island National Seashore	National Park Service-Gulf Islands National Seashore	Gulfport	Harrison	MS	Gulf of Mexico	Gm, Ms, Harrison, Gulfport, West Ship Island, South Shore, 0.6 Miles East Of Boardwalk.	MS Barrier Island	30.205	decimal degrees	-88.9717	decimal degrees		2000-MAR-06	2000	MAR	spring		MODERATE DECOMPOSITION	MODERATE DECOMPOSITION	UNKNOWN	PUP/CALF	perinate	109.22	cm	actual	Not Active-Response		Young, Teeth Not present, Appeared Healthy-No Obvious Wounds, Injuries, And Sufficiently Sized For Length (Not Skinny)	20586.8	20317.1	592.112	2000	SE-2000-1114205	2000-MAR-06	128	island
SE-2000-1114206	MS011-00	SE15377	Historical Import	Dolphin, bottlenose	Tursiops	truncatus	Edward O'Connell	Gulf Island National Seashore	National Park Service-Gulf Islands National Seashore	Pascagoula	Jackson	MS	Gulf of Mexico	Gm, Ms, Jackson, Pascagoula, Horn Island, South Shore, 1.25 Miles East Of Ranger Station Tower, At High Tide Line	MS Barrier Island	30.2267	decimal degrees	-88.65	decimal degrees		2000-FEB-26	2000	FEB	winter		MODERATE DECOMPOSITION	MODERATE DECOMPOSITION	UNKNOWN	PUP/CALF	perinate	96.5	cm	estimate	Not Active-Response		Young, Teeth Not Erupted, Enough Decomposition To Indeterminate Sex, No Outside Signs Of Injury.	17779.8	15640.5	4958.4	2000	SE-2000-1114206	2000-FEB-26	70	island
SE-2001-1110026	MS007-01	SE16085	Historical Import	Dolphin, bottlenose	Tursiops	truncatus	E O'CONNELL	U.S. National Park Service, Gulf Island National Seashore	Gulf Islands National Seashore - Mississippi District	Biloxi	Harrison	MS	Gulf of Mexico	Gm, Ms, Harrison, Biloxi, East Ship Island, South Beach, Broad Sand Flats,1 Mile West Of Treeline.	MS Barrier Island	30.2286	decimal degrees	-88.8986	decimal degrees		2001-MAR-08	2001	MAR	spring		MODERATE DECOMPOSITION	MODERATE DECOMPOSITION	MALE		juvenile	74	in	actual	Not Active-Response		No external Signs Of Injury, Entanglement and human interaction.	18475.4	18239.2	4430.8	2001	SE-2001-1110026	2001-MAR-08	128	island
SE-2001-1110278	GUIS-NPS-01-11	SE15941	Historical Import	Dolphin, bottlenose	Tursiops	truncatus	K BERRY	Gulf Islands National Seashore	Gulf Islands National Seashore - Florida District	Pensacola Beach	Escambia	FL	Gulf of Mexico	Gm, Fl, Escambia, Pensacola Beach, Fort Pickens Area, 100 Yards West Of Jetties, Gulf Island National Seashore.	FL - Escambia	30.3307	decimal degrees	-87.2985	decimal degrees		2001-DEC-13	2001	DEC	winter		MODERATE DECOMPOSITION	MODERATE DECOMPOSITION	FEMALE	SUBADULT	juvenile	198.4	cm	actual	Not Active-Response			662.15	5154.15	634.236	2001	SE-2001-1110278	2001-DEC-13	173	pubilc beach
SE-2001-1110681	GUIS-NPS-01-02	SE15481	Historical Import	Dolphin, bottlenose	Tursiops	truncatus	DANIELLE OGURCAK	National Park Services, Gulf Islands National Seashore	Gulf Islands National Seashore - Florida District	Gulf Breeze	Santa Rosa	FL	Pensacola Bay	Gm, Fl, Santa Rosa, Gulf Breeze, North Shore Naval Live Oaks - Guis Boundary, 200 Meters From Western Boundary	FL - Escambia	30.3674	decimal degrees	-87.1531	decimal degrees		2001-JAN-19	2001	JAN	winter		MODERATE DECOMPOSITION	MODERATE DECOMPOSITION	UNKNOWN	UNKNOWN	juvenile	224	cm	actual	Not Active-Response		Very Bloated; Nothing Unusual Noticed, Left Flipper Mostly Missing, Outgassing Occurring.	635.704	2429.26	1828.2	2001	SE-2001-1110681	2001-JAN-19	45	pubilc beach
SE-2001-1110756	GUIS-NPS-01-04	SE15518	Historical Import	Dolphin, bottlenose	Tursiops	truncatus	TROY DAVIS	U.S. National Park Services, Gulf Islands National Seashore	Gulf Islands National Seashore - Florida District	Pensacola Beach	Escambia	FL	Gulf of Mexico	Gm, Fl, Escambia, Pensacola Beach, Langdon Beach, Ft. Pickens Area Of Gulf Islands National Seashore.	FL - Escambia	30.3162	decimal degrees	-87.2628	decimal degrees		2001-MAR-13	2001	MAR	spring		ADVANCED DECOMPOSITION	ADVANCED DECOMPOSITION	UNKNOWN		perinate	81	cm	actual	Not Active-Response		Possible Still Birth, Carcass Was Very Decomposed And Difficult To Identify.	319.381	7439.33	1023.56	2001	SE-2001-1110756	2001-MAR-13	173	pubilc beach
SE-2001-1110966	MS005-01	SE16083	Historical Import	Dolphin, bottlenose	Tursiops	truncatus	B Hall	Mississippi Department Of Marine Resources	Mississippi Department Of Marine Resources	Bay St. Louis	Hancock	MS	Gulf of Mexico	Gm, Ms, Hancock, Bay St. Louis, About Mid-Way Between Highway 90 Bridge & Ulman Street Pier, West Shore Line South Of Highway 90.	MS Mainland	30.3157	decimal degrees	-89.3225	decimal degrees		2001-APR-02	2001	APR	spring		MODERATE DECOMPOSITION	MODERATE DECOMPOSITION	UNKNOWN		juvenile	75.5	in	actual	Not Active-Response		Only Visible Signs Of Deterioration Are Sun Blisters, Otherwise Animal In Fair Condition, Left Side Of Body buried On Sand, No Way Of Telling What Left Side Of Body Looks Like.	400.745	1015.75	13458.2	2001	SE-2001-1110966	2001-APR-02	35	pubilc beach
SE-2001-1111021	MS004-01	SE16082	Historical Import	Dolphin, bottlenose	Tursiops	truncatus	B Hall	Mississippi Department Of Marine Resources	Mississippi Department Of Marine Resources	Pass Christain	Harrison	MS	Gulf of Mexico	Gm, Ms, Harrison, Pass Christian, Mississippi Sound, Directly South Of PirateS Cove.	MS Mainland	30.3281	decimal degrees	-89.201	decimal degrees		2001-MAR-01	2001	MAR	spring		MODERATE DECOMPOSITION	MODERATE DECOMPOSITION	UNKNOWN		subadult	91	in	actual	Not Active-Response		Skin Starting To Slough Off, Been Death For A Few Days, Dorsal Fin Decomposed From Wave Action, likely female.	260.276	4617.13	8863.53	2001	SE-2001-1111021	2001-MAR-01	128	pubilc beach
SE-2001-1111060	MS018-01	SE16120	Historical Import	Dolphin, bottlenose	Tursiops	truncatus	P Martin	National Park Service-Gulf Island National Seashore-Ms	Gulf Islands National Seashore - Mississippi District	Pascagoula	Jackson	MS	Mississippi Sound	Gm, Ms, Jackson, Pascagoula, North Shore Petit Bois Island, Mississippi Sound, 1/4 Miles East Of West Tip, Just Below High Tide Line.	MS Barrier Island	30.2151	decimal degrees	-88.5034	decimal degrees		2001-MAY-05	2001	MAY	spring		ADVANCED DECOMPOSITION	ADVANCED DECOMPOSITION	UNKNOWN		subadult	96	in	estimate	Not Active-Response		Hole Resembling Gunshot Wound-Belly Right Of Mid Line About 8" Behind The Right Flipper. Advanced Decomposition, Had Signs Of An Outward Injury, Possible Broken Right Flipper And Possible Gunshot Wound On Belly. Original file destroyed during hurricane Katrina in 2005.(LAD, 31 Aug 2010)	14726	14072.6	784.303	2001	SE-2001-1111060	2001-MAY-05	70	island
SE-2001-1111695	FLCB031301-03	SE15653	Historical Import	Dolphin, bottlenose	Tursiops	truncatus	R Everett	Emerald Coast Wildlife Refuge	Emerald Coast Wildlife Refuge	Niceville	Okaloosa	FL	CHOCTAWHATCHEE BAY	Gm, Fl, Okaloosa, Niceville, Shirk Point At Boggy Bayou, North Side Of Choctawhatchee Bay.	FL - Okaloosa	30.4841	decimal degrees	-86.4693	decimal degrees		2001-MAR-13	2001	MAR	spring		MODERATE DECOMPOSITION	MODERATE DECOMPOSITION	FEMALE	ADULT	subadult	237	cm	actual	Not Active-Response		Animal Was Lactating, Full Necropsy Not Performed.	2465.26	2255.99	5830.49	2001	SE-2001-1111695	2001-MAR-13	71	private beach
SE-2001-1111777	SHCM-339	SE15655	Historical Import	Dolphin, bottlenose	Tursiops	truncatus	G T Regan	Spring Hill College	Spring Hill College	Dauphin Island	Mobile	AL	Mississippi Sound	Gm, Al, Mobile, Dauphin Island, Mississippi Sound Side Of The Island, About 2 Miles From West Tip.	Mobile	30.2355	decimal degrees	-88.2751	decimal degrees		2001-MAY-12	2001	MAY	spring		MODERATE DECOMPOSITION	MODERATE DECOMPOSITION	MALE		adult	267	cm	actual	Not Active-Response		Head to landfill after earbones were saved.	15328.8	15842.9	2252.99	2001	SE-2001-1111777	2001-MAY-12	126	pubilc beach
SE-2001-1111880	SHCM-340	SE15656	Historical Import	Dolphin, bottlenose	Tursiops	truncatus	G T Regan	Spring Hill College	Spring Hill College	Dauphin Island	Mobile	AL	Gulf of Mexico	Gm, Al, Dauphin Island, Gulf Side, West Tip Of Sand Island.	Mobile	30.2286	decimal degrees	-88.1125	decimal degrees		2001-MAY-12	2001	MAY	spring		MUMMIFIED/SKELETAL	MUMMIFIED/SKELETAL	UNKNOWN		subadult	229	cm	actual	Not Active-Response		Head to landfill after earbones were saved.	2776.12	3823.62	4998.79	2001	SE-2001-1111880	2001-MAY-12	126	pubilc beach
SE-2001-1111881	SHCM-341	SE15657	Historical Import	Dolphin, bottlenose	Tursiops	truncatus	Gerald Regan	Spring Hill College	Spring Hill College	Orange Beach	Baldwin	AL	Perdido Bay	Gm, Al, Orange Beach, Perdido Bay, North Side Ono Island.	Baldwin(backbay)	30.2886	decimal degrees	-87.5217	decimal degrees		2001-MAY-15	2001	MAY	spring		FRESH DEAD	FRESH DEAD	MALE		subadult	230	cm	actual	Not Active-Response			815.772	2360.34	2392.86	2001	SE-2001-1111881	2001-MAY-15	34	private beach
SE-2001-1111944	MS019-01	SE16121	Historical Import	Dolphin, bottlenose	Tursiops	truncatus	B MOORE	National Park Service-Gulf Island National Seashore-Ms	Gulf Islands National Seashore - Mississippi District	Pascagoula	Jackson	MS	Mississippi Sound	Gm, Ms, Pascagoula, Petit Bois Island, Mississippi Sound, 30 Yards North Of North Beach, Floating 2.5 Miles East Of West Tip.	MS Barrier Island	30.213	decimal degrees	-88.4856	decimal degrees		2001-NOV-06	2001	NOV	fall	Floating	MODERATE DECOMPOSITION	MODERATE DECOMPOSITION	FEMALE						Not Active-Response		Floating, Left Adrift, Spray Painted Red "X" On Side Of Carcass, Unable To Get Teeth.	14969.1	14609.9	912.097	2001	SE-2001-1111944	2001-NOV-06	70	floating
SE-2001-1111945	MS020-01	SE16122	Historical Import	Dolphin, bottlenose	Tursiops	truncatus	P Martin	National Park Service-Gulf Island National Seashore-Ms	Gulf Islands National Seashore - Mississippi District	Biloxi	Harrison	MS	Mississippi Sound	Gm, Ms, Harrison, Biloxi, Mississippi Sound, North Shore Of East Ship Island, Gulf Islands National Seashore, 100 Yards East Of West Tip, Between Water Line & High Tide Line.	MS Barrier Island	30.2195	decimal degrees	-88.9242	decimal degrees		2001-NOV-17	2001	NOV	fall		MODERATE DECOMPOSITION	MODERATE DECOMPOSITION	UNKNOWN		subadult	230	cm	estimate	Not Active-Response		Original file destroyed during hurricane Katrina in 2005.(LAD, 31 Aug 2010)	19532.5	19588	4907.68	2001	SE-2001-1111945	2001-NOV-17	128	island
SE-2001-1111995	NWF-01-01	SE15485	Historical Import	Dolphin, bottlenose	Tursiops	truncatus	NADINE CRAFT	Northwest Florida Aquatic Preserve	Florida Department Of Environmental Protection, Northwest Florida Aquatic Preserve	Perdido Key	Escambia	FL	Gulf of Mexico	Gm, Fl, Escambia, Perdido Key, 3 Miles West Of Bridge Over Perdido Key	FL - Escambia	30.2934	decimal degrees	-87.4441	decimal degrees		2001-JAN-30	2001	JAN	winter		FRESH DEAD	FRESH DEAD	MALE		adult	248	cm	actual	Not Active-Response		Many Scars Long And Punctures, Several Long Scars Crossing The Back,Perhaps Old Net Scars. Teeth Worn; Many Parasites(Like Long Barnacles) On The Edge Of Fluke,And Dorsal Fin. Additional Examiner(s): Ben Russell.	226.661	2259.12	1734.48	2001	SE-2001-1111995	2001-JAN-30	173	pubilc beach
SE-2001-1112013	SHCM-334	SE15646	Historical Import	Dolphin, bottlenose	Tursiops	truncatus	G T Regan	Spring Hill College	Spring Hill College	Dauphin Island	Mobile	AL	Gulf of Mexico	Gm, Al, Mobile, Dauphin Island, South Side, About 9 Miles From East Tip.	Mobile	30.2411	decimal degrees	-88.2248	decimal degrees	estimate	2001-MAR-14	2001	MAR	spring		ADVANCED DECOMPOSITION	ADVANCED DECOMPOSITION	MALE		subadult	230	cm	actual	Not Active-Response		Emaciated. (LAD, 28 Jun 2010)	10675	10965.1	2408.68	2001	SE-2001-1112013	2001-MAR-14	126	pubilc beach
SE-2001-1112053	MS021-01	SE16123	Historical Import	Dolphin, bottlenose	Tursiops	truncatus	B MOORE	National Park Service-Gulf Island National Seashore-Ms	Gulf Islands National Seashore - Mississippi District	Gautier	Jackson	MS	Mississippi Sound	Gm, Ms, Jackson, Gautier, Mississippi Sound, Horn Island, North Shore, 1 Mile West Of Station, In The Surf Zone.	MS Barrier Island	30.2473	decimal degrees	-88.6985	decimal degrees		2001-DEC-01	2001	DEC	winter		ADVANCED DECOMPOSITION	ADVANCED DECOMPOSITION	MALE		adult	110	in	actual	Not Active-Response		Shark Bites.	16572.4	12789	3245.54	2001	SE-2001-1112053	2001-DEC-01	70	island
SE-2001-1112079	MS022-01	SE16124	Historical Import	Dolphin, bottlenose	Tursiops	truncatus	T Wilkinson	National Park Service-Gulf Island National Seashore-Ms	Gulf Islands National Seashore - Mississippi District	Gautier	Jackson	MS	Mississippi Sound	Gm, Ms. Jackson, Gautier, Mississippi Sound, Horn Island, North Shore, Gulf Islands National Seashore, 1 Mile From West Tip, Within Tide Zone On Beach	MS Barrier Island	30.2443	decimal degrees	-88.7549	decimal degrees		2001-NOV-19	2001	NOV	fall		DEAD - CONDITION UNKNOWN	MODERATE DECOMPOSITION	FEMALE		subadult	91	in	actual	Not Active-Response		Marked With Red Flagging And Removed Dorsal Fin.	17875.3	12956.4	1163.96	2001	SE-2001-1112079	2001-NOV-19	70	island
SE-2001-1112117	GUIS-NPS-01-01	SE15473	Historical Import	Dolphin, bottlenose	Tursiops	truncatus	TROY DAVIS	U.S. National Park Services, Gulf Islands National Seashore	Gulf Islands National Seashore - Florida District	Pensacola Beach	Escambia	FL	Gulf of Mexico	Gm, Fl, Escambia, Pensacola Beach, North Shore Of Fort Pickens Area Fo Gulf Islands National Seashore, 1/4 Mile East Of Ranger Station	FL - Escambia	30.3192	decimal degrees	-87.243	decimal degrees		2001-JAN-17	2001	JAN	winter		MODERATE DECOMPOSITION	MODERATE DECOMPOSITION	UNKNOWN	UNKNOWN	juvenile	200	cm	actual	Not Active-Response		Very Little Fat Present On Body Missing Large Portion Of Lower Abdomen Including Skin, Muscle And Intestines.	98.0087	7518.92	473.772	2001	SE-2001-1112117	2001-JAN-17	173	pubilc beach
SE-2001-1112133	MS009-01	SE16087	Historical Import	Dolphin, bottlenose	Tursiops	truncatus	B Hall	Mississippi Department Of Marine Resources	Mississippi Department Of Marine Resources	Pass Christain	Harrison	MS	Gulf of Mexico	Gm, Ms, Harrison, Pass Christian, Mississippi Sound, Just South Intersection Of Cedar Avenue And Highway 90, About 1 Mile West Of Pass Christian Harbor.	MS Mainland	30.3061	decimal degrees	-89.2705	decimal degrees		2001-APR-12	2001	APR	spring		ADVANCED DECOMPOSITION	ADVANCED DECOMPOSITION	FEMALE		juvenile	77.5	in	actual	Not Active-Response		Very Sun burnt, All Out Skin Sloughed Off, Half Buried, Can'T See Dorsal Fin, Half Of Flukes Gone, Skin Decomposed Around Jaw, Chunk Bitten Out Of Belly, Nasty. Original file destroyed during hurricane Katrina in 2005.(LAD, 31 Aug 2010)	301.981	2459.45	10724.8	2001	SE-2001-1112133	2001-APR-12	128	pubilc beach
SE-2001-1112134	MS010-01	SE16088	Historical Import	Dolphin, bottlenose	Tursiops	truncatus	B Hall	Mississippi Department Of Marine Resources	Mississippi Department Of Marine Resources	Long Beach	Harrison	MS	Gulf of Mexico	Gm, Ms, Harrison, Long Beach, Mississippi Sound, Across Of Oasis Condos And Arbor Station.	MS Mainland	30.3344	decimal degrees	-89.1768	decimal degrees		2001-APR-14	2001	APR	spring		ADVANCED DECOMPOSITION	DEAD - CONDITION UNKNOWN	MALE		adult	103.5	in	actual	Not Active-Response		Been Dead For Long Time, Plenty Of Bite Marks, Jaw Bone Protruding, All Skin Gone Off Jawbone, Bloating And Decomposing Really Bad, No Teeth. Original file destroyed during hurricane Katrina in 2005.(LAD, 31 Aug 2010)	305.889	3541.02	8186.47	2001	SE-2001-1112134	2001-APR-14	128	pubilc beach
SE-2001-1112168	MS011-01	SE16089	Historical Import	Dolphin, bottlenose	Tursiops	truncatus	E O'CONNELL	U.S. National Park Service, Gulf Island National Seashore	Gulf Islands National Seashore - Mississippi District	Pascagoula	Jackson	MS	Gulf of Mexico	Gm, Ms, Jackson, Pascagoula, South Shore Of Horn Island, 200 Meters East Of Ranger Station Trail.	MS Barrier Island	30.2305	decimal degrees	-88.671	decimal degrees		2001-APR-12	2001	APR	spring		ADVANCED DECOMPOSITION	ADVANCED DECOMPOSITION	UNKNOWN		perinate	40	in	estimate	Not Active-Response		Advanced Decomposition, But No Signs Of Outward Injury, Entanglement Or Human Interaction, Young Animal, No Teeth Present In Lower Jaw.	17890.3	14831.4	4853.61	2001	SE-2001-1112168	2001-APR-12	70	island
SE-2001-1112169	SHCM-342	SE15801	Historical Import	Dolphin, bottlenose	Tursiops	truncatus	G T Regan	Spring Hill College	Spring Hill College	Gulf Shores	Baldwin	AL	Gulf of Mexico	Gm, Al, Baldwin, Gulf Shores, South End Of Mobile Street, On Dsfwr Property, Beach Facing Gulf Of Mexico	Baldwin (BStoOB)	30.2247	decimal degrees	-87.8333	decimal degrees		2001-JUN-20	2001	JUN	summer		FRESH DEAD	FRESH DEAD	MALE		juvenile	185	cm	actual	Not Active-Response		3-in cut on tail stock just ahead of left fluke. No stomach contents and histopath samples taken (LAD, 15 Jul 2010)	2215.58	5715.02	5784.57	2001	SE-2001-1112169	2001-JUN-20	34	pubilc beach
SE-2001-1112761	NWF-01-02	SE16104	Historical Import	Dolphin, bottlenose	Tursiops	truncatus	B Russell	Northwest Florida Aquatic Preserve	Northwest Florida Aquatic Preserve	Pensacola	Escambia	FL	Gulf of Mexico	Gm, Fl, Escambia, Pensacola Pass, East Side.	FL - Escambia	30.3262	decimal degrees	-87.2984	decimal degrees		2001-MAR-27	2001	MAR	spring		ADVANCED DECOMPOSITION	ADVANCED DECOMPOSITION	FEMALE		adult	257	cm	actual	Not Active-Response		Teeth Worn, Many Rake Marks Around Abdominal Area.	506.571	5525.96	713.096	2001	SE-2001-1112761	2001-MAR-27	173	pubilc beach
SE-2001-1112763	SHCM-328	SE15546	Historical Import	Dolphin, bottlenose	Tursiops	truncatus	G T Regan	Spring Hill College	Spring Hill College	Dauphin Island	Mobile	AL	Mobile Bay	Gm, Al, Dauphin Island, North Side Portersville Bay, Just East Of Airport Runway.	Mobile	30.2597	decimal degrees	-88.1242	decimal degrees		2001-JAN-30	2001	JAN	winter		MODERATE DECOMPOSITION	MODERATE DECOMPOSITION	FEMALE						Not Active-Response		Broken Right Dentary, Interaction Evidence Was Witnessed By Mark Van Hoose, Weight Of Carcass Without Tail.	990.839	1049.92	2284.25	2001	SE-2001-1112763	2001-JAN-30	126	private beach
SE-2001-1112764	SHCM-329	SE15547	Historical Import	Dolphin, bottlenose	Tursiops	truncatus	G T Regan	Spring Hill College	Spring Hill College	Alabama Port	Mobile	AL	Mobile Bay	Gm, Al, Mobile, Alabama Port, Mobile Bay, West Shore, 3.5 Miles South Of Fowl River.	Mobile	30.3878	decimal degrees	-88.1072	decimal degrees		2001-FEB-12	2001	FEB	winter		MODERATE DECOMPOSITION	MODERATE DECOMPOSITION	UNKNOWN		juvenile	201	cm	actual	Not Active-Response		Additional examiner: Cheryl King.	272.674	5503.68	7244.61	2001	SE-2001-1112764	2001-FEB-12	126	private beach
SE-2001-1112765	SHCM-330	SE15548	Historical Import	Dolphin, bottlenose	Tursiops	truncatus	G T Regan	Spring Hill College	Spring Hill College	Gulf Shores	Baldwin	AL	Mobile Bay	Gm, Al, Baldwin, Gulf Shores, Near Fort Morgan	Baldwin (BStoOB)	30.2217	decimal degrees	-88.0161	decimal degrees		2001-FEB-13	2001	FEB	winter		FRESH DEAD	FRESH DEAD	FEMALE		juvenile	72	in	estimate	Not Active-Response		Xenobalanus Abundant; Length Less Than 72 Inches.	813.318	1107.52	375.409	2001	SE-2001-1112765	2001-FEB-13	34	pubilc beach
SE-2001-1112766	SHCM-331	SE15549	Historical Import	Dolphin, bottlenose	Tursiops	truncatus	G T Regan	Spring Hill College	Spring Hill College	Dauphin Island	Mobile	AL	Gulf of Mexico	Gm, Al, Dauphin Island, South Side, 100 Yards West Of Concrete Sidewalk	Mobile	30.245	decimal degrees	-88.0783	decimal degrees		2001-MAR-04	2001	MAR	spring		ADVANCED DECOMPOSITION	ADVANCED DECOMPOSITION	MALE		juvenile	219	cm	actual	Not Active-Response		Xenobalanus abundant.	571.973	591.026	2267.72	2001	SE-2001-1112766	2001-MAR-04	126	pubilc beach
SE-2001-1112767	SHCM-332	SE15550	Historical Import	Dolphin, bottlenose	Tursiops	truncatus	G T Regan	Spring Hill College	Spring Hill College	Dauphin Island	Mobile	AL	Gulf of Mexico	Gm, Al, Dauphin Island, South Side, West Of Trees, 2329 Bienville Boulevard.	Mobile	30.2495	decimal degrees	-88.1543	decimal degrees	estimate	2001-MAR-05	2001	MAR	spring		ADVANCED DECOMPOSITION	ADVANCED DECOMPOSITION	FEMALE		subadult	230	cm	actual	Not Active-Response		6 Corpora Albicantia On Left Ovary.	4068.7	4172.22	2963.06	2001	SE-2001-1112767	2001-MAR-05	126	pubilc beach
SE-2001-1112895	MS001-01	SE16079	Historical Import	Dolphin, bottlenose	Tursiops	truncatus	E O'CONNELL	U.S National Park Service, Gulf Island National Seashore	Gulf Islands National Seashore - Mississippi District	Pascagoula	Jackson	MS	Gulf of Mexico	Gm, Ms, Jackson, Pascagoula, Horn Island, South Shore, Mid Island, 500 Feet East Of Ranger Station Trail.	MS Barrier Island	30.2303	decimal degrees	-88.67	decimal degrees		2001-JAN-13	2001	JAN	winter		MODERATE DECOMPOSITION	MODERATE DECOMPOSITION	UNKNOWN		juvenile	173	cm	actual	Not Active-Response		Some Decomposition, Not Able To Accurately Determine Sex, No External Sign Of Injury / interaction.	17885.4	14867.4	4859.55	2001	SE-2001-1112895	2001-JAN-13	70	island
SE-2001-1112928	MS014-01	SE16092	Historical Import	Dolphin, bottlenose	Tursiops	truncatus	B Hall	Mississippi Department Of Marine Resources	Mississippi Department Of Marine Resources	Gulfport	Harrison	MS	Gulf of Mexico	Gm, Ms, Harrison, Gulfport, Due South Of Alamo Plaza Hotel, Just West Of Highway 90 And Dubuys Road.	MS Mainland	30.3865	decimal degrees	-89.0049	decimal degrees		2001-JUL-19	2001	JUL	summer		FRESH DEAD	FRESH DEAD	FEMALE		juvenile	66	in	actual	Not Active-Response		Fairly Fresh, Only About 1/4 Of Skin Sloughed Off, No Unusual Marks On Left Side, Right Side Buried.	262.798	2661	7518.72	2001	SE-2001-1112928	2001-JUL-19	128	pubilc beach
SE-2001-1113001	MS002-01	SE16080	Historical Import	Dolphin, bottlenose	Tursiops	truncatus	E O'CONNELL	National Park Service, Gulf Island National Seashore	Gulf Islands National Seashore - Mississippi District	Horn Island	Jackson	MS	Gulf of Mexico	Gm, Ms, Jackson, Horn Island, South Shore, Mid-Island, 20 Yards West Of Ranger Station Trail	MS Barrier Island	30.2251	decimal degrees	-88.6705	decimal degrees		2001-FEB-07	2001	FEB	winter		ADVANCED DECOMPOSITION	ADVANCED DECOMPOSITION	UNKNOWN		perinate	99	cm	actual	Not Active-Response		No Signs Of Outward Injury, Entanglement Or Human Interaction Though Decomposition Was Advanced, Young Dolphin. All material was gone upon observation 2 days later.	18453.1	15428.1	5435.33	2001	SE-2001-1113001	2001-FEB-07	70	island
SE-2001-1113002	MS003-01	SE16081	Historical Import	Dolphin, bottlenose	Tursiops	truncatus	B Hall	Mississippi Department Of Marine Resources	Mississippi Department Of Marine Resources	Bay St. Louis	Hancock	MS	Gulf of Mexico	Gm, Ms, Hancock, Bay St. Louis, Mississippi Sound, About 1/2 Mile West Of Washington Street Pier Or About 1 Mile West Of St. Stanislaus.	MS Mainland	30.3009	decimal degrees	-89.3327	decimal degrees		2001-FEB-20	2001	FEB	winter		MODERATE DECOMPOSITION	MODERATE DECOMPOSITION	UNKNOWN	PUP/CALF	perinate	79.5	cm	estimate	Not Active-Response		Baby, Probable Lost, No Teeth To Pull; About 4 Inches Forward Of Dorsal To Base Of Skull Mutilated, Skin Dried And Stretched, Hard To See Any Bite Marks, Tail Gone, Very Young.	2125.36	535.429	12258.8	2001	SE-2001-1113002	2001-FEB-20	35	pubilc beach
SE-2001-1113140	MS012-01	SE16090	Historical Import	Dolphin, bottlenose	Tursiops	truncatus	E O'CONNELL	U.S. National Park Service, Gulf Island National Seashore	Gulf Islands National Seashore - Mississippi District	Biloxi	Jackson	MS	Gulf of Mexico	Gm, Ms, Jackson, Biloxi, Horn Island, Mississippi Sound, North Shore On West Side Of Big Lagoon Mouth.	MS Barrier Island	30.2515	decimal degrees	-88.7124	decimal degrees		2001-APR-13	2001	APR	spring		MUMMIFIED/SKELETAL	MUMMIFIED/SKELETAL	UNKNOWN		juvenile	80	in	actual	Not Active-Response		Only Bones And Skin Remaining Of This Animal, Could Not Determine Sex Or Note Any Unusual Injuries Or Signs Of Human Interaction.	16343	12436.1	2752.21	2001	SE-2001-1113140	2001-APR-13	70	island
SE-2001-1113143	SHCM-338	SE15650	Historical Import	Dolphin, bottlenose	Tursiops	truncatus	G T Regan	Spring Hill College	Spring Hill College	Orange Beach	Baldwin	AL	Perdido Pass	Gm, Al, Baldwin, Orange Beach, Robinson Island, North Tip Just Inside Perdido Pass.	Baldwin(backbay)	30.2878	decimal degrees	-87.5492	decimal degrees		2001-APR-10	2001	APR	spring		ADVANCED DECOMPOSITION	ADVANCED DECOMPOSITION	UNKNOWN	ADULT					Not Active-Response			853.722	680.656	1665.63	2001	SE-2001-1113143	2001-APR-10	34	island
SE-2001-1113169	MS013-01	SE16091	Historical Import	Dolphin, bottlenose	Tursiops	truncatus	L SANDERFORD	Marine Life Oceanarium	Marine Life Oceanarium	Gulfport	Harrison	MS	Gulf of Mexico	Gm, Ms, Harrison, Gulfport, Between Courthouse Road & Church Avenue In Front Of ShoneyS & Sunny Beach, Jetski Rent.	MS Mainland	30.3783	decimal degrees	-89.0419	decimal degrees	estimate	2001-JUN-14	2001	JUN	summer		ADVANCED DECOMPOSITION	ADVANCED DECOMPOSITION	UNKNOWN		adult	255	cm	actual	Not Active-Response		Almost Totally Decomposed, Left At Site, Marked With Red Ribbon.	294.511	265.99	4112.94	2001	SE-2001-1113169	2001-JUN-14	128	pubilc beach
SE-2001-1113170	MS008-01	SE16086	Historical Import	Dolphin, bottlenose	Tursiops	truncatus	B Hall	Mississippi Department Of Marine Resources	Mississippi Department Of Marine Resources	Long Beach	Harrison	MS	Gulf of Mexico	Gm, Ms, Harrison, Long Beach, Mississippi Sound, About 2-3 Miles East Of Long Beach Harbor, Across From Markham Drive On Highway 90.	MS Mainland	30.3334	decimal degrees	-89.179	decimal degrees		2001-APR-09	2001	APR	spring		MODERATE DECOMPOSITION	MODERATE DECOMPOSITION	MALE		subadult	96.5	in	actual	Not Active-Response		All Skin Sloughing Off, Skin Form Pectoral Fin Forward Gone, Eyes Gone, Teeth Gone, Weird Marks, Just Forward Of Dorsal On Left Side, Been Dead For A While, Totally Water Logged, Bite Marks All Over. Original file destroyed during hurricane Katrina in 2005.(LAD, 31 Aug 2010)	341.212	3772.55	8410.38	2001	SE-2001-1113170	2001-APR-09	128	pubilc beach
SE-2001-1113174	MS015-01	SE16093	Historical Import	Dolphin, bottlenose	Tursiops	truncatus	W HOGGARD	U. S. National Marine Fishery Service - Pascagoula	National Marine Fisheries Service- Pascagoula	Pascagoula	Jackson	MS	Gulf of Mexico	Gm, Ms, Jackson, Pascagoula, Pascagoula Beach At Market Street-Sea Wall.	MS Mainland	30.343	decimal degrees	-88.5483	decimal degrees	estimate	2001-AUG-24	2001	AUG	summer		MODERATE DECOMPOSITION	MODERATE DECOMPOSITION	FEMALE		juvenile	217	cm	actual	Not Active-Response		Skin Sloughing, Young Animal.	3072.05	1317.93	583.993	2001	SE-2001-1113174	2001-AUG-24	70	pubilc beach
SE-2001-1113182	FLCB012501-01	SE15486	Historical Import	Dolphin, bottlenose	Tursiops	truncatus	George Gray	Emerald Coast Wildlife Refuge	Emerald Coast Wildlife Refuge	Blue Water Bay	Okaloosa	FL	CHOCTAWHATCHEE BAY	Gm, Fl, Okaloosa, Blue Water Bay, Choctawhatchee Bay, North End Of Mid-Bay Bridge	FL - Okaloosa	30.4543	decimal degrees	-86.4158	decimal degrees		2001-JAN-25	2001	JAN	winter		ADVANCED DECOMPOSITION	ADVANCED DECOMPOSITION	MALE		juvenile	137	cm	actual	Not Active-Response		Time Of Day Did Not Allow Necropsy. Animal Burried By Local Sanitation That Evening. Two Teeth Taken.	7.96209	5652.75	2490	2001	SE-2001-1113182	2001-JAN-25	71	pubilc beach
SE-2001-1113184	GUIS-NPS-01-03	SE15512	Historical Import	Dolphin, bottlenose	Tursiops	truncatus	TROY DAVIS	U.S. National Park Services, Gulf Islands National Seashore	Gulf Islands National Seashore - Florida District	Pensacola Beach	Escambia	FL	Gulf of Mexico	Gm, Fl, Escambia, Pensacola Beach, County Parking Lot 11a, Gulf Side	FL - Escambia	30.3464	decimal degrees	-87.059	decimal degrees	estimate	2001-FEB-25	2001	FEB	winter		DEAD - CONDITION UNKNOWN	DEAD - CONDITION UNKNOWN	UNKNOWN		adult	276	cm	actual	Not Active-Response			203.644	4384.37	1762.01	2001	SE-2001-1113184	2001-FEB-25	173	pubilc beach
SE-2001-1113204	MS016-01	SE16094	Historical Import	Dolphin, bottlenose	Tursiops	truncatus	J Siegel	Marine Life Oceanarium	Marine Life Oceanarium	Biloxi	Harrison	MS	Gulf of Mexico	Gm, Ms, Harrison, Biloxi, Highway 90 Between Veterans Avenue & St. Peter Street, In Front Of Methodist Retirement Home.	MS Mainland	30.3925	decimal degrees	-88.9343	decimal degrees	estimate	2001-AUG-30	2001	AUG	summer		FRESH DEAD	FRESH DEAD	FEMALE		juvenile	223	cm	actual	Not Active-Response		Tagged Dolphin # Fb 623 From 1982 Catch And Release Project Study By Dr. Dukes & Dr. Mobisher, Necropsy Video Taped, Animal Had Large Scar On Right Side Of Head Of Gape Of Mouth.	313.179	2778.48	8260.15	2001	SE-2001-1113204	2001-AUG-30	128	pubilc beach
SE-2001-1113214	MS006-01	SE16084	Historical Import	Dolphin, bottlenose	Tursiops	truncatus	W E O'Connell	U.S National Park Service, Gulf Island National Seashore	Gulf Islands National Seashore - Mississippi District	Biloxi	Harrison	MS	Gulf of Mexico	Gm, Ms, Harrison, Biloxi, West Ship Island, South Beach 1 Mile From East End Near Where Vegetation Stops.	MS Barrier Island	30.2101	decimal degrees	-88.9519	decimal degrees	estimate	2001-FEB-22	2001	FEB	winter		ADVANCED DECOMPOSITION	DEAD - CONDITION UNKNOWN	UNKNOWN		subadult	93	in	actual	Not Active-Response		Advanced Decomposition-Unable To Determine Sex, No Tags Or Identification, No Signs Of Outward Injury, Entanglement Or Human Interaction. 3 Teeth Taken From Lower Jaw.	20424.1	20540.2	2445.3	2001	SE-2001-1113214	2001-FEB-22	128	island
SE-2001-1113357	FLPB022101-02	SE15510	Historical Import	Dolphin, bottlenose	Tursiops	truncatus	R Everett	Emerald Coast Wildlife Refuge	Emerald Coast Wildlife Refuge	Pensacola Beach	Escambia	FL	Pensacola Bay	Gm, Fl, Escambia, Pensacola, Pensacola Bay, 615 Bayshore Drive/ North Shore Pensacola Bay	FL - Escambia	30.391	decimal degrees	-87.2525	decimal degrees		2001-FEB-21	2001	FEB	winter		ADVANCED DECOMPOSITION	ADVANCED DECOMPOSITION	FEMALE		juvenile	202	cm	actual	Not Active-Response		Skeletal Remains And Some Dried Skin Around Abdomen Only Remains.	421.927	1041.58	1024.39	2001	SE-2001-1113357	2001-FEB-21	173	private beach
SE-2001-1113558	SHCM-333	SE15551	Historical Import	Dolphin, bottlenose	Tursiops	truncatus	G T Regan	Spring Hill College	Spring Hill College	Gulf Shores	Baldwin	AL	Mobile Bay	Gm, Al, Gulf Shores, Fort Morgan Peninsula, Mobile Bay, North Side Between Mile Markers 2-3.	Baldwin (BStoOB)	30.2388	decimal degrees	-87.9712	decimal degrees	estimate	2001-MAR-04	2001	MAR	spring		FRESH DEAD	FRESH DEAD	MALE		perinate	95	cm	actual	Not Active-Response		Lung Tissue Floated, Some Umbilical Cord Present.	805.542	2327.33	2798.87	2001	SE-2001-1113558	2001-MAR-04	34	pubilc beach
SE-2001-1113740	SHCM-336	SE15648	Historical Import	Dolphin, bottlenose	Tursiops	truncatus	G T Regan	Spring Hill College	Spring Hill College	Dauphin Island	Mobile	AL	Gulf of Mexico	Gm, Al, Mobile, Dauphin Island, South Side, 100 Yards West Of Fishing Pier.	Mobile	30.2469	decimal degrees	-88.1289	decimal degrees		2001-MAR-23	2001	MAR	spring		FRESH DEAD	FRESH DEAD	FEMALE		juvenile	218	cm	actual	Not Active-Response		Abundant ascitic fluid, red. Erysipelothrix infaction diagnosed in prosector-Regan.	1773.03	2292.92	3644.87	2001	SE-2001-1113740	2001-MAR-23	126	pubilc beach
SE-2001-1113741	SHCM-337	SE15649	Historical Import	Dolphin, bottlenose	Tursiops	truncatus	G T Regan	Spring Hill College	Spring Hill College	Orange Beach	Baldwin	AL	Perdido Bay	Gm, Al, Baldwin, Orange Beach, Perdido Bay Open Water Off Innerarity Point, Fl.	FL - Escambia	30.3308	decimal degrees	-87.4956	decimal degrees		2001-MAR-30	2001	MAR	spring		FRESH DEAD	FRESH DEAD	UNKNOWN	PUP/CALF					Not Active-Response		Specimen Was Taken From An Adult Dolphin That Was Holding It On The Water Surface, Even Though It Was Lifeless.	3713.11	1787.12	2463.73	2001	SE-2001-1113741	2001-MAR-30	34	floating
SE-2001-1114199	SHCM-344	SE15918	Historical Import	Dolphin, bottlenose	Tursiops	truncatus	G T Regan	Spring Hill College	Spring Hill College	Fairhope	Baldwin	AL	Mobile Bay	Gm, Al, Baldwin, Fairhope, Shore Of Mobile Bay- Holly Beach.	Baldwin(backbay)	30.4167	decimal degrees	-87.9105	decimal degrees		2001-SEP-30	2001	SEP	fall		MODERATE DECOMPOSITION	MODERATE DECOMPOSITION	FEMALE		juvenile	138	cm	actual	Not Active-Response			585.207	180.635	9125.15	2001	SE-2001-1114199	2001-SEP-30	34	private beach
SE-2001-1114200	SHCM-345	SE15919	Historical Import	Dolphin, bottlenose	Tursiops	truncatus	G T Regan	Spring Hill College	Spring Hill College	Theodore	Mobile	AL	Mobile Bay	Gm, Al, Mobile, Theodore, Mobile Bay, West Shore 0.25 Miles North Mouth Of Fowl River.	Mobile	30.4667	decimal degrees	-88.0988	decimal degrees		2001-DEC-19	2001	DEC	winter		MODERATE DECOMPOSITION	MODERATE DECOMPOSITION	MALE		adult	275	cm	actual	Not Active-Response			1500.87	2808.78	6995.94	2001	SE-2001-1114200	2001-DEC-19	126	salt marsh
SE-2001-1114339	MS017-01	SE16119	Historical Import	Dolphin, bottlenose	Tursiops	truncatus	B Hall	Mississippi Department Of Marine Resources	Mississippi Department Of Marine Resources	Waveland	Hancock	MS	Mississippi Sound	Gm, Ms, Hancock, Waveland, Mississippi Sound, Due South Of Acadian Bay Land, At 300 Yards West Of Bay/ Waveland Line.	MS Mainland	30.2913	decimal degrees	-89.35	decimal degrees		2001-OCT-27	2001	OCT	fall		MODERATE DECOMPOSITION	MODERATE DECOMPOSITION	UNKNOWN	ADULT	adult	103	in	actual	Not Active-Response			2522.1	2500.57	11502.4	2001	SE-2001-1114339	2001-OCT-27	35	pubilc beach
SE-2001-1114369	SHCM-343	SE15917	Historical Import	Dolphin, bottlenose	Tursiops	truncatus	G T Regan	Spring Hill College	Spring Hill College	Gulf Shores	Baldwin	AL	Gulf of Mexico	Gm, Al, Baldwin, Gulf Shores, Front Of Surfside Street, Gulf Of Mexico Beach.	Baldwin (BStoOB)	30.2298	decimal degrees	-87.905	decimal degrees	estimate	2001-SEP-06	2001	SEP	fall		MODERATE DECOMPOSITION	MODERATE DECOMPOSITION	FEMALE						Not Active-Response		No Skull Fracture, No Corpora Albicantia; Flukes And Part Of Of Tail Stock Missing, Surface Was Not Clearly Left By A Human Instrument, Irregular As From Crabs. Partial Carcass.	841.659	1775.95	4966	2001	SE-2001-1114369	2001-SEP-06	34	pubilc beach
SE-2002-1000299	FLGM012402-01	SER02-032	Confirmed - Medium Report	Dolphin, bottlenose	Tursiops	truncatus	Richard Everett	Stranding Center, INC	Stranding Center, INC	Pensacola Beach	Escambia	FL	Gulf of Mexico	Behind Hampton Inn	FL - Escambia	30.3192	decimal minutes	-87.1442	decimal minutes		2002-JAN-23	2002	JAN	winter	Beach or Land	MODERATE DECOMPOSITION	MODERATE DECOMPOSITION	MALE	PUP/CALF	juvenile	115	cm	actual	Not Active-Response		Level-A states carcass was frozen for later exam, however, no information on a necropsy can be located. Emailed R. Everett and C.J. McGrew with The Stranding Center 1/18/2008 and received no answer by 3/7/2008. Emailed D. Sipps on 3/7/2008 and received reply that she cannot help and that these records may have been destroyed in Hurricane Ivan. - nmo 3/11/2008	1471.01	2191.13	2873.62	2002	SE-2002-1000299	2002-JAN-23	173	pubilc beach
SE-2002-1000301	SHCM-346	SER02-035	Confirmed - High Report	Dolphin, bottlenose	Tursiops	truncatus	Gerald Regan	Spring Hill College, Alabama Dolphin Research and Rescue	Spring Hill College, Alabama Dolphin Research and Rescue	Theodora	Mobile	AL	Mobile Bay	W. shore, 500 yds. north of fowl river	Mobile	30.5764	decimal minutes	88.0778	decimal minutes		2002-JAN-23	2002	JAN	winter	Beach or Land	ADVANCED DECOMPOSITION	ADVANCED DECOMPOSITION	FEMALE	UNKNOWN	subadult	244	cm	actual	Not Active-Response			608.928	821.819	3784.25	2002	SE-2002-1000301	2002-JAN-23	126	private beach
SE-2002-1000302	MS001-02	SER02-036	Confirmed - High Report	Dolphin, bottlenose	Tursiops	truncatus	Christie Hicks	Institute for Marine Mammal Studies	Institute for Marine Mammal Studies	Gulfport	Harrison	MS	Gulf of Mexico	Floating 20 yds or so west of Heses Pier	MS Mainland	30.3711	decimal minutes	-89.0872	decimal minutes		2002-JAN-23	2002	JAN	winter	Floating	FRESH DEAD	FRESH DEAD	FEMALE	ADULT	adult	264	cm	actual	Not Active-Response		Tagged animal 632 from 1982 study. Animal had a late term fetus (sent to LSU for necropsy). 2 sets of tissue samples collected for LSU and OSU.	159.922	657.444	1791.31	2002	SE-2002-1000302	2002-JAN-23	128	pubilc beach
SE-2002-1000497	SHCM-347	SER02-042	Confirmed - High Report	Dolphin, bottlenose	Tursiops	truncatus	Gerald Regan	Spring Hill College, Alabama Dolphin Research and Rescue	Spring Hill College, Alabama Dolphin Research and Rescue	Gulf Shores	Baldwin	AL	Gulf of Mexico	4 mi W of State Hwy 59 along Hwy 182	Baldwin (BStoOB)	30.2328	decimal minutes	-87.7811	decimal minutes		2002-JAN-24	2002	JAN	winter	Beach or Land	FRESH DEAD	FRESH DEAD	UNKNOWN	UNKNOWN	perinate	106	cm	actual	Not Active-Response		One large black spot on left lung, possibly a hemorrhage?	1639.59	6767.44	5612.39	2002	SE-2002-1000497	2002-JAN-24	34	pubilc beach
SE-2002-1000499	SHCM-348	SER02-044	Confirmed - Medium Report	Dolphin, bottlenose	Tursiops	truncatus	Gerald Regan	Spring Hill College, Alabama Dolphin Research and Rescue	Spring Hill College, Alabama Dolphin Research and Rescue	Dauphin Island	Mobile	AL	Gulf of Mexico		Mobile	30.2447	decimal minutes	-88.08	decimal minutes		2002-JAN-25	2002	JAN	winter	Beach or Land	MODERATE DECOMPOSITION	MODERATE DECOMPOSITION	UNKNOWN	PUP/CALF	perinate	42	in	estimate	Not Active-Response		Level-A states this carcass was frozen to be used in a training workshop, but no further paperwork could be located. Necropsy is assumed No.	644.588	683.461	2417.45	2002	SE-2002-1000499	2002-JAN-25	126	pubilc beach
SE-2002-1000513	SHCM-349	SER02-053	Confirmed - High Report	Dolphin, bottlenose	Tursiops	truncatus	Gerald Regan	Spring Hill College, Alabama Dolphin Research and Rescue	Spring Hill College, Alabama Dolphin Research and Rescue	Gulf Shores	Baldwin	AL	Gulf of Mexico	W of highway 59	Baldwin (BStoOB)	30.2342	decimal minutes	-87.7714	decimal minutes		2002-JAN-30	2002	JAN	winter		ADVANCED DECOMPOSITION	ADVANCED DECOMPOSITION	MALE	UNKNOWN	adult	260	cm	actual	Not Active-Response			753.436	5841.35	5593.44	2002	SE-2002-1000513	2002-JAN-30	34	pubilc beach
SE-2002-1000540	MS004-02	SER02-074	Confirmed - Medium Report	Dolphin, bottlenose	Tursiops	truncatus	Timothy Wilkinson	Gulf Islands National Seashore, MS District	Gulf Islands National Seashore, MS District	Ship Island	Harrison	MS	Gulf of Mexico	West tip of Ship Island south shore	MS Barrier Island	30.2108	deg/min/sec	-88.9872	deg/min/sec		2002-FEB-04	2002	FEB	winter		ADVANCED DECOMPOSITION	ADVANCED DECOMPOSITION	UNKNOWN	ADULT	adult	102	in	actual	Not Active-Response		Mostly intact, some visceral material exposed, eyeball pulled out by seagull. Dorsal fin removed by rangers as method of marking carcass.	19605.8	19231	920.7	2002	SE-2002-1000540	2002-FEB-04	128	island
SE-2002-1000686	FLPK022202-03	SER02-101	Confirmed - Medium Report	Dolphin, bottlenose	Tursiops	truncatus	Daniel Johnson	Stranding Center, INC	Stranding Center, INC	Perdido Key	Escambia	FL	Gulf of Mexico	5850 Galvez Rd. Galvez boat ramp	FL - Escambia	30.3242	decimal minutes	-87.4469	decimal minutes		2002-FEB-22	2002	FEB	winter		ADVANCED DECOMPOSITION	ADVANCED DECOMPOSITION	MALE	YEARLING	perinate	102.5	cm	actual	Not Active-Response			2258.16	581.511	1669.96	2002	SE-2002-1000686	2002-FEB-22	173	private beach
SE-2002-1000708	MS012-02	SER02-123	Confirmed - Medium Report	Dolphin, bottlenose	Tursiops	truncatus	Lance Twombly	Gulf Islands National Seashore - FL	National Park Service	Ocean Springs	Jackson	MS	Gulf of Mexico	North Beach near W. tip, 300 m. E. of Chimney Area	MS Barrier Island	30.248	decimal degrees	-88.699	decimal degrees		2002-MAR-05	2002	MAR	spring		FRESH DEAD	FRESH DEAD	UNKNOWN	UNKNOWN	subadult	95	in	estimate	Not Active-Response		"Date of 3.6.02 marked on animal with orange spray paint. Dorsal fin was cut off and 3 mid-teeth from lower right jaw were extracted." (PRESUMABLY BY EXAMINER, Lance Twombly?)	16505.2	12713.8	3167.93	2002	SE-2002-1000708	2002-MAR-05	70	island
SE-2002-1000711	SHCM-351	SER02-126	Confirmed - High Report	Dolphin, bottlenose	Tursiops	truncatus	Gerald Regan	Spring Hill College, Alabama Dolphin Research and Rescue	Spring Hill College, Alabama Dolphin Research and Rescue	Gulf Shores	Mobile	AL	Mobile Bay	N. shore of Ft. Morgan peninsula between Strongs Bayou and Council Lane	Mobile	30.2514	deg/min/sec	-87.8269	deg/min/sec		2002-MAR-08	2002	MAR	spring		FRESH DEAD	FRESH DEAD	MALE	YEARLING	juvenile	72	in	estimate	Not Active-Response		From the 9 CRD's: length 174cm, weight 70 Stomach contents: none Internal parasites, braunia in main stomach and pyloric No organs weighed	404.539	6244.53	2932.42	2002	SE-2002-1000711	2002-MAR-08	126	private beach
SE-2002-1000724	SHCM-352	SER02-139	Confirmed - High Report	Dolphin, bottlenose	Tursiops	truncatus	Gerald Regan	Spring Hill College, Alabama Dolphin Research and Rescue	Spring Hill College, Alabama Dolphin Research and Rescue	Orange Beach	Baldwin	AL	Gulf of Mexico	S. bank of Intracoastal Waterway near HWY 161	Baldwin(backbay)	30.2939	deg/min/sec	-87.5867	deg/min/sec		2002-MAR-13	2002	MAR	spring		FRESH DEAD	FRESH DEAD	FEMALE	PUP/CALF	perinate	101.4	cm	actual	Not Active-Response		From 34 CDR's: Stomach contents: none Internal parasites: none No organs were weighed Hemorrhage on R side of neck, skull fracture on L occipital/temporal region. No ascetic fluid	371.812	2480.56	636.689	2002	SE-2002-1000724	2002-MAR-13	34	private beach
SE-2002-1000727	MS013-02	SER02-142	Confirmed - Medium Report	Dolphin, bottlenose	Tursiops	truncatus	Lance Twombly	Gulf Islands National Seashore, MS District	Gulf Islands National Seashore, MS District	Gulfport	Harrison	MS	Gulf of Mexico	N beach of W Ship Island E of lighthouse ~ 1/2 mi.	MS Barrier Island	30.2129	decimal degrees	-88.9577	decimal degrees		2002-MAR-15	2002	MAR	spring		ADVANCED DECOMPOSITION	ADVANCED DECOMPOSITION	UNKNOWN	UNKNOWN	juvenile	72	in	estimate	Not Active-Response		Removed dorsal fin and 3 teeth from upper right jaw. Marked date (3-15-02) on carcass. Note: lower jaw missing.	20025.7	20012.5	1856.01	2002	SE-2002-1000727	2002-MAR-15	128	island
SE-2002-1001012	MS008-02	SER02-194	Confirmed - Medium Report	Dolphin, bottlenose	Tursiops	truncatus	Brandon Hall	MS Dept. of Marine Resources	MS Dept. of Marine Resources	Waveland	Hancock	MS	Gulf of Mexico	100 yds E of Waveland Municipal Pier at tideline	MS Mainland	30.2911	decimal minutes	-89.3775	decimal minutes		2002-MAR-20	2002	MAR	spring		MODERATE DECOMPOSITION	MODERATE DECOMPOSITION	MALE	PUP/CALF	perinate	95	cm	actual	Not Active-Response			1559.96	3587.32	11905.3	2002	SE-2002-1001012	2002-MAR-20	35	pubilc beach
SE-2002-1001022	FLCB032502-04	SER02-200	Confirmed - Medium Report	Dolphin, bottlenose	Tursiops	truncatus	George Gray	Emerald Coast Wildlife Refuge	Emerald Coast Wildlife Refuge	Seminole	Okaloosa	FL	Gulf of Mexico	1/4 mi NNW of White Point/ Choctawhatchee Bay	FL - Okaloosa	30.4586	decimal minutes	-86.4283	decimal minutes		2002-MAR-22	2002	MAR	spring		ADVANCED DECOMPOSITION	ADVANCED DECOMPOSITION	MALE	YEARLING	perinate	107.5	cm	actual	Not Active-Response		Lying on left side, abdominal cavity empty, penis extended, skin 90 percent gone, some leathery blubber; one tooth taken from upper right jaw, extended only 2 cm from jaw bone.	995.378	4851.7	2918.09	2002	SE-2002-1001022	2002-MAR-22	71	private beach
SE-2002-1001032	MS014-02	SER02-206	Confirmed - Medium Report	Dolphin, bottlenose	Tursiops	truncatus	Benjamin Moore	National Park Service	National Park Service	Gavier	Jackson	MS	Gulf of Mexico	S Beach 1/4 mi E of ranger station in tideline	MS Barrier Island	30.2378	decimal minutes	-88.6753	decimal minutes		2002-MAR-23	2002	MAR	spring		ADVANCED DECOMPOSITION	ADVANCED DECOMPOSITION	MALE	UNKNOWN		0			Not Active-Response			17215.2	13968.6	4115.39	2002	SE-2002-1001032	2002-MAR-23	70	island
[truncated: 1,323 more rows]
