# Supplementary material for: Gauging the influence of increased search effort on reporting rates of bottlenose dolphin (Tursiops truncatus) strandings following the deepwater horizon oil spill
Source: PLoS One. 2018 Jun 21;13(6):e0199214. doi: 10.1371/journal.pone.0199214 (PMC6013114; doi:10.1371/journal.pone.0199214)
Supplement: S2 Table — (XLSX) [file pone.0199214.s002.xlsx]

## Sheet: Sheet1
National Database Number	Obs. Date	Month	Range	State	County	Locale	Segment	Geographic Subgroup	Observation Latitude	Observation Longitude	BLANK	Include /Exclude	Level A Comment Observer Interpretation	IAP Resource	ICS 214	1/10 mi	Has Responders
SE-1996-1113466	1996-01-10	1/1996	Pre-Spill	Mississippi	Jackson	Petit Bois Island	MSJK2-034	MS Barrier Island	30.2022	-88.4439		Include	NA - Not Active Response	NA	NA	NA	NA
SE-1996-1113752	1996-01-14	1/1996	Pre-Spill	Mississippi	Jackson	Horn Island	MSJK1-022	MS Barrier Island	30.2249	-88.6263		Include	NA - Not Active Response	NA	NA	NA	NA
SE-1996-1113387	1996-01-16	1/1996	Pre-Spill	Louisiana	Jefferson	Grand Terre I	LAJF01-024-30	LA - Remote	29.2932	-89.909		Include	NA - Not Active Response	NA	NA	NA	NA
SE-1996-1113415	1996-01-16	1/1996	Pre-Spill	Louisiana	Jefferson	Grand Terre I	LAJF01-024-30	LA - Remote	29.2932	-89.909		Include	NA - Not Active Response	NA	NA	NA	NA
SE-1996-1113386	1996-01-17	1/1996	Pre-Spill	Louisiana	Jefferson	Grand Terre I	LAJF01-024-30	LA - Remote	29.2932	-89.909		Include	NA - Not Active Response	NA	NA	NA	NA
SE-1996-1113549	1996-01-17	1/1996	Pre-Spill	Louisiana	Jefferson	Grand Terre I	LAJF01-024-10	LA - Remote	29.2895	-89.9078		Include	NA - Not Active Response	NA	NA	NA	NA
SE-1996-1110328	1996-01-23	1/1996	Pre-Spill	Alabama	Mobile	West Point Island	ALMO1-022	Mobile	30.243	-88.2163		Include	NA - Not Active Response	NA	NA	NA	NA
SE-1996-1111198	1996-01-24	1/1996	Pre-Spill	Louisiana	Lafourche	Fourchon Beach	LALF02-006-10	LA - Private	29.0982	-90.1907		Include	NA - Not Active Response	NA	NA	NA	NA
SE-1996-1113834	1996-01-24	1/1996	Pre-Spill	Louisiana	Lafourche	Fourchon Beach	LALF02-013-10	LA - Private	29.121	-90.1489		Include	NA - Not Active Response	NA	NA	NA	NA
SE-1996-1113835	1996-01-24	1/1996	Pre-Spill	Louisiana	Lafourche	Fourchon Beach	LALF02-013-10	LA - Private	29.1303	-90.1337		Include	NA - Not Active Response	NA	NA	NA	NA
SE-1996-1111332	1996-01-26	1/1996	Pre-Spill	Louisiana	Jefferson	Grand Isle	LAJF01-010-10	LA - Public	29.2398	-89.9786		Include	NA - Not Active Response	NA	NA	NA	NA
SE-1996-1111466	1996-01-26	1/1996	Pre-Spill	Louisiana	Jefferson	Grand Isle	LAJF01-010-10	LA - Public	29.2398	-89.9786		Include	NA - Not Active Response	NA	NA	NA	NA
SE-1996-1109907	1996-01-27	1/1996	Pre-Spill	Louisiana	Jefferson	Grand Isle	LAJF01-010-15	LA - Public	29.2319	-89.9925		Include	NA - Not Active Response	NA	NA	NA	NA
SE-1996-1109934	1996-01-27	1/1996	Pre-Spill	Louisiana	Jefferson	Grand Isle	LAJF01-010-15	LA - Private	29.2319	-89.9925		Include	NA - Not Active Response	NA	NA	NA	NA
SE-1996-1113836	1996-01-27	1/1996	Pre-Spill	Louisiana	Jefferson	Grand Isle	LAJF01-010-15	LA - Public	29.2319	-89.9925		Include	NA - Not Active Response	NA	NA	NA	NA
SE-1996-1113837	1996-01-27	1/1996	Pre-Spill	Louisiana	Jefferson	Grand Isle	LAJF01-010-15	LA - Public	29.2319	-89.9925		Include	NA - Not Active Response	NA	NA	NA	NA
SE-1996-1110562	1996-01-29	1/1996	Pre-Spill	Louisiana	Jefferson	Grand Isle	LAJF01-004-50	LA - Public	29.1996	-90.0435		Include	NA - Not Active Response	NA	NA	NA	NA
SE-1996-1112504	1996-01-29	1/1996	Pre-Spill	Louisiana	Lafourche	Fourchon Beach	LALF02-006-10	LA - Private	29.1	-90.1848		Include	NA - Not Active Response	NA	NA	NA	NA
SE-1996-1113463	1996-01-29	1/1996	Pre-Spill	Louisiana	Jefferson	Grand Isle	LAJF01-004-50	LA - Public	29.1996	-90.0435		Include	NA - Not Active Response	NA	NA	NA	NA
SE-1996-1112503	1996-01-29	1/1996	Pre-Spill	Louisiana	Jefferson	Elmer's Island	LAJF01-002-10	LA - Private	29.1875	-90.0518		Include	NA - Not Active Response	NA	NA	NA	NA
SE-1996-1113654	1996-01-31	1/1996	Pre-Spill	Mississippi	Harrison	Mainland_Harrison	MSHR3-023	MS Mainland	30.3685	-89.0808		Exclude	NA - Not Active Response	NA	NA	NA	NA
SE-1996-1109935	1996-02-05	2/1996	Pre-Spill	Louisiana	St. Bernard	Chandeleur Islands	LASB02-007-10	LA - Remote	30.0497	-88.87		Include	NA - Not Active Response	NA	NA	NA	NA
SE-1996-1109936	1996-02-05	2/1996	Pre-Spill	Louisiana	St. Bernard	Breton Islands	LAPL16-003-10	LA - Remote	29.6145	-89.0325		Include	NA - Not Active Response	NA	NA	NA	NA
SE-1996-1109937	1996-02-05	2/1996	Pre-Spill	Louisiana	St. Bernard	Chandeleur Islands	LASB02-002-10	LA - Remote	29.9353	-88.8167		Include	NA - Not Active Response	NA	NA	NA	NA
SE-1996-1111460	1996-02-09	2/1996	Pre-Spill	Louisiana	Lafourche	Fourchon Beach	LALF02-006-10	LA - Private	29.0977	-90.1919		Include	NA - Not Active Response	NA	NA	NA	NA
SE-1996-1113462	1996-02-09	2/1996	Pre-Spill	Louisiana	Lafourche	Fourchon Beach	LALF02-007-10	LA - Private	29.1026	-90.1801		Include	NA - Not Active Response	NA	NA	NA	NA
SE-1996-1113760	1996-02-09	2/1996	Pre-Spill	Louisiana	Lafourche	Fourchon Beach	LALF02-013-10	LA - Private	29.1293	-90.1348		Include	NA - Not Active Response	NA	NA	NA	NA
SE-1996-1109908	1996-02-13	2/1996	Pre-Spill	Louisiana	Plaquemines	Breton Islands	LAPL16-003-10	LA - Remote	29.4618	-89.2144		Include	NA - Not Active Response	NA	NA	NA	NA
SE-1996-1109909	1996-02-13	2/1996	Pre-Spill	Louisiana	St. Bernard	St. Bernard Parish	LASB03-002-10	LA - Remote	29.65	-89.4333		Include	NA - Not Active Response	NA	NA	NA	NA
SE-1996-1113469	1996-02-13	2/1996	Pre-Spill	Mississippi	Harrison	East Ship Island	MSHR5-021	MS Barrier Island	30.2248	-88.9068		Include	NA - Not Active Response	NA	NA	NA	NA
SE-1996-1111582	1996-02-17	2/1996	Pre-Spill	Mississippi	Jackson	Petit Bois Island	MSJK2-005	MS Barrier Island	30.215	-88.5067		Include	NA - Not Active Response	NA	NA	NA	NA
SE-1996-1112778	1996-02-22	2/1996	Pre-Spill	Alabama	Baldwin	Fort Morgan Amenity	ALBA1-007	Baldwin (BStoOB)	30.2276	-87.9834		Include	NA - Not Active Response	NA	NA	NA	NA
SE-1996-1109910	1996-02-23	2/1996	Pre-Spill	Louisiana	Jefferson	Grand Isle	LAJF01-010-15	LA - Public	29.2288	-89.9994		Include	NA - Not Active Response	NA	NA	NA	NA
SE-1996-1109940	1996-02-23	2/1996	Pre-Spill	Louisiana	Jefferson	Grand Isle	LAJF01-011-10	LA - Public	29.2459	-89.9669		Include	NA - Not Active Response	NA	NA	NA	NA
SE-1996-1111100	1996-02-23	2/1996	Pre-Spill	Louisiana	Jefferson	Grand Isle	LAJF01-009-10	LA - Public	29.2222	-90.0107		Include	NA - Not Active Response	NA	NA	NA	NA
SE-1996-1111101	1996-02-23	2/1996	Pre-Spill	Louisiana	Jefferson	Grand Isle	LAJF01-010-15	LA - Public	29.2277	-89.9995		Include	NA - Not Active Response	NA	NA	NA	NA
SE-1996-1111141	1996-02-23	2/1996	Pre-Spill	Louisiana	Jefferson	Grand Isle	LAJF01-010-10	LA - Public	29.2363	-89.985		Include	NA - Not Active Response	NA	NA	NA	NA
SE-1996-1111665	1996-02-23	2/1996	Pre-Spill	Louisiana	Jefferson	Grand Isle	LAJF01-010-10	LA - Public	29.2402	-89.9789		Include	NA - Not Active Response	NA	NA	NA	NA
SE-1996-1111666	1996-02-23	2/1996	Pre-Spill	Louisiana	Jefferson	Grand Isle	LAJF01-005-10	LA - Public	29.2161	-90.0209		Include	NA - Not Active Response	NA	NA	NA	NA
SE-1996-1111667	1996-02-23	2/1996	Pre-Spill	Louisiana	Jefferson	Grand Isle	LAJF01-005-10	LA - Public	29.2162	-90.0208		Include	NA - Not Active Response	NA	NA	NA	NA
SE-1996-1113733	1996-02-24	2/1996	Pre-Spill	Mississippi	Jackson	Horn Island	MSJK1-014	MS Barrier Island	30.2317	-88.68		Include	NA - Not Active Response	NA	NA	NA	NA
SE-1996-1113734	1996-02-27	2/1996	Pre-Spill	Mississippi	Harrison	Cat Island	MSHR1-043	MS Barrier Island	30.2287	-89.071		Include	NA - Not Active Response	NA	NA	NA	NA
SE-1996-1110212	1996-02-28	2/1996	Pre-Spill	Louisiana	Lafourche	Fourchon Beach	LALF02-006-10	LA - Private	29.0978	-90.1925		Include	NA - Not Active Response	NA	NA	NA	NA
SE-1996-1110213	1996-02-28	2/1996	Pre-Spill	Louisiana	Lafourche	Fourchon Beach	LALF02-013-10	LA - Private	29.1351	-90.1256		Include	NA - Not Active Response	NA	NA	NA	NA
SE-1996-1113496	1996-02-28	2/1996	Pre-Spill	Louisiana	Lafourche	Fourchon Beach	LALF02-014-10	LA - Private	29.1483	-90.1068		Include	NA - Not Active Response	NA	NA	NA	NA
SE-1996-1109849	1996-03-04	3/1996	Pre-Spill	Florida	Escambia	Fort Pickens GUIS	FLES2-030	FL - Escambia	30.323	-87.2674		Exclude	NA - Not Active Response	NA	NA	NA	NA
SE-1996-1113335	1996-03-04	3/1996	Pre-Spill	Louisiana	Jefferson	Elmer's Island	LAJF01-001-10	LA - Private	29.1727	-90.0772		Include	NA - Not Active Response	NA	NA	NA	NA
SE-1996-1113041	1996-03-04	3/1996	Pre-Spill	Mississippi	Harrison	West Ship Island	MSHR5-003	MS Barrier Island	30.207	-88.9668		Include	NA - Not Active Response	NA	NA	NA	NA
SE-1996-1113342	1996-03-05	3/1996	Pre-Spill	Louisiana	Lafourche	Fourchon Beach	LALF02-006-20	LA - Private	29.104	-90.1964		Include	NA - Not Active Response	NA	NA	NA	NA
SE-1996-1111306	1996-03-07	3/1996	Pre-Spill	Alabama	Baldwin	Back Bays	ALBA2-180	Baldwin(backbay)	30.2821	-87.5415		Exclude	NA - Not Active Response	NA	NA	NA	NA
SE-1996-1113343	1996-03-09	3/1996	Pre-Spill	Louisiana	Jefferson	Grand Isle	LAJF01-009-10	LA - Public	29.2238	-90.0081		Include	NA - Not Active Response	NA	NA	NA	NA
SE-1996-1113344	1996-03-09	3/1996	Pre-Spill	Louisiana	Jefferson	Grand Isle	LAJF01-009-10	LA - Public	29.2238	-90.0081		Include	NA - Not Active Response	NA	NA	NA	NA
SE-1996-1110211	1996-03-11	3/1996	Pre-Spill	Louisiana	Plaquemines	Chandeleur Islands	LASB01-004-20	LA - Remote	29.6323	-88.9719		Include	NA - Not Active Response	NA	NA	NA	NA
SE-1996-1113478	1996-03-11	3/1996	Pre-Spill	Louisiana	Plaquemines	Chandeleur Islands	LASB01-004-20	LA - Remote	29.6633	-88.9389		Include	NA - Not Active Response	NA	NA	NA	NA
SE-1996-1109850	1996-03-12	3/1996	Pre-Spill	Florida	Escambia	Fort Pickens GUIS	FLES2-033	FL - Escambia	30.3199	-87.2517		Exclude	NA - Not Active Response	NA	NA	NA	NA
SE-1996-1113764	1996-03-12	3/1996	Pre-Spill	Mississippi	Harrison	West Ship Island	MSHR5-005	MS Barrier Island	30.21	-88.9467		Include	NA - Not Active Response	NA	NA	NA	NA
SE-1996-1111636	1996-03-13	3/1996	Pre-Spill	Louisiana	St. Bernard	Chandeleur Islands	LASB02-007-10	LA - Remote	30.0528	-88.8797		Include	NA - Not Active Response	NA	NA	NA	NA
SE-1996-1113045	1996-03-13	3/1996	Pre-Spill	Louisiana	St. Bernard	Chandeleur Islands	LASB02-007-10	LA - Remote	30.0131	-88.8422		Include	NA - Not Active Response	NA	NA	NA	NA
SE-1996-1113187	1996-03-13	3/1996	Pre-Spill	Louisiana	St. Bernard	Chandeleur Islands	LASB01-004-10	LA - Remote	29.7528	-88.8667		Include	NA - Not Active Response	NA	NA	NA	NA
SE-1996-1113188	1996-03-13	3/1996	Pre-Spill	Louisiana	St. Bernard	Chandeleur Islands	LASB02-007-10	LA - Remote	30.0489	-88.8669		Include	NA - Not Active Response	NA	NA	NA	NA
SE-1996-1113480	1996-03-13	3/1996	Pre-Spill	Louisiana	St. Bernard	Chandeleur Islands	LASB01-014-10	LA - Remote	29.8217	-88.8333		Include	NA - Not Active Response	NA	NA	NA	NA
SE-1996-1113481	1996-03-13	3/1996	Pre-Spill	Louisiana	St. Bernard	Chandeleur Islands	LASB01-010-10	LA - Remote	29.7917	-88.85		Include	NA - Not Active Response	NA	NA	NA	NA
SE-1996-1113482	1996-03-13	3/1996	Pre-Spill	Louisiana	St. Bernard	Chandeleur Islands	LASB01-004-10	LA - Remote	29.7639	-88.8583		Include	NA - Not Active Response	NA	NA	NA	NA
SE-1996-1113479	1996-03-14	3/1996	Pre-Spill	Louisiana	Jefferson	Grand Terre I	LAJF01-016-60	LA - Remote	29.2731	-89.947		Include	NA - Not Active Response	NA	NA	NA	NA
SE-1996-1110600	1996-03-14	3/1996	Pre-Spill	Mississippi	Harrison	Mainland_Harrison	MSHR3-023	MS Mainland	30.368	-89.0799		Exclude	NA - Not Active Response	NA	NA	NA	NA
SE-1996-1113042	1996-03-14	3/1996	Pre-Spill	Mississippi	Jackson	Mainland_Jackson	MSJK4-028	MS Mainland	30.3429	-88.5499		Exclude	NA - Not Active Response	NA	NA	NA	NA
SE-1996-1113345	1996-03-15	3/1996	Pre-Spill	Mississippi	Harrison	Mainland_Harrison	MSHR3-011	MS Mainland	30.3618	-89.1008		Exclude	NA - Not Active Response	NA	NA	NA	NA
SE-1996-1111307	1996-03-16	3/1996	Pre-Spill	Alabama	Mobile	Dauphin Island	ALMO1-050	Mobile	30.2463	-88.2		Include	NA - Not Active Response	NA	NA	NA	NA
SE-1996-1113334	1996-03-20	3/1996	Pre-Spill	Louisiana	Jefferson	Elmer's Island	LAJF01-001-10	LA - Private	29.1727	-90.0772		Include	NA - Not Active Response	NA	NA	NA	NA
SE-1996-1111299	1996-03-21	3/1996	Pre-Spill	Alabama	Baldwin	Orange Beach	ALBA2-046	Baldwin (BStoOB)	30.2704	-87.5773		Include	NA - Not Active Response	NA	NA	NA	NA
SE-1996-1113363	1996-03-23	3/1996	Pre-Spill	Louisiana	Terrebonne	Bayou Goreau	LATB02-011-20	LA - Remote	29.2	-91.1		Include	NA - Not Active Response	NA	NA	NA	NA
SE-1996-1113473	1996-03-23	3/1996	Pre-Spill	Louisiana	Terrebonne	Terrebonne Parish	LATB01-004-10	LA - Remote	29.225	-91.209		Include	NA - Not Active Response	NA	NA	NA	NA
SE-1996-1113305	1996-03-24	3/1996	Pre-Spill	Florida	Okaloosa	Okaloosa County	FLOK2-024	FL - Okaloosa	30.4064	-86.4958		Exclude	NA - Not Active Response	NA	NA	NA	NA
SE-1996-1113604	1996-03-24	3/1996	Pre-Spill	Florida	Walton	Okaloosa County	FLOK2-032	FL - Walton	30.4083	-86.4416		Exclude	NA - Not Active Response	NA	NA	NA	NA
SE-1996-1110607	1996-04-01	4/1996	Pre-Spill	Alabama	Mobile	Mobile County	ALMO4-013	Mobile	30.4583	-88.1013		Include	NA - Not Active Response	NA	NA	NA	NA
SE-1996-1109947	1996-04-02	4/1996	Pre-Spill	Mississippi	Harrison	West Ship Island	MSHR5-012	MS Barrier Island	30.2133	-88.97		Include	NA - Not Active Response	NA	NA	NA	NA
SE-1996-1113550	1996-04-03	4/1996	Pre-Spill	Alabama	Mobile	Dauphin Island	ALMO1-068	Mobile	30.2435	-88.0901		Include	NA - Not Active Response	NA	NA	NA	NA
SE-1996-1113336	1996-04-03	4/1996	Pre-Spill	Louisiana	Jefferson	Elmer's Island	LAJF01-001-10	LA - Private	29.178	-90.0698		Include	NA - Not Active Response	NA	NA	NA	NA
SE-1996-1113043	1996-04-04	4/1996	Pre-Spill	Mississippi	Harrison	Mainland_Harrison	MSHR3-017	MS Mainland	30.3517	-89.0864		Exclude	NA - Not Active Response	NA	NA	NA	NA
SE-1996-1113155	1996-04-06	4/1996	Pre-Spill	Alabama	Mobile	Mobile County	ALMO4-002	Mobile	30.4367	-88.1051		Include	NA - Not Active Response	NA	NA	NA	NA
SE-1996-1113788	1996-04-12	4/1996	Pre-Spill	Mississippi	Harrison	East Ship Island	MSHR5-015A	MS Barrier Island	30.2317	-88.8917		Include	NA - Not Active Response	NA	NA	NA	NA
SE-1996-1114090	1996-04-13	4/1996	Pre-Spill	Alabama	Mobile	Dauphin Island	ALMO1-158	Mobile	30.225	-88.1167		Include	NA - Not Active Response	NA	NA	NA	NA
SE-1996-1112558	1996-04-13	4/1996	Pre-Spill	Louisiana	Jefferson	Grand Isle	LAJF01-009-10	LA - Public	29.2238	-90.0082		Include	NA - Not Active Response	NA	NA	NA	NA
SE-1996-1113698	1996-04-13	4/1996	Pre-Spill	Louisiana	Jefferson	Grand Isle	LAJF01-010-10	LA - Public	29.2428	-89.9741		Include	NA - Not Active Response	NA	NA	NA	NA
SE-1996-1113726	1996-04-13	4/1996	Pre-Spill	Louisiana	Jefferson	Grand Isle	LAJF01-016-10	LA - Public	29.253	-89.9567		Include	NA - Not Active Response	NA	NA	NA	NA
SE-1996-1109945	1996-04-13	4/1996	Pre-Spill	Mississippi	Harrison	Mainland_Harrison	MSHR3-026	MS Mainland	30.3742	-89.0606		Exclude	NA - Not Active Response	NA	NA	NA	NA
SE-1996-1109944	1996-04-14	4/1996	Pre-Spill	Mississippi	Harrison	Mainland_Harrison	MSHR3-026	MS Mainland	30.3736	-89.0632		Exclude	NA - Not Active Response	NA	NA	NA	NA
SE-1996-1109946	1996-04-14	4/1996	Pre-Spill	Mississippi	Harrison	Mainland_Harrison	MSHR2-082	MS Mainland	30.3354	-89.1732		Exclude	NA - Not Active Response	NA	NA	NA	NA
SE-1996-1110108	1996-04-16	4/1996	Pre-Spill	Louisiana	Jefferson	Grand Isle	LAJF01-004-10	LA - Public	29.2011	-90.0388		Include	NA - Not Active Response	NA	NA	NA	NA
SE-1996-1111370	1996-04-16	4/1996	Pre-Spill	Louisiana	Jefferson	Elmer's Island	LAJF01-001-10	LA - Private	29.1746	-90.0718		Include	NA - Not Active Response	NA	NA	NA	NA
SE-1996-1113333	1996-04-17	4/1996	Pre-Spill	Mississippi	Jackson	Mainland_Jackson	MSJK4-054	MS Mainland	30.3232	-88.4668		Exclude	NA - Not Active Response	NA	NA	NA	NA
SE-1996-1113296	1996-04-20	4/1996	Pre-Spill	Louisiana	Jefferson	Grand Isle	LAJF01-009-10	LA - Public	29.2277	-90.0008		Include	NA - Not Active Response	NA	NA	NA	NA
SE-1996-1113044	1996-04-21	4/1996	Pre-Spill	Mississippi	Harrison	Mainland_Harrison	MSHR3-024	MS Mainland	30.3695	-89.0778		Exclude	NA - Not Active Response	NA	NA	NA	NA
SE-1996-1111204	1996-04-23	4/1996	Pre-Spill	Louisiana	Jefferson	Grand Terre I	LAJF01-024-10	LA - Remote	29.2912	-89.9064		Include	NA - Not Active Response	NA	NA	NA	NA
SE-1996-1113295	1996-04-23	4/1996	Pre-Spill	Louisiana	Jefferson	Grand Terre I	LAJF01-024-30	LA - Remote	29.2934	-89.9049		Include	NA - Not Active Response	NA	NA	NA	NA
SE-1996-1114116	1996-04-27	4/1996	Pre-Spill	Alabama	Baldwin	Baldwin County	ALBA3-055	Baldwin(backbay)	30.3766	-87.8404		Exclude	NA - Not Active Response	NA	NA	NA	NA
SE-1996-1114117	1996-04-28	4/1996	Pre-Spill	Alabama	Mobile	West Point Island	ALMO1-019	Mobile	30.2385	-88.2433		Include	NA - Not Active Response	NA	NA	NA	NA
SE-1996-1113193	1996-04-29	4/1996	Pre-Spill	Mississippi	Jackson	Mainland_Jackson	MSHR4-044	MS Mainland	30.408	-88.8357		Exclude	NA - Not Active Response	NA	NA	NA	NA
SE-1996-1113194	1996-04-29	4/1996	Pre-Spill	Mississippi	Jackson	Mainland_Jackson	MSJK4-049	MS Mainland	30.3183	-88.4904		Exclude	NA - Not Active Response	NA	NA	NA	NA
SE-1996-1113152	1996-04-30	4/1996	Pre-Spill	Louisiana	Jefferson	Grand Isle	LAJF01-009-10	LA - Public	29.2208	-90.0135		Include	NA - Not Active Response	NA	NA	NA	NA
SE-1996-1113153	1996-04-30	4/1996	Pre-Spill	Louisiana	Jefferson	Grand Isle	LAJF01-005-10	LA - Public	29.2164	-90.0207		Include	NA - Not Active Response	NA	NA	NA	NA
SE-1996-1111199	1996-04-30	4/1996	Pre-Spill	Louisiana	Jefferson	Grand Terre I	LAJF01-024-10	LA - Remote	29.2864	-89.913		Include	NA - Not Active Response	NA	NA	NA	NA
SE-1996-1112729	1996-04-30	4/1996	Pre-Spill	Louisiana	Jefferson	Grand Terre I	LAJF01-024-10	LA - Remote	29.2868	-89.9125		Include	NA - Not Active Response	NA	NA	NA	NA
SE-1996-1113294	1996-04-30	4/1996	Pre-Spill	Louisiana	Jefferson	Grand Terre I	LAJF01-016-20	LA - Remote	29.272	-89.9413		Include	NA - Not Active Response	NA	NA	NA	NA
SE-1996-1113609	1996-05-06	5/1996	Pre-Spill	Alabama	Mobile	Bayou La Batre	ALMO3-006	Mobile	30.3717	-88.2333		Include	NA - Not Active Response	NA	NA	NA	NA
SE-1996-1113297	1996-05-08	5/1996	Pre-Spill	Louisiana	Lafourche	Fourchon Beach	LALF02-007-10	LA - Private	29.1037	-90.177		Include	NA - Not Active Response	NA	NA	NA	NA
SE-1996-1113461	1996-05-20	5/1996	Pre-Spill	Louisiana	Lafourche	Fourchon Beach	LALF02-007-10	LA - Private	29.1012	-90.1819		Include	NA - Not Active Response	NA	NA	NA	NA
SE-1996-1113460	1996-05-25	5/1996	Pre-Spill	Louisiana	Jefferson	Grand Isle	LAJF01-016-10	LA - Public	29.2509	-89.9572		Include	NA - Not Active Response	NA	NA	NA	NA
SE-1996-1113959	1996-06-01	6/1996	Pre-Spill	Mississippi	Harrison	Mainland_Harrison	MSHR4-015	MS Mainland	30.3976	-88.8594		Exclude	NA - Not Active Response	NA	NA	NA	NA
SE-1996-1109901	1996-06-03	6/1996	Pre-Spill	Louisiana	Lafourche	Grand Isle	LAJF01-010-15	LA - Public	29.2301	-89.9956		Include	NA - Not Active Response	NA	NA	NA	NA
SE-1996-1111386	1996-06-09	6/1996	Pre-Spill	Alabama	Baldwin	Orange Beach	ALBA2-030	Baldwin (BStoOB)	30.2512	-87.6501		Include	NA - Not Active Response	NA	NA	NA	NA
SE-1996-1110196	1996-06-11	6/1996	Pre-Spill	Louisiana	Jefferson	Chaland/Bay la Mer	LAPL01-003-10	LA - Remote	29.3097	-89.7792		Include	NA - Not Active Response	NA	NA	NA	NA
SE-1996-1113301	1996-06-14	6/1996	Pre-Spill	Louisiana	Plaquemines	Pelican Island, 8	LAPL02-006-10	LA - Remote	29.2528	-89.6032		Include	NA - Not Active Response	NA	NA	NA	NA
SE-1996-1113745	1996-06-19	6/1996	Pre-Spill	Louisiana	Terrebonne	Trinity Island	LATB04-006-10	LA - Remote	29.0628	-90.6537		Include	NA - Not Active Response	NA	NA	NA	NA
SE-1996-1113746	1996-06-19	6/1996	Pre-Spill	Louisiana	Terrebonne	Trinity Island	LATB04-001-10	LA - Remote	29.0532	-90.7067		Include	NA - Not Active Response	NA	NA	NA	NA
SE-1996-1113822	1996-06-19	6/1996	Pre-Spill	Louisiana	Jefferson	Pelican Island, 8	LAPL02-006-10	LA - Remote	29.25	-89.6		Include	NA - Not Active Response	NA	NA	NA	NA
SE-1996-1113715	1996-06-20	6/1996	Pre-Spill	Louisiana	Terrebonne	Terrebonne Parish	LATB04-024-20	LA - Remote	29.1857	-90.6057		Include	NA - Not Active Response	NA	NA	NA	NA
SE-1996-1110241	1996-06-29	6/1996	Pre-Spill	Mississippi	Jackson	Horn Island	MSJK1-037	MS Barrier Island	30.2317	-88.6367		Include	NA - Not Active Response	NA	NA	NA	NA
SE-1996-1113882	1996-06-29	6/1996	Pre-Spill	Mississippi	Jackson	Horn Island	MSJK1-035	MS Barrier Island	30.23	-88.6217		Include	NA - Not Active Response	NA	NA	NA	NA
SE-1996-1114026	1996-08-10	8/1996	Pre-Spill	Florida	Escambia	Perdido Key GUIS	FLES1-076	FL - Escambia	30.3192	-87.3616		Exclude	NA - Not Active Response	NA	NA	NA	NA
SE-1996-1110242	1996-08-13	8/1996	Pre-Spill	Mississippi	Jackson	Horn Island	MSJK1-055	MS Barrier Island	30.2437	-88.7683		Include	NA - Not Active Response	NA	NA	NA	NA
SE-1996-1110243	1996-09-16	9/1996	Pre-Spill	Mississippi	Jackson	Mainland_Jackson	MSJK4-029	MS Mainland	30.3432	-88.5438		Exclude	NA - Not Active Response	NA	NA	NA	NA
SE-1996-1110292	1996-09-25	9/1996	Pre-Spill	Mississippi	Harrison	West Ship Island	MSHR5-011	MS Barrier Island	30.2135	-88.9654		Include	NA - Not Active Response	NA	NA	NA	NA
SE-1996-1112372	1996-09-26	9/1996	Pre-Spill	Louisiana	Lafourche	Fourchon Beach	LALF02-007-10	LA - Private	29.1102	-90.1762		Include	NA - Not Active Response	NA	NA	NA	NA
SE-1996-1113864	1996-10-20	10/1996	Pre-Spill	Florida	Okaloosa	Eglin AFB	FLOK2-020	FL - Okaloosa	30.4046	-86.5068		Exclude	NA - Not Active Response	NA	NA	NA	NA
SE-1996-1113569	1996-11-01	11/1996	Pre-Spill	Alabama	Mobile	Dauphin Island	ALMO1-056	Mobile	30.2494	-88.1667		Include	NA - Not Active Response	NA	NA	NA	NA
SE-1996-1112846	1996-11-01	11/1996	Pre-Spill	Mississippi	Harrison	Mainland_Harrison	MSHR2-064	MS Mainland	30.3101	-89.2564		Exclude	NA - Not Active Response	NA	NA	NA	NA
SE-1996-1112630	1996-11-07	11/1996	Pre-Spill	Mississippi	Harrison	West Ship Island	MSHR5-002	MS Barrier Island	30.2083	-88.9783		Include	NA - Not Active Response	NA	NA	NA	NA
SE-1996-1110358	1996-11-17	11/1996	Pre-Spill	Alabama	Baldwin	Gulf Shores Amenity	ALBA2-014	Baldwin (BStoOB)	30.2415	-87.7257		Include	NA - Not Active Response	NA	NA	NA	NA
SE-1996-1110293	1996-11-18	11/1996	Pre-Spill	Mississippi	Harrison	Mainland_Harrison	MSHR3-011	MS Mainland	30.3618	-89.1007		Exclude	NA - Not Active Response	NA	NA	NA	NA
SE-1996-1111197	1996-11-20	11/1996	Pre-Spill	Mississippi	Jackson	Mainland_Jackson	MSJK4-030	MS Mainland	30.3428	-88.5333		Exclude	NA - Not Active Response	NA	NA	NA	NA
SE-1996-1110587	1996-11-21	11/1996	Pre-Spill	Mississippi	Harrison	Mainland_Harrison	MSHR3-003	MS Mainland	30.3432	-89.1501		Exclude	NA - Not Active Response	NA	NA	NA	NA
SE-1996-1112632	1996-11-21	11/1996	Pre-Spill	Mississippi	Harrison	Mainland_Harrison	MSHR2-066	MS Mainland	30.3129	-89.2489		Exclude	NA - Not Active Response	NA	NA	NA	NA
SE-1996-1112841	1996-11-21	11/1996	Pre-Spill	Mississippi	Hancock	Mainland_Hancock	MSHR2-057	MS Mainland	30.3043	-89.2925		Exclude	NA - Not Active Response	NA	NA	NA	NA
SE-1996-1113968	1996-11-21	11/1996	Pre-Spill	Mississippi	Harrison	Mainland_Harrison	MSHR2-066	MS Mainland	30.3129	-89.2489		Exclude	NA - Not Active Response	NA	NA	NA	NA
SE-1996-1112631	1996-11-21	11/1996	Pre-Spill	Mississippi	Harrison	West Ship Island	MSHR5-013	MS Barrier Island	30.25	-88.9833		Include	NA - Not Active Response	NA	NA	NA	NA
SE-1996-1111230	1996-11-21	11/1996	No Response	Louisiana	St Tammany	St. Tammany Parish	LAST01-001-10	LA - NonResponse	30.1863	-89.7589		Exclude	NA - Not Active Response	NA	NA	NA	NA
SE-1996-1111131	1996-11-22	11/1996	Pre-Spill	Louisiana	St. Bernard	Chandeleur Islands	LASB01-015-10	LA - Remote	29.8235	-88.8289		Include	NA - Not Active Response	NA	NA	NA	NA
SE-1996-1112842	1996-11-22	11/1996	Pre-Spill	Mississippi	Harrison	Mainland_Harrison	MSHR3-023	MS Mainland	30.3674	-89.0836		Exclude	NA - Not Active Response	NA	NA	NA	NA
SE-1996-1112843	1996-11-24	11/1996	Pre-Spill	Mississippi	Harrison	Mainland_Harrison	MSHR2-061	MS Mainland	30.3049	-89.2734		Exclude	NA - Not Active Response	NA	NA	NA	NA
SE-1996-1112847	1996-11-25	11/1996	Pre-Spill	Mississippi	Harrison	Mainland_Harrison	MSHR3-027	MS Mainland	30.3746	-89.0601		Exclude	NA - Not Active Response	NA	NA	NA	NA
SE-1996-1112973	1996-11-25	11/1996	Pre-Spill	Mississippi	Harrison	West Ship Island	MSHR5-005	MS Barrier Island	30.2087	-88.9519		Include	NA - Not Active Response	NA	NA	NA	NA
SE-1996-1112974	1996-11-25	11/1996	Pre-Spill	Mississippi	Harrison	West Ship Island	MSHR5-003	MS Barrier Island	30.2083	-88.9667		Include	NA - Not Active Response	NA	NA	NA	NA
SE-1996-1110263	1996-11-28	11/1996	Pre-Spill	Mississippi	Harrison	East Ship Island	MSHR5-015A	MS Barrier Island	30.2261	-88.9026		Include	NA - Not Active Response	NA	NA	NA	NA
SE-1996-1113577	1996-11-28	11/1996	Pre-Spill	Mississippi	Harrison	West Ship Island	MSHR5-009	MS Barrier Island	30.2148	-88.9491		Include	NA - Not Active Response	NA	NA	NA	NA
SE-1996-1110588	1996-11-28	11/1996	Pre-Spill	Mississippi	Harrison	West Ship Island	MSHR5-007	MS Barrier Island	30.215	-88.9289		Include	NA - Not Active Response	NA	NA	NA	NA
SE-1996-1113576	1996-11-28	11/1996	Pre-Spill	Mississippi	Harrison	West Ship Island	MSHR5-007	MS Barrier Island	30.2184	-88.9284		Include	NA - Not Active Response	NA	NA	NA	NA
SE-1996-1110350	1996-11-30	11/1996	Pre-Spill	Alabama	Baldwin	Orange Beach	ALBA2-033	Baldwin (BStoOB)	30.2548	-87.6363		Include	NA - Not Active Response	NA	NA	NA	NA
SE-1996-1110177	1996-12-05	12/1996	Pre-Spill	Mississippi	Harrison	Cat Island	MSHR1-050	MS Barrier Island	30.2428	-89.0716		Include	NA - Not Active Response	NA	NA	NA	NA
SE-1996-1110164	1996-12-06	12/1996	Pre-Spill	Mississippi	Hancock	Mainland_Hancock	MSHR2-013	MS Mainland	30.3002	-89.3331		Exclude	NA - Not Active Response	NA	NA	NA	NA
SE-1996-1111542	1996-12-08	12/1996	Pre-Spill	Mississippi	Hancock	Mainland_Hancock	MSHR2-017	MS Mainland	30.3067	-89.3268		Exclude	NA - Not Active Response	NA	NA	NA	NA
SE-1996-1111262	1996-12-09	12/1996	Pre-Spill	Louisiana	Lafourche	Fourchon Beach	LALF02-013-10	LA - Private	29.1401	-90.1264		Include	NA - Not Active Response	NA	NA	NA	NA
SE-1996-1111404	1996-12-10	12/1996	Pre-Spill	Mississippi	Harrison	Mainland_Harrison	MSHR3-003	MS Mainland	30.344	-89.1478		Exclude	NA - Not Active Response	NA	NA	NA	NA
SE-1996-1111200	1996-12-11	12/1996	Pre-Spill	Florida	Escambia	Perdido Key GUIS	FLES1-017	FL - Escambia	30.2992	-87.4109		Exclude	NA - Not Active Response	NA	NA	NA	NA
SE-1996-1111658	1996-12-11	12/1996	Pre-Spill	Florida	Escambia	Navarre Beach Amenity	FLES3-026	FL - Escambia	30.3791	-86.8647		Exclude	NA - Not Active Response	NA	NA	NA	NA
SE-1996-1111405	1996-12-11	12/1996	Pre-Spill	Mississippi	Harrison	Mainland_Harrison	MSHR3-025	MS Mainland	30.3721	-89.0692		Exclude	NA - Not Active Response	NA	NA	NA	NA
SE-1996-1111406	1996-12-11	12/1996	Pre-Spill	Mississippi	Harrison	Mainland_Harrison	MSHR3-008	MS Mainland	30.3549	-89.1201		Exclude	NA - Not Active Response	NA	NA	NA	NA
SE-1996-1111228	1996-12-12	12/1996	Pre-Spill	Florida	Walton	Walton County - 1	FLWA1-012	FL - Walton	30.3705	-86.3404		Exclude	NA - Not Active Response	NA	NA	NA	NA
SE-1996-1110176	1996-12-12	12/1996	Pre-Spill	Mississippi	Harrison	Mainland_Harrison	MSHR3-032	MS Mainland	30.3799	-89.0316		Exclude	NA - Not Active Response	NA	NA	NA	NA
SE-1996-1110178	1996-12-13	12/1996	Pre-Spill	Mississippi	Harrison	Mainland_Harrison	MSHR2-077	MS Mainland	30.3291	-89.1944		Exclude	NA - Not Active Response	NA	NA	NA	NA
SE-1996-1113960	1996-12-14	12/1996	Pre-Spill	Mississippi	Jackson	Horn Island	MSJK1-021	MS Barrier Island	30.2267	-88.6333		Include	NA - Not Active Response	NA	NA	NA	NA
SE-1996-1110614	1996-12-16	12/1996	Pre-Spill	Mississippi	Jackson	Horn Island	MSJK1-047	MS Barrier Island	30.2504	-88.7092		Include	NA - Not Active Response	NA	NA	NA	NA
SE-1996-1111229	1996-12-17	12/1996	Pre-Spill	Florida	Okaloosa	Okaloosa County	FLOK2-006	FL - Okaloosa	30.3917	-86.5916		Exclude	NA - Not Active Response	NA	NA	NA	NA
SE-1996-1110133	1996-12-17	12/1996	Pre-Spill	Mississippi	Hancock	Mainland_Hancock	MSHR2-003	MS Mainland	30.2785	-89.3712		Exclude	NA - Not Active Response	NA	NA	NA	NA
SE-1996-1110311	1996-12-22	12/1996	Pre-Spill	Alabama	Baldwin	Baldwin County	ALBA2-225	Baldwin(backbay)	30.325	-87.7067		Exclude	NA - Not Active Response	NA	NA	NA	NA
SE-1996-1110130	1996-12-23	12/1996	Pre-Spill	Mississippi	Harrison	Mainland_Harrison	MSHR3-004	MS Mainland	30.3284	-89.1218		Exclude	NA - Not Active Response	NA	NA	NA	NA
SE-1996-1110137	1996-12-23	12/1996	Pre-Spill	Mississippi	Harrison	West Ship Island	MSHR5-004	MS Barrier Island	30.2075	-88.9584		Include	NA - Not Active Response	NA	NA	NA	NA
SE-1997-1110181	1997-01-04	1/1997	Pre-Spill	Mississippi	Harrison	Mainland_Harrison	MSHR4-002	MS Mainland	30.3933	-88.926		Exclude	NA - Not Active Response	NA	NA	NA	NA
SE-1997-1111201	1997-01-05	1/1997	Pre-Spill	Alabama	Mobile	West Point Island	ALMO1-022	Mobile	30.2428	-88.2168		Include	NA - Not Active Response	NA	NA	NA	NA
SE-1997-1110669	1997-01-05	1/1997	Pre-Spill	Florida	Escambia	Escambia County	FLES2-177	FL - Escambia	30.4383	-87.0917		Exclude	NA - Not Active Response	NA	NA	NA	NA
SE-1997-1110182	1997-01-10	1/1997	Pre-Spill	Mississippi	Harrison	Mainland_Harrison	MSHR3-001	MS Mainland	30.3389	-89.1631		Exclude	NA - Not Active Response	NA	NA	NA	NA
SE-1997-1110790	1997-01-11	1/1997	Pre-Spill	Florida	Escambia	Eglin AFB	FLOK2-014	FL - Escambia	30.3952	-86.5496		Exclude	NA - Not Active Response	NA	NA	NA	NA
SE-1997-1110902	1997-01-24	1/1997	Pre-Spill	Alabama	Mobile	Dauphin Island	ALMO1-061	Mobile	30.2486	-88.1334		Include	NA - Not Active Response	NA	NA	NA	NA
SE-1997-1112693	1997-01-25	1/1997	Pre-Spill	Louisiana	Jefferson	Grand Isle	LAJF01-010-10	LA - Public	29.2431	-89.9739		Include	NA - Not Active Response	NA	NA	NA	NA
SE-1997-1109963	1997-01-26	1/1997	Pre-Spill	Alabama	Baldwin	Bon Secour NWR	ALBA1-040	Baldwin (BStoOB)	30.2283	-87.8141		Include	NA - Not Active Response	NA	NA	NA	NA
SE-1997-1110183	1997-01-29	1/1997	Pre-Spill	Mississippi	Harrison	Mainland_Harrison	MSHR4-003	MS Mainland	30.3935	-88.9179		Exclude	NA - Not Active Response	NA	NA	NA	NA
SE-1997-1114032	1997-02-01	2/1997	Pre-Spill	Florida	Okaloosa	Eglin AFB	FLOK2-011	FL - Okaloosa	30.4283	-86.5583		Exclude	NA - Not Active Response	NA	NA	NA	NA
SE-1997-1110712	1997-02-01	2/1997	Pre-Spill	Louisiana	Jefferson	Fourchon Beach	LALF02-006-10	LA - Private	29.0998	-90.1857		Include	NA - Not Active Response	NA	NA	NA	NA
SE-1997-1110955	1997-02-01	2/1997	Pre-Spill	Louisiana	Jefferson	Grand Isle	LAJF01-010-10	LA - Public	29.2433	-89.9733		Include	NA - Not Active Response	NA	NA	NA	NA
SE-1997-1110123	1997-02-05	2/1997	Pre-Spill	Louisiana	St. Bernard	Chandeleur Islands	LASB01-004-20	LA - Remote	29.7208	-88.9132		Include	NA - Not Active Response	NA	NA	NA	NA
SE-1997-1110168	1997-02-05	2/1997	Pre-Spill	Louisiana	St. Bernard	Chandeleur Islands	LASB02-004-30	LA - Remote	29.9688	-88.825		Include	NA - Not Active Response	NA	NA	NA	NA
SE-1997-1110169	1997-02-05	2/1997	Pre-Spill	Louisiana	St. Bernard	Chandeleur Islands	LASB02-004-30	LA - Remote	29.9688	-88.825		Include	NA - Not Active Response	NA	NA	NA	NA
SE-1997-1110170	1997-02-05	2/1997	Pre-Spill	Louisiana	St. Bernard	Chandeleur Islands	LASB01-022-10	LA - Remote	29.8962	-88.8195		Include	NA - Not Active Response	NA	NA	NA	NA
SE-1997-1110819	1997-02-05	2/1997	Pre-Spill	Louisiana	St. Bernard	Chandeleur Islands	LASB02-007-10	LA - Remote	30.0573	-88.8888		Include	NA - Not Active Response	NA	NA	NA	NA
SE-1997-1110820	1997-02-05	2/1997	Pre-Spill	Louisiana	St. Bernard	Chandeleur Islands	LASB02-007-10	LA - Remote	30.0573	-88.8888		Include	NA - Not Active Response	NA	NA	NA	NA
SE-1997-1110972	1997-02-05	2/1997	Pre-Spill	Louisiana	St. Bernard	Chandeleur Islands	LASB02-007-10	LA - Remote	30.0573	-88.8888		Include	NA - Not Active Response	NA	NA	NA	NA
SE-1997-1110184	1997-02-07	2/1997	Pre-Spill	Mississippi	Hancock	Mainland_Hancock	MSHA1-037	MS Mainland	30.2467	-89.4231		Exclude	NA - Not Active Response	NA	NA	NA	NA
SE-1997-1110824	1997-02-12	2/1997	Pre-Spill	Mississippi	Harrison	Horn Island	MSJK1-055	MS Barrier Island	30.2417	-88.7667		Include	NA - Not Active Response	NA	NA	NA	NA
SE-1997-1110132	1997-02-13	2/1997	Pre-Spill	Mississippi	Harrison	Mainland_Harrison	MSHR2-065	MS Mainland	30.3116	-89.2509		Exclude	NA - Not Active Response	NA	NA	NA	NA
SE-1997-1110630	1997-02-15	2/1997	Pre-Spill	Mississippi	Jackson	Mainland_Jackson	MSJK3-007	MS Mainland	30.3604	-88.7649		Exclude	NA - Not Active Response	NA	NA	NA	NA
SE-1997-1110691	1997-02-17	2/1997	Pre-Spill	Louisiana	Jefferson	Grand Terre I	LAJF01-016-60	LA - Remote	29.272	-89.9427		Include	NA - Not Active Response	NA	NA	NA	NA
SE-1997-1110689	1997-02-18	2/1997	Pre-Spill	Louisiana	Jefferson	Grand Terre I	LAJF01-016-60	LA - Remote	29.272	-89.9427		Include	NA - Not Active Response	NA	NA	NA	NA
SE-1997-1110937	1997-02-18	2/1997	Pre-Spill	Mississippi	Jackson	Petit Bois Island	MSJK2-003	MS Barrier Island	30.2258	-88.5191		Include	NA - Not Active Response	NA	NA	NA	NA
SE-1997-1110938	1997-02-18	2/1997	Pre-Spill	Mississippi	Jackson	Petit Bois Island	MSJK2-032	MS Barrier Island	30.2058	-88.4357		Include	NA - Not Active Response	NA	NA	NA	NA
SE-1997-1110692	1997-02-22	2/1997	Pre-Spill	Louisiana	Jefferson	Grand Isle	LAJF01-010-10	LA - Public	29.242	-89.9753		Include	NA - Not Active Response	NA	NA	NA	NA
SE-1997-1111546	1997-02-25	2/1997	Pre-Spill	Alabama	Mobile	Dauphin Island	ALMO1-070	Mobile	30.2483	-88.075		Include	NA - Not Active Response	NA	NA	NA	NA
SE-1997-1110821	1997-02-26	2/1997	Pre-Spill	Mississippi	Jackson	Mainland_Jackson	MSJK4-029	MS Mainland	30.3431	-88.5412		Exclude	NA - Not Active Response	NA	NA	NA	NA
SE-1997-1110688	1997-03-01	3/1997	Pre-Spill	Florida	Okaloosa	Okaloosa County	FLOK2-002	FL - Okaloosa	30.425	-86.6075		Exclude	NA - Not Active Response	NA	NA	NA	NA
SE-1997-1111372	1997-03-02	3/1997	Pre-Spill	Louisiana	Jefferson	Grand Isle	LAJF01-010-20	LA - Public	29.2364	-89.9834		Include	NA - Not Active Response	NA	NA	NA	NA
SE-1997-1111754	1997-03-03	3/1997	Pre-Spill	Louisiana	Jefferson	Grand Isle	LAJF01-010-20	LA - Public	29.2364	-89.9834		Include	NA - Not Active Response	NA	NA	NA	NA
SE-1997-1110805	1997-03-05	3/1997	Pre-Spill	Mississippi	Harrison	West Ship Island	MSHR5-003	MS Barrier Island	30.2078	-88.9699		Include	NA - Not Active Response	NA	NA	NA	NA
SE-1997-1110624	1997-03-06	3/1997	Pre-Spill	Louisiana	Jefferson	Grand Terre I	LAJF01-017-10	LA - Remote	29.2757	-89.9314		Include	NA - Not Active Response	NA	NA	NA	NA
SE-1997-1110806	1997-03-07	3/1997	Pre-Spill	Mississippi	Jackson	Petit Bois Island	MSJK2-025	MS Barrier Island	30.2057	-88.4051		Include	NA - Not Active Response	NA	NA	NA	NA
SE-1997-1110080	1997-03-09	3/1997	Pre-Spill	Louisiana	St. Bernard	St. Bernard Parish	LASB07-014-10	LA - Remote	30.1586	-89.1917		Include	NA - Not Active Response	NA	NA	NA	NA
SE-1997-1111547	1997-03-10	3/1997	Pre-Spill	Alabama	Baldwin	Baldwin County	ALBA2-322	Baldwin(backbay)	30.3083	-87.5583		Exclude	NA - Not Active Response	NA	NA	NA	NA
SE-1997-1110723	1997-03-11	3/1997	Pre-Spill	Mississippi	Hancock	Mainland_Hancock	MSHA1-035	MS Mainland	30.2386	-89.4222		Exclude	NA - Not Active Response	NA	NA	NA	NA
SE-1997-1110628	1997-03-15	3/1997	No Response	Louisiana	St Tammany	St. Tammany Parish	LAST01-066-10	LA - NonResponse	30.3232	-90.0392		Exclude	NA - Not Active Response	NA	NA	NA	NA
SE-1997-1111548	1997-03-18	3/1997	Pre-Spill	Alabama	Baldwin	Fort Morgan Amenity	ALBA1-006	Baldwin (BStoOB)	30.2269	-87.9913		Include	NA - Not Active Response	NA	NA	NA	NA
SE-1997-1110626	1997-03-18	3/1997	No Response	Louisiana	St Tammany	St. Tammany Parish	LAST01-011-10	LA - NonResponse	30.2236	-89.819		Exclude	NA - Not Active Response	NA	NA	NA	NA
SE-1997-1109964	1997-03-23	3/1997	Pre-Spill	Mississippi	Harrison	West Ship Island	MSHR5-013	MS Barrier Island	30.2108	-88.9751		Include	NA - Not Active Response	NA	NA	NA	NA
SE-1997-1110581	1997-03-28	3/1997	Pre-Spill	Alabama	Baldwin	Orange Beach	ALBA2-051	Baldwin (BStoOB)	30.2752	-87.558		Include	NA - Not Active Response	NA	NA	NA	NA
SE-1997-1110582	1997-03-28	3/1997	Pre-Spill	Alabama	Baldwin	Baldwin County	ALBA3-047	Baldwin(backbay)	30.4055	-87.8991		Exclude	NA - Not Active Response	NA	NA	NA	NA
SE-1997-1114336	1997-04-02	4/1997	Pre-Spill	Louisiana	Lafourche	Fourchon Beach	LALF02-013-10	LA - Private	29.1388	-90.1295		Include	NA - Not Active Response	NA	NA	NA	NA
SE-1997-1114364	1997-04-02	4/1997	Pre-Spill	Louisiana	Terrebonne	Trinity Island	LATB04-002-10	LA - Remote	29.0603	-90.6777		Include	NA - Not Active Response	NA	NA	NA	NA
SE-1997-1110627	1997-04-03	4/1997	Pre-Spill	Mississippi	Harrison	Mainland_Harrison	MSHR4-022	MS Mainland	30.3825	-88.8678		Exclude	NA - Not Active Response	NA	NA	NA	NA
SE-1997-1111079	1997-04-04	4/1997	Pre-Spill	Mississippi	Harrison	Mainland_Harrison	MSHR2-079	MS Mainland	30.3302	-89.1854		Exclude	NA - Not Active Response	NA	NA	NA	NA
SE-1997-1114159	1997-04-05	4/1997	Pre-Spill	Mississippi	Hancock	Mainland_Hancock	MSHA1-037	MS Mainland	30.2514	-89.4196		Exclude	NA - Not Active Response	NA	NA	NA	NA
SE-1997-1113889	1997-04-06	4/1997	Pre-Spill	Louisiana	Lafourche	Fourchon Beach	LALF02-006-10	LA - Private	29.0992	-90.1871		Include	NA - Not Active Response	NA	NA	NA	NA
SE-1997-1110789	1997-04-06	4/1997	Pre-Spill	Mississippi	Harrison	Mainland_Harrison	MSHR3-011	MS Mainland	30.362	-89.1005		Exclude	NA - Not Active Response	NA	NA	NA	NA
SE-1997-1112695	1997-04-06	4/1997	Pre-Spill	Mississippi	Harrison	Mainland_Harrison	MSHR3-023	MS Mainland	30.3663	-89.0844		Exclude	NA - Not Active Response	NA	NA	NA	NA
SE-1997-1109965	1997-04-06	4/1997	Pre-Spill	Mississippi	Jackson	Horn Island	MSJK1-038	MS Barrier Island	30.2329	-88.6448		Include	NA - Not Active Response	NA	NA	NA	NA
SE-1997-1110352	1997-04-10	4/1997	Pre-Spill	Mississippi	Harrison	East Ship Island	MSHR5-018	MS Barrier Island	30.2467	-88.8733		Include	NA - Not Active Response	NA	NA	NA	NA
SE-1997-1111239	1997-04-11	4/1997	Pre-Spill	Mississippi	Harrison	Mainland_Harrison	MSHR3-031	MS Mainland	30.3769	-89.0422		Exclude	NA - Not Active Response	NA	NA	NA	NA
SE-1997-1110248	1997-04-14	4/1997	Pre-Spill	Mississippi	Jackson	Mainland_Jackson	MSHR4-059	MS Mainland	30.3811	-88.8047		Exclude	NA - Not Active Response	NA	NA	NA	NA
SE-1997-1110250	1997-04-18	4/1997	Pre-Spill	Mississippi	Jackson	Petit Bois Island	MSJK2-033	MS Barrier Island	30.2033	-88.4423		Include	NA - Not Active Response	NA	NA	NA	NA
SE-1997-1110249	1997-04-23	4/1997	Pre-Spill	Mississippi	Jackson	Mainland_Jackson	MSJK3-014	MS Mainland	30.342	-88.7213		Exclude	NA - Not Active Response	NA	NA	NA	NA
SE-1997-1110251	1997-04-28	4/1997	Pre-Spill	Mississippi	Harrison	Mainland_Harrison	MSHR3-036	MS Mainland	30.3862	-89.0059		Exclude	NA - Not Active Response	NA	NA	NA	NA
SE-1997-1111240	1997-04-30	4/1997	Pre-Spill	Mississippi	Hancock	Mainland_Hancock	MSHR2-013	MS Mainland	30.3024	-89.3305		Exclude	NA - Not Active Response	NA	NA	NA	NA
SE-1997-1111687	1997-05-01	5/1997	Pre-Spill	Mississippi	Hancock	Mainland_Hancock	MSHR2-011	MS Mainland	30.297	-89.3381		Exclude	NA - Not Active Response	NA	NA	NA	NA
SE-1997-1112471	1997-05-01	5/1997	Pre-Spill	Mississippi	Harrison	Mainland_Harrison	MSHR4-003	MS Mainland	30.3931	-88.9225		Exclude	NA - Not Active Response	NA	NA	NA	NA
SE-1997-1110748	1997-05-07	5/1997	Pre-Spill	Louisiana	Jefferson	Grand Isle	LAJF01-011-10	LA - Public	29.2495	-89.9628		Include	NA - Not Active Response	NA	NA	NA	NA
SE-1997-1113929	1997-05-09	5/1997	Pre-Spill	Mississippi	Jackson	Horn Island	MSJK1-040	MS Barrier Island	30.2357	-88.6612		Include	NA - Not Active Response	NA	NA	NA	NA
SE-1997-1112472	1997-05-17	5/1997	Pre-Spill	Mississippi	Harrison	Mainland_Harrison	MSHR2-053	MS Mainland	30.3142	-89.2908		Exclude	NA - Not Active Response	NA	NA	NA	NA
SE-1997-1113930	1997-05-20	5/1997	Pre-Spill	Mississippi	Jackson	Horn Island	MSJK1-016	MS Barrier Island	30.2283	-88.6667		Include	NA - Not Active Response	NA	NA	NA	NA
SE-1997-1111545	1997-05-27	5/1997	Pre-Spill	Louisiana	Terrebonne	Trinity Island	LATB04-001-10	LA - Remote	29.0486	-90.7048		Include	NA - Not Active Response	NA	NA	NA	NA
SE-1997-1114344	1997-05-29	5/1997	Pre-Spill	Florida	Walton	Okaloosa County	FLOK2-031	FL - Walton	30.3837	-86.4518		Exclude	NA - Not Active Response	NA	NA	NA	NA
SE-1997-1114224	1997-05-31	5/1997	Pre-Spill	Mississippi	Harrison	Mainland_Harrison	MSHR3-003	MS Mainland	30.3434	-89.1492		Exclude	NA - Not Active Response	NA	NA	NA	NA
SE-1997-1110825	1997-06-26	6/1997	Pre-Spill	Mississippi	Harrison	Mainland_Harrison	MSHR3-027	MS Mainland	30.3744	-89.0589		Exclude	NA - Not Active Response	NA	NA	NA	NA
SE-1997-1110736	1997-07-07	7/1997	Pre-Spill	Louisiana	Jefferson	Grand Terre I	LAJF01-016-20	LA - Remote	29.2712	-89.9392		Include	NA - Not Active Response	NA	NA	NA	NA
SE-1997-1110868	1997-07-26	7/1997	Pre-Spill	Alabama	Baldwin	Baldwin County	ALBA2-233	Baldwin(backbay)	30.3015	-87.7337		Exclude	NA - Not Active Response	NA	NA	NA	NA
SE-1997-1112696	1997-07-28	7/1997	Pre-Spill	Florida	Walton	Okaloosa County	FLOK2-023	FL - Walton	30.392	-86.4973		Exclude	NA - Not Active Response	NA	NA	NA	NA
SE-1997-1110741	1997-08-02	8/1997	Pre-Spill	Mississippi	Harrison	Mainland_Harrison	MSHR2-081	MS Mainland	30.3326	-89.1799		Exclude	NA - Not Active Response	NA	NA	NA	NA
SE-1997-1109973	1997-08-06	8/1997	Pre-Spill	Louisiana	Jefferson	Grand Isle	LAJF01-016-15	LA - Public	29.2553	-89.9517		Include	NA - Not Active Response	NA	NA	NA	NA
SE-1997-1110837	1997-08-27	8/1997	Pre-Spill	Louisiana	Jefferson	Elmer's Island	LAJF01-001-10	LA - Private	29.1768	-90.0674		Include	NA - Not Active Response	NA	NA	NA	NA
SE-1997-1110869	1997-09-15	9/1997	Pre-Spill	Alabama	Mobile	Mobile Bay	ALMO3-104	Mobile	30.3657	-88.1102		Include	NA - Not Active Response	NA	NA	NA	NA
SE-1997-1110284	1997-09-18	9/1997	Pre-Spill	Florida	Okaloosa	Okaloosa County	FLOK2-027	FL - Okaloosa	30.3833	-86.4733		Exclude	NA - Not Active Response	NA	NA	NA	NA
SE-1997-1110826	1997-09-19	9/1997	Pre-Spill	Mississippi	Jackson	Petit Bois Island	MSJK2-005	MS Barrier Island	30.2143	-88.5074		Include	NA - Not Active Response	NA	NA	NA	NA
SE-1997-1110729	1997-10-01	10/1997	Pre-Spill	Louisiana	Terrebonne	Trinity Island	LATB03-008-10	LA - Remote	29.0418	-90.7336		Include	NA - Not Active Response	NA	NA	NA	NA
SE-1997-1111505	1997-10-09	10/1997	Pre-Spill	Alabama	Mobile	Mobile County	ALMO4-016	Mobile	30.4833	-88.1		Include	NA - Not Active Response	NA	NA	NA	NA
SE-1997-1110306	1997-10-18	10/1997	Pre-Spill	Louisiana	Jefferson	Grand Isle	LAJF01-016-80	LA - Public	29.2652	-89.9512		Include	NA - Not Active Response	NA	NA	NA	NA
SE-1997-1110827	1997-10-25	10/1997	Pre-Spill	Mississippi	Harrison	Mainland_Harrison	MSHR3-004	MS Mainland	30.3447	-89.1448		Exclude	NA - Not Active Response	NA	NA	NA	NA
SE-1997-1110813	1997-10-29	10/1997	Pre-Spill	Alabama	Baldwin	Fort Morgan Amenity	ALBA1-012	Baldwin (BStoOB)	30.2296	-87.9618		Include	NA - Not Active Response	NA	NA	NA	NA
SE-1997-1112403	1997-11-10	11/1997	Pre-Spill	Florida	Escambia	Gulf Breeze	FLES2-146	FL - Escambia	30.3738	-87.1777		Exclude	NA - Not Active Response	NA	NA	NA	NA
SE-1997-1110828	1997-11-18	11/1997	Pre-Spill	Mississippi	Jackson	Petit Bois Island	MSJK2-036	MS Barrier Island	30.2009	-88.4545		Include	NA - Not Active Response	NA	NA	NA	NA
SE-1997-1110847	1997-11-18	11/1997	Pre-Spill	Mississippi	Jackson	Horn Island	MSJK1-054	MS Barrier Island	30.2433	-88.7617		Include	NA - Not Active Response	NA	NA	NA	NA
SE-1997-1110814	1997-11-23	11/1997	Pre-Spill	Alabama	Baldwin	Baldwin County	ALBA2-312	Baldwin(backbay)	30.3086	-87.5276		Exclude	NA - Not Active Response	NA	NA	NA	NA
SE-1997-1111018	1997-12-01	12/1997	Pre-Spill	Mississippi	Jackson	Horn Island	MSJK1-038	MS Barrier Island	30.2333	-88.6433		Include	NA - Not Active Response	NA	NA	NA	NA
SE-1997-1110740	1997-12-02	12/1997	Pre-Spill	Mississippi	Jackson	Horn Island	MSJK1-041	MS Barrier Island	30.2387	-88.6673		Include	NA - Not Active Response	NA	NA	NA	NA
SE-1997-1110815	1997-12-18	12/1997	Pre-Spill	Alabama	Mobile	Dauphin Island	ALMO1-068	Mobile	30.2448	-88.0834		Include	NA - Not Active Response	NA	NA	NA	NA
SE-1998-1110262	1998-01-17	1/1998	Pre-Spill	Louisiana	Jefferson	Grand Isle	LAJF01-010-10	LA - Public	29.2448	-89.9708		Include	NA - Not Active Response	NA	NA	NA	NA
SE-1998-1112985	1998-01-28	1/1998	Pre-Spill	Louisiana	Jefferson	Chaland/Bay la Mer	LAPL01-003-10	LA - Remote	29.3132	-89.7776		Include	NA - Not Active Response	NA	NA	NA	NA
SE-1998-1110312	1998-01-31	1/1998	Pre-Spill	Louisiana	Lafourche	Fourchon Beach	LALF02-014-10	LA - Private	29.1536	-90.1054		Include	NA - Not Active Response	NA	NA	NA	NA
SE-1998-1112984	1998-02-08	2/1998	Pre-Spill	Louisiana	Lafourche	Fourchon Beach	LALF02-006-10	LA - Private	29.092	-90.2054		Include	NA - Not Active Response	NA	NA	NA	NA
SE-1998-1112986	1998-02-12	2/1998	Pre-Spill	Louisiana	Jefferson	West Timbalier	LATB04-009-10	LA - Remote	29.0695	-90.503		Include	NA - Not Active Response	NA	NA	NA	NA
SE-1998-1113665	1998-02-15	2/1998	Pre-Spill	Louisiana	Lafourche	Fourchon Beach	LALF02-008-10	LA - Private	29.1215	-90.1508		Include	NA - Not Active Response	NA	NA	NA	NA
SE-1998-1112797	1998-02-18	2/1998	Pre-Spill	Louisiana	Jefferson	Grand Terre I	LAJF01-016-20	LA - Remote	29.2728	-89.9438		Include	NA - Not Active Response	NA	NA	NA	NA
SE-1998-1112784	1998-02-21	2/1998	Pre-Spill	Alabama	Mobile	Mobile County	ALMO4-018	Mobile	30.5	-88.1031		Include	NA - Not Active Response	NA	NA	NA	NA
SE-1998-1110430	1998-02-25	2/1998	Pre-Spill	Florida	Walton	Walton County - 1	FLWA1-002	FL - Walton	30.3774	-86.3861		Exclude	NA - Not Active Response	NA	NA	NA	NA
SE-1998-1110451	1998-02-27	2/1998	Pre-Spill	Mississippi	Harrison	Mainland_Harrison	MSHR4-011	MS Mainland	30.3897	-88.8578		Exclude	NA - Not Active Response	NA	NA	NA	NA
SE-1998-1113667	1998-02-28	2/1998	Pre-Spill	Louisiana	Jefferson	Grand Isle	LAJF01-010-10	LA - Public	29.2446	-89.9696		Include	NA - Not Active Response	NA	NA	NA	NA
SE-1998-1112562	1998-03-03	3/1998	Pre-Spill	Florida	Okaloosa	Okaloosa County	FLOK2-034	FL - Okaloosa	30.3817	-86.4333		Exclude	NA - Not Active Response	NA	NA	NA	NA
SE-1998-1111935	1998-03-03	3/1998	Pre-Spill	Louisiana	Terrebonne	Trinity Island	LATB03-008-10	LA - Remote	29.048	-90.7211		Include	NA - Not Active Response	NA	NA	NA	NA
SE-1998-1112856	1998-03-03	3/1998	Pre-Spill	Louisiana	Terrebonne	Terrebonne Parish	LATB03-025-60	LA - Remote	29.1313	-90.7213		Include	NA - Not Active Response	NA	NA	NA	NA
SE-1998-1110452	1998-03-08	3/1998	Pre-Spill	Mississippi	Harrison	Mainland_Harrison	MSHR3-005	MS Mainland	30.3491	-89.1355		Exclude	NA - Not Active Response	NA	NA	NA	NA
SE-1998-1113275	1998-03-09	3/1998	Pre-Spill	Mississippi	Harrison	Mainland_Harrison	MSHR3-027	MS Mainland	30.374	-89.0562		Exclude	NA - Not Active Response	NA	NA	NA	NA
SE-1998-1112825	1998-03-11	3/1998	Pre-Spill	Florida	Escambia	Escambia County	FLES3-045	FL - Escambia	30.441	-86.9538		Exclude	NA - Not Active Response	NA	NA	NA	NA
SE-1998-1112823	1998-03-11	3/1998	Pre-Spill	Louisiana	Lafourche	Fourchon Beach	LALF02-007-10	LA - Private	29.1182	-90.1563		Include	NA - Not Active Response	NA	NA	NA	NA
SE-1998-1112827	1998-03-11	3/1998	Pre-Spill	Louisiana	Lafourche	Fourchon Beach	LALF02-007-10	LA - Private	29.1028	-90.185		Include	NA - Not Active Response	NA	NA	NA	NA
SE-1998-1110495	1998-03-12	3/1998	Pre-Spill	Louisiana	Jefferson	Grand Terre I	LAJF01-016-90	LA - Remote	29.2733	-89.9459		Include	NA - Not Active Response	NA	NA	NA	NA
SE-1998-1112786	1998-03-16	3/1998	Pre-Spill	Alabama	Mobile	Dauphin Island	ALMO1-050	Mobile	30.2457	-88.1998		Include	NA - Not Active Response	NA	NA	NA	NA
SE-1998-1113276	1998-03-19	3/1998	Pre-Spill	Mississippi	Harrison	Mainland_Harrison	MSHR4-006	MS Mainland	30.3937	-88.9025		Exclude	NA - Not Active Response	NA	NA	NA	NA
SE-1998-1112787	1998-03-22	3/1998	Pre-Spill	Alabama	Baldwin	Back Bays	ALBA2-170	Baldwin(backbay)	30.3004	-87.5		Exclude	NA - Not Active Response	NA	NA	NA	NA
SE-1998-1111295	1998-03-22	3/1998	No Response	Louisiana	Lafourche	Terrebonne Parish	LATB04-044-10	LA - NonResponse	29.3946	-90.7104		Exclude	NA - Not Active Response	NA	NA	NA	NA
SE-1998-1113277	1998-03-24	3/1998	Pre-Spill	Mississippi	Hancock	Mainland_Hancock	MSHR2-004	MS Mainland	30.2819	-89.3683		Exclude	NA - Not Active Response	NA	NA	NA	NA
SE-1998-1113267	1998-03-25	3/1998	Pre-Spill	Mississippi	Jackson	Mainland_Jackson	MSJK3-011	MS Mainland	30.3448	-88.7385		Exclude	NA - Not Active Response	NA	NA	NA	NA
SE-1998-1113278	1998-03-25	3/1998	Pre-Spill	Mississippi	Jackson	Mainland_Jackson	MSJK3-013	MS Mainland	30.3427	-88.7268		Exclude	NA - Not Active Response	NA	NA	NA	NA
SE-1998-1113160	1998-03-27	3/1998	Pre-Spill	Mississippi	Harrison	Mainland_Harrison	MSHR2-073	MS Mainland	30.3234	-89.2181		Exclude	NA - Not Active Response	NA	NA	NA	NA
SE-1998-1112794	1998-03-28	3/1998	Pre-Spill	Mississippi	Harrison	West Ship Island	MSHR5-002	MS Barrier Island	30.2075	-88.9721		Include	NA - Not Active Response	NA	NA	NA	NA
SE-1998-1113393	1998-03-29	3/1998	Pre-Spill	Louisiana	Lafourche	Fourchon Beach	LALF02-007-10	LA - Private	29.1182	-90.1563		Include	NA - Not Active Response	NA	NA	NA	NA
SE-1998-1113394	1998-03-29	3/1998	Pre-Spill	Louisiana	Lafourche	Fourchon Beach	LALF02-007-10	LA - Private	29.1182	-90.1563		Include	NA - Not Active Response	NA	NA	NA	NA
SE-1998-1113161	1998-03-29	3/1998	Pre-Spill	Mississippi	Harrison	Mainland_Harrison	MSHR3-005	MS Mainland	30.3491	-89.1355		Exclude	NA - Not Active Response	NA	NA	NA	NA
SE-1998-1113163	1998-03-29	3/1998	Pre-Spill	Mississippi	Harrison	Mainland_Harrison	MSHR3-029	MS Mainland	30.377	-89.0466		Exclude	NA - Not Active Response	NA	NA	NA	NA
SE-1998-1113162	1998-03-30	3/1998	Pre-Spill	Mississippi	Harrison	Mainland_Harrison	MSHR3-024	MS Mainland	30.3694	-89.0777		Exclude	NA - Not Active Response	NA	NA	NA	NA
SE-1998-1112906	1998-03-31	3/1998	Pre-Spill	Louisiana	Jefferson	Grand Terre I	LAJF01-016-70	LA - Remote	29.2801	-89.9432		Include	NA - Not Active Response	NA	NA	NA	NA
SE-1998-1113197	1998-03-31	3/1998	Pre-Spill	Mississippi	Hancock	Mainland_Hancock	MSHR2-008	MS Mainland	30.2883	-89.3582		Exclude	NA - Not Active Response	NA	NA	NA	NA
SE-1998-1111635	1998-04-01	4/1998	Pre-Spill	Mississippi	Harrison	Mainland_Harrison	MSHR2-065	MS Mainland	30.3116	-89.2508		Exclude	NA - Not Active Response	NA	NA	NA	NA
SE-1998-1113523	1998-04-04	4/1998	Pre-Spill	Alabama	Baldwin	Baldwin County	ALBA1-004	Baldwin(backbay)	30.2249	-88.0022		Exclude	NA - Not Active Response	NA	NA	NA	NA
SE-1998-1111560	1998-04-04	4/1998	Pre-Spill	Mississippi	Harrison	Mainland_Harrison	MSHR3-038	MS Mainland	30.3882	-88.9906		Exclude	NA - Not Active Response	NA	NA	NA	NA
SE-1998-1111107	1998-04-04	4/1998	Pre-Spill	Mississippi	Jackson	Horn Island	MSJK1-008	MS Barrier Island	30.242	-88.7193		Include	NA - Not Active Response	NA	NA	NA	NA
SE-1998-1111108	1998-04-04	4/1998	Pre-Spill	Mississippi	Jackson	Horn Island	MSJK1-015	MS Barrier Island	30.2296	-88.6699		Include	NA - Not Active Response	NA	NA	NA	NA
SE-1998-1111113	1998-04-04	4/1998	Pre-Spill	Mississippi	Jackson	Horn Island	MSJK1-010	MS Barrier Island	30.2399	-88.7017		Include	NA - Not Active Response	NA	NA	NA	NA
SE-1998-1112795	1998-04-05	4/1998	Pre-Spill	Mississippi	Jackson	Horn Island	MSJK1-025	MS Barrier Island	30.2194	-88.6055		Include	NA - Not Active Response	NA	NA	NA	NA
SE-1998-1112194	1998-04-06	4/1998	Pre-Spill	Mississippi	Harrison	Mainland_Harrison	MSHR4-001	MS Mainland	30.3924	-88.9382		Exclude	NA - Not Active Response	NA	NA	NA	NA
SE-1998-1111297	1998-04-09	4/1998	Pre-Spill	Louisiana	Jefferson	Grand Isle	LAJF01-005-10	LA - Public	29.2155	-90.0221		Include	NA - Not Active Response	NA	NA	NA	NA
SE-1998-1114347	1998-04-09	4/1998	Pre-Spill	Mississippi	Harrison	West Ship Island	MSHR5-007	MS Barrier Island	30.2202	-88.918		Include	NA - Not Active Response	NA	NA	NA	NA
SE-1998-1112814	1998-04-11	4/1998	Pre-Spill	Louisiana	Lafourche	Fourchon Beach	LALF02-008-10	LA - Private	29.1233	-90.1533		Include	NA - Not Active Response	NA	NA	NA	NA
SE-1998-1112815	1998-04-11	4/1998	Pre-Spill	Louisiana	Lafourche	Fourchon Beach	LALF02-013-10	LA - Private	29.1344	-90.1381		Include	NA - Not Active Response	NA	NA	NA	NA
SE-1998-1112889	1998-04-11	4/1998	Pre-Spill	Louisiana	Lafourche	Fourchon Beach	LALF02-007-10	LA - Private	29.1033	-90.1844		Include	NA - Not Active Response	NA	NA	NA	NA
SE-1998-1112641	1998-04-12	4/1998	Pre-Spill	Florida	Escambia	Big Lagoon	FLES1-049	FL - Escambia	30.31	-87.41		Exclude	NA - Not Active Response	NA	NA	NA	NA
SE-1998-1112849	1998-04-12	4/1998	Pre-Spill	Louisiana	Lafourche	Fourchon Beach	LALF02-013-10	LA - Private	29.1344	-90.1381		Include	NA - Not Active Response	NA	NA	NA	NA
SE-1998-1112923	1998-04-12	4/1998	Pre-Spill	Louisiana	Lafourche	Fourchon Beach	LALF02-013-10	LA - Private	29.1368	-90.1358		Include	NA - Not Active Response	NA	NA	NA	NA
SE-1998-1112924	1998-04-12	4/1998	Pre-Spill	Louisiana	Lafourche	Fourchon Beach	LALF02-007-10	LA - Private	29.1033	-90.1844		Include	NA - Not Active Response	NA	NA	NA	NA
SE-1998-1112959	1998-04-12	4/1998	Pre-Spill	Louisiana	Jefferson	Grand Isle	LAJF01-005-10	LA - Public	29.2153	-90.0206		Include	NA - Not Active Response	NA	NA	NA	NA
SE-1998-1113017	1998-04-12	4/1998	Pre-Spill	Louisiana	Lafourche	Fourchon Beach	LALF02-008-10	LA - Private	29.1233	-90.1533		Include	NA - Not Active Response	NA	NA	NA	NA
SE-1998-1112164	1998-04-14	4/1998	Pre-Spill	Mississippi	Harrison	Mainland_Harrison	MSHR3-047	MS Mainland	30.3924	-88.9411		Exclude	NA - Not Active Response	NA	NA	NA	NA
SE-1998-1112165	1998-04-15	4/1998	Pre-Spill	Mississippi	Hancock	Mainland_Hancock	MSHR2-015	MS Mainland	30.3046	-89.3282		Exclude	NA - Not Active Response	NA	NA	NA	NA
SE-1998-1114107	1998-04-16	4/1998	Pre-Spill	Mississippi	Harrison	Mainland_Harrison	MSHR3-024	MS Mainland	30.3687	-89.0797		Exclude	NA - Not Active Response	NA	NA	NA	NA
SE-1998-1112222	1998-04-17	4/1998	Pre-Spill	Alabama	Baldwin	Back Bays	ALBA3-076	Baldwin(backbay)	30.3567	-87.8328		Exclude	NA - Not Active Response	NA	NA	NA	NA
SE-1998-1112349	1998-04-17	4/1998	Pre-Spill	Alabama	Baldwin	Bon Secour NWR	ALBA1-001	Baldwin (BStoOB)	30.2217	-88.0293		Include	NA - Not Active Response	NA	NA	NA	NA
SE-1998-1112192	1998-04-17	4/1998	Pre-Spill	Mississippi	Harrison	Mainland_Harrison	MSHR4-004	MS Mainland	30.394	-88.9143		Exclude	NA - Not Active Response	NA	NA	NA	NA
SE-1998-1112193	1998-04-17	4/1998	Pre-Spill	Mississippi	Hancock	Mainland_Hancock	MSHR2-007	MS Mainland	30.2857	-89.3638		Exclude	NA - Not Active Response	NA	NA	NA	NA
SE-1998-1114081	1998-04-17	4/1998	Pre-Spill	Mississippi	Harrison	West Ship Island	MSHR5-001	MS Barrier Island	30.2096	-88.9833		Include	NA - Not Active Response	NA	NA	NA	NA
SE-1998-1112191	1998-04-20	4/1998	Pre-Spill	Mississippi	Jackson	Mainland_Jackson	MSJK3-026	MS Mainland	30.3605	-88.6593		Exclude	NA - Not Active Response	NA	NA	NA	NA
SE-1998-1113247	1998-04-21	4/1998	Pre-Spill	Florida	Walton	Walton County - 1	FLWA1-019	FL - Walton	30.4117	-86.2917		Exclude	NA - Not Active Response	NA	NA	NA	NA
SE-1998-1113917	1998-04-26	4/1998	Pre-Spill	Louisiana	Lafourche	Fourchon Beach	LALF02-013-10	LA - Private	29.1342	-90.1342		Include	NA - Not Active Response	NA	NA	NA	NA
SE-1998-1112747	1998-04-29	4/1998	Pre-Spill	Alabama	Baldwin	Back Bays	ALBA2-320	Baldwin(backbay)	30.3017	-87.585		Exclude	NA - Not Active Response	NA	NA	NA	NA
SE-1998-1113093	1998-05-01	5/1998	Pre-Spill	Florida	Okaloosa	Okaloosa County	FLOK2-027	FL - Okaloosa	30.482	-86.4787		Exclude	NA - Not Active Response	NA	NA	NA	NA
SE-1998-1114157	1998-05-01	5/1998	Pre-Spill	Florida	Okaloosa	Eglin AFB	FLOK2-017	FL - Okaloosa	30.3942	-86.5316		Exclude	NA - Not Active Response	NA	NA	NA	NA
SE-1998-1112218	1998-05-03	5/1998	Pre-Spill	Alabama	Mobile	Bayou La Batre	ALMO3-007	Mobile	30.3701	-88.2253		Include	NA - Not Active Response	NA	NA	NA	NA
SE-1998-1111296	1998-05-05	5/1998	Pre-Spill	Florida	Walton	Walton County - 1	FLWA1-024	FL - Walton	30.4801	-86.2442		Exclude	NA - Not Active Response	NA	NA	NA	NA
SE-1998-1112618	1998-05-05	5/1998	Pre-Spill	Louisiana	Terrebonne	Terrebonne Parish	LATB04-013-10	LA - Remote	29.0944	-90.6091		Include	NA - Not Active Response	NA	NA	NA	NA
SE-1998-1113158	1998-05-06	5/1998	Pre-Spill	Alabama	Baldwin	Gulf Shores Amenity	ALBA2-013	Baldwin (BStoOB)	30.2407	-87.7305		Include	NA - Not Active Response	NA	NA	NA	NA
SE-1998-1112057	1998-05-06	5/1998	Pre-Spill	Mississippi	Hancock	Mainland_Hancock	MSHA1-040	MS Mainland	30.2582	-89.4182		Exclude	NA - Not Active Response	NA	NA	NA	NA
SE-1998-1112220	1998-05-09	5/1998	Pre-Spill	Louisiana	Lafourche	Fourchon Beach	LALF02-013-30	LA - Private	29.13	-90.1472		Include	NA - Not Active Response	NA	NA	NA	NA
SE-1998-1112221	1998-05-09	5/1998	Pre-Spill	Louisiana	Lafourche	Fourchon Beach	LALF02-013-10	LA - Private	29.1384	-90.1334		Include	NA - Not Active Response	NA	NA	NA	NA
SE-1998-1113321	1998-05-09	5/1998	Pre-Spill	Louisiana	Lafourche	Fourchon Beach	LALF02-007-10	LA - Private	29.103	-90.1872		Include	NA - Not Active Response	NA	NA	NA	NA
SE-1998-1112958	1998-05-19	5/1998	Pre-Spill	Alabama	Mobile	Mobile County	ALMO4-012	Mobile	30.4569	-88.1026		Include	NA - Not Active Response	NA	NA	NA	NA
SE-1998-1112512	1998-05-20	5/1998	Pre-Spill	Florida	Walton	Walton County - 1	FLWA1-041	FL - Walton	30.4764	-86.1384		Exclude	NA - Not Active Response	NA	NA	NA	NA
SE-1998-1111288	1998-05-22	5/1998	Pre-Spill	Alabama	Baldwin	Back Bays	ALBA3-072	Baldwin(backbay)	30.3789	-87.8314		Exclude	NA - Not Active Response	NA	NA	NA	NA
SE-1998-1112026	1998-05-22	5/1998	Pre-Spill	Louisiana	Lafourche	Fourchon Beach	LALF02-002-20	LA - Private	29.0893	-90.2244		Include	NA - Not Active Response	NA	NA	NA	NA
SE-1998-1112199	1998-07-14	7/1998	Pre-Spill	Alabama	Mobile	Mobile County	ALMO4-015	Mobile	30.4697	-88.0974		Include	NA - Not Active Response	NA	NA	NA	NA
SE-1998-1111575	1998-07-20	7/1998	Pre-Spill	Alabama	Mobile	Dauphin Island	ALMO1-050	Mobile	30.2456	-88.2		Include	NA - Not Active Response	NA	NA	NA	NA
SE-1998-1112537	1998-07-28	7/1998	Pre-Spill	Louisiana	Jefferson	Grand Terre I	LAJF01-016-20	LA - Remote	29.2728	-89.9426		Include	NA - Not Active Response	NA	NA	NA	NA
SE-1998-1110450	1998-08-19	8/1998	Pre-Spill	Alabama	Baldwin	Baldwin County	ALBA2-332	Baldwin(backbay)	30.4085	-87.435		Exclude	NA - Not Active Response	NA	NA	NA	NA
SE-1998-1113089	1998-08-24	8/1998	Pre-Spill	Mississippi	Jackson	Mainland_Jackson	MSJK3-012	MS Mainland	30.344	-88.7343		Exclude	NA - Not Active Response	NA	NA	NA	NA
SE-1998-1113055	1998-09-02	9/1998	Pre-Spill	Mississippi	Harrison	Mainland_Harrison	MSHR4-012	MS Mainland	30.3923	-88.8572		Exclude	NA - Not Active Response	NA	NA	NA	NA
SE-1998-1113030	1998-09-12	9/1998	Pre-Spill	Mississippi	Hancock	Mainland_Hancock	MSHR2-069	MS Mainland	30.3147	-89.2403		Exclude	NA - Not Active Response	NA	NA	NA	NA
SE-1998-1112216	1998-10-28	10/1998	Pre-Spill	Alabama	Mobile	Mobile County	ALMO3-116	Mobile	30.4025	-88.1047		Include	NA - Not Active Response	NA	NA	NA	NA
SE-1998-1113208	1998-11-03	11/1998	Pre-Spill	Louisiana	Jefferson	Grand Terre I	LAJF01-017-10	LA - Remote	29.277	-89.9298		Include	NA - Not Active Response	NA	NA	NA	NA
SE-1998-1112330	1998-11-09	11/1998	Pre-Spill	Alabama	Mobile	Mobile County	ALMO3-116	Mobile	30.4006	-88.1049		Include	NA - Not Active Response	NA	NA	NA	NA
SE-1998-1113633	1998-11-16	11/1998	Pre-Spill	Louisiana	Terrebonne	Trinity Island	LATB04-001-10	LA - Remote	29.0455	-90.7167		Include	NA - Not Active Response	NA	NA	NA	NA
SE-1998-1113774	1998-11-28	11/1998	Pre-Spill	Alabama	Mobile	Mobile Bay	ALMO4-079	Mobile	30.5225	-88.0335		Include	NA - Not Active Response	NA	NA	NA	NA
SE-1998-1112045	1998-11-28	11/1998	Pre-Spill	Louisiana	Lafourche	Fourchon Beach	LALF02-013-10	LA - Private	29.1342	-90.1342		Include	NA - Not Active Response	NA	NA	NA	NA
SE-1998-1112224	1998-12-08	12/1998	Pre-Spill	Alabama	Mobile	West Point Island	ALMO1-021	Mobile	30.2403	-88.2323		Include	NA - Not Active Response	NA	NA	NA	NA
SE-1998-1112070	1998-12-13	12/1998	Pre-Spill	Louisiana	Lafourche	Fourchon Beach	LALF02-007-10	LA - Private	29.1204	-90.1595		Include	NA - Not Active Response	NA	NA	NA	NA
SE-1999-1110636	1999-01-01	1/1999	Pre-Spill	Alabama	Baldwin	Bon Secour NWR	ALBA1-037	Baldwin (BStoOB)	30.227	-87.8305		Include	NA - Not Active Response	NA	NA	NA	NA
SE-1999-1113120	1999-01-15	1/1999	Pre-Spill	Florida	Okaloosa	Eglin AFB	FLOK2-020	FL - Okaloosa	30.3852	-86.511		Exclude	NA - Not Active Response	NA	NA	NA	NA
SE-1999-1110637	1999-01-22	1/1999	Pre-Spill	Alabama	Baldwin	Fort Morgan Amenity	ALBA1-007	Baldwin (BStoOB)	30.2269	-87.9833		Include	NA - Not Active Response	NA	NA	NA	NA
SE-1999-1113121	1999-01-22	1/1999	Pre-Spill	Florida	Okaloosa	Okaloosa County	FLOK2-006	FL - Okaloosa	30.4185	-86.5885		Exclude	NA - Not Active Response	NA	NA	NA	NA
SE-1999-1113316	1999-01-25	1/1999	Pre-Spill	Louisiana	Terrebonne	Trinity Island	LATB03-008-10	LA - Remote	29.0486	-90.7261		Include	NA - Not Active Response	NA	NA	NA	NA
SE-1999-1110595	1999-01-25	1/1999	Pre-Spill	Mississippi	Harrison	Mainland_Harrison	MSHR3-001	MS Mainland	30.3402	-89.1596		Exclude	NA - Not Active Response	NA	NA	NA	NA
SE-1999-1111245	1999-01-27	1/1999	Pre-Spill	Alabama	Baldwin	Fort Morgan Amenity	ALBA1-030a	Baldwin (BStoOB)	30.228	-87.8674		Include	NA - Not Active Response	NA	NA	NA	NA
SE-1999-1112379	1999-01-31	1/1999	Pre-Spill	Louisiana	Lafourche	Elmer's Island	LAJF01-001-10	LA - Private	29.165	-90.0889		Include	NA - Not Active Response	NA	NA	NA	NA
SE-1999-1112380	1999-01-31	1/1999	Pre-Spill	Louisiana	Lafourche	Elmer's Island	LAJF01-001-10	LA - Private	29.1681	-90.0853		Include	NA - Not Active Response	NA	NA	NA	NA
SE-1999-1112087	1999-02-04	2/1999	Pre-Spill	Florida	Walton	Walton County - 1	FLWA1-039	FL - Walton	30.3918	-86.183		Exclude	NA - Not Active Response	NA	NA	NA	NA
SE-1999-1112056	1999-02-06	2/1999	Pre-Spill	Louisiana	Jefferson	Grand Isle	LAJF01-004-10	LA - Public	29.2043	-90.036		Include	NA - Not Active Response	NA	NA	NA	NA
SE-1999-1111243	1999-02-06	2/1999	Pre-Spill	Mississippi	Harrison	Mainland_Harrison	MSHR3-040	MS Mainland	30.3899	-88.9752		Exclude	NA - Not Active Response	NA	NA	NA	NA
SE-1999-1114242	1999-02-06	2/1999	Pre-Spill	Mississippi	Harrison	Mainland_Harrison	MSHR3-040	MS Mainland	30.3901	-88.9768		Exclude	NA - Not Active Response	NA	NA	NA	NA
SE-1999-1114000	1999-02-06	2/1999	Pre-Spill	Mississippi	Jackson	Horn Island	MSJK1-025	MS Barrier Island	30.2217	-88.605		Include	NA - Not Active Response	NA	NA	NA	NA
SE-1999-1110194	1999-02-07	2/1999	Pre-Spill	Mississippi	Jackson	Mainland_Jackson	MSJK4-043	MS Mainland	30.3287	-88.5087		Exclude	NA - Not Active Response	NA	NA	NA	NA
SE-1999-1110593	1999-02-10	2/1999	Pre-Spill	Louisiana	Jefferson	Grand Isle	LAJF01-010-10	LA - Public	29.2413	-89.9749		Include	NA - Not Active Response	NA	NA	NA	NA
SE-1999-1111244	1999-02-11	2/1999	Pre-Spill	Mississippi	Jackson	Mainland_Jackson	MSJK4-027	MS Mainland	30.3432	-88.5562		Exclude	NA - Not Active Response	NA	NA	NA	NA
SE-1999-1110193	1999-02-12	2/1999	Pre-Spill	Mississippi	Jackson	Mainland_Jackson	MSJK4-042	MS Mainland	30.3371	-88.5102		Exclude	NA - Not Active Response	NA	NA	NA	NA
SE-1999-1111246	1999-02-13	2/1999	Pre-Spill	Alabama	Baldwin	Back Bays	ALBA2-168	Baldwin(backbay)	30.3007	-87.5156		Exclude	NA - Not Active Response	NA	NA	NA	NA
SE-1999-1113999	1999-02-16	2/1999	Pre-Spill	Mississippi	Jackson	Horn Island	MSJK1-028	MS Barrier Island	30.2265	-88.5635		Include	NA - Not Active Response	NA	NA	NA	NA
SE-1999-1110539	1999-03-01	3/1999	Pre-Spill	Mississippi	Jackson	Horn Island	MSJK1-051	MS Barrier Island	30.2458	-88.7389		Include	NA - Not Active Response	NA	NA	NA	NA
SE-1999-1110564	1999-03-02	3/1999	Pre-Spill	Mississippi	Harrison	Mainland_Harrison	MSHR4-006	MS Mainland	30.3936	-88.8997		Exclude	NA - Not Active Response	NA	NA	NA	NA
SE-1999-1111426	1999-03-08	3/1999	Pre-Spill	Alabama	Mobile	Mobile County	ALMO4-031	Mobile	30.565	-88.0867		Include	NA - Not Active Response	NA	NA	NA	NA
SE-1999-1110540	1999-03-13	3/1999	Pre-Spill	Mississippi	Harrison	West Ship Island	MSHR5-007	MS Barrier Island	30.2133	-88.925		Include	NA - Not Active Response	NA	NA	NA	NA
SE-1999-1111125	1999-03-16	3/1999	Pre-Spill	Mississippi	Jackson	Petit Bois Island	MSJK2-040	MS Barrier Island	30.2074	-88.4754		Include	NA - Not Active Response	NA	NA	NA	NA
SE-1999-1111394	1999-03-20	3/1999	Pre-Spill	Alabama	Baldwin	Orange Beach	ALBA2-051	Baldwin (BStoOB)	30.2764	-87.5551		Include	NA - Not Active Response	NA	NA	NA	NA
SE-1999-1111126	1999-03-23	3/1999	Pre-Spill	Mississippi	Jackson	Horn Island	MSJK1-010	MS Barrier Island	30.2401	-88.7028		Include	NA - Not Active Response	NA	NA	NA	NA
SE-1999-1112544	1999-03-27	3/1999	Pre-Spill	Louisiana	Lafourche	Fourchon Beach	LALF02-002-10	LA - Private	29.0855	-90.2231		Include	NA - Not Active Response	NA	NA	NA	NA
SE-1999-1110434	1999-03-29	3/1999	Pre-Spill	Mississippi	Harrison	Mainland_Harrison	MSHR3-008	MS Mainland	30.3562	-89.1175		Exclude	NA - Not Active Response	NA	NA	NA	NA
SE-1999-1112603	1999-04-05	4/1999	Pre-Spill	Mississippi	Harrison	Mainland_Harrison	MSHR2-077	MS Mainland	30.3299	-89.1922		Exclude	NA - Not Active Response	NA	NA	NA	NA
SE-1999-1112604	1999-04-06	4/1999	Pre-Spill	Mississippi	Harrison	Mainland_Harrison	MSHR3-036	MS Mainland	30.3868	-89.0036		Exclude	NA - Not Active Response	NA	NA	NA	NA
SE-1999-1114243	1999-04-06	4/1999	Pre-Spill	Mississippi	Harrison	Mainland_Harrison	MSHR3-008	MS Mainland	30.3562	-89.1175		Exclude	NA - Not Active Response	NA	NA	NA	NA
SE-1999-1114053	1999-04-08	4/1999	Pre-Spill	Mississippi	Jackson	Horn Island	MSJK1-046	MS Barrier Island	30.249	-88.7018		Include	NA - Not Active Response	NA	NA	NA	NA
SE-1999-1109884	1999-04-17	4/1999	Pre-Spill	Louisiana	Lafourche	Fourchon Beach	LALF02-013-10	LA - Private	29.1244	-90.1517		Include	NA - Not Active Response	NA	NA	NA	NA
SE-1999-1113311	1999-04-24	4/1999	Pre-Spill	Louisiana	Jefferson	Grand Isle	LAJF01-010-10	LA - Public	29.2403	-89.9769		Include	NA - Not Active Response	NA	NA	NA	NA
SE-1999-1114054	1999-04-27	4/1999	Pre-Spill	Mississippi	Harrison	Mainland_Harrison	MSHR3-025	MS Mainland	30.3721	-89.0686		Exclude	NA - Not Active Response	NA	NA	NA	NA
SE-1999-1113312	1999-05-15	5/1999	Pre-Spill	Louisiana	Jefferson	Grand Isle	LAJF01-010-10	LA - Public	29.2364	-89.9864		Include	NA - Not Active Response	NA	NA	NA	NA
SE-1999-1111119	1999-05-16	5/1999	Pre-Spill	Alabama	Baldwin	Back Bays	ALBA2-163	Baldwin(backbay)	30.2941	-87.5361		Exclude	NA - Not Active Response	NA	NA	NA	NA
SE-1999-1114313	1999-05-20	5/1999	Pre-Spill	Louisiana	Jefferson	Grand Isle	LAJF01-010-10	LA - Public	29.2354	-89.9864		Include	NA - Not Active Response	NA	NA	NA	NA
SE-1999-1113313	1999-05-23	5/1999	Pre-Spill	Louisiana	Lafourche	Fourchon Beach	LALF02-018-10	LA - Private	29.1583	-90.0981		Include	NA - Not Active Response	NA	NA	NA	NA
SE-1999-1111120	1999-05-29	5/1999	Pre-Spill	Alabama	Mobile	Mobile County	ALMO4-002	Mobile	30.4396	-88.104		Include	NA - Not Active Response	NA	NA	NA	NA
SE-1999-1114085	1999-06-14	6/1999	Pre-Spill	Louisiana	Plaquemines	Breton Islands	LAPL16-003-10	LA - Remote	29.464	-89.2069		Include	NA - Not Active Response	NA	NA	NA	NA
SE-1999-1111121	1999-07-11	7/1999	Pre-Spill	Alabama	Baldwin	Baldwin County	ALBA3-037	Baldwin(backbay)	30.4719	-87.9233		Exclude	NA - Not Active Response	NA	NA	NA	NA
SE-1999-1111456	1999-07-19	7/1999	Pre-Spill	Mississippi	Harrison	Mainland_Harrison	MSHR3-005	MS Mainland	30.3474	-89.1393		Exclude	NA - Not Active Response	NA	NA	NA	NA
SE-1999-1111886	1999-07-26	7/1999	Pre-Spill	Alabama	Mobile	Bayou La Batre	ALMO2-104	Mobile	30.3831	-88.269		Include	NA - Not Active Response	NA	NA	NA	NA
SE-1999-1111490	1999-08-02	8/1999	Pre-Spill	Mississippi	Harrison	Mainland_Harrison	MSHR3-036	MS Mainland	30.3863	-89.0061		Exclude	NA - Not Active Response	NA	NA	NA	NA
SE-1999-1111887	1999-09-29	9/1999	Pre-Spill	Alabama	Baldwin	Back Bays	ALBA2-309	Baldwin(backbay)	30.2851	-87.5182		Exclude	NA - Not Active Response	NA	NA	NA	NA
SE-1999-1111572	1999-09-29	9/1999	Pre-Spill	Florida	Walton	Walton County - 1	FLWA1-038	FL - Walton	30.3404	-86.2122		Exclude	NA - Not Active Response	NA	NA	NA	NA
SE-1999-1114216	1999-09-29	9/1999	Pre-Spill	Florida	Okaloosa	Okaloosa County	FLOK2-021	FL - Okaloosa	30.382	-86.5043		Exclude	NA - Not Active Response	NA	NA	NA	NA
SE-1999-1111573	1999-09-30	9/1999	Pre-Spill	Florida	Okaloosa	Eglin AFB	FLOK2-016	FL - Okaloosa	30.4565	-86.5323		Exclude	NA - Not Active Response	NA	NA	NA	NA
SE-1999-1113081	1999-10-01	10/1999	Pre-Spill	Florida	Walton	Walton County - 1	FLWA1-005	FL - Walton	30.4653	-86.3602		Exclude	NA - Not Active Response	NA	NA	NA	NA
SE-1999-1113082	1999-10-01	10/1999	Pre-Spill	Florida	Okaloosa	Okaloosa County	FLOK2-030	FL - Okaloosa	30.4334	-86.4516		Exclude	NA - Not Active Response	NA	NA	NA	NA
SE-1999-1113982	1999-10-03	10/1999	Pre-Spill	Florida	Walton	Walton County - 1	FLWA1-001	FL - Walton	30.3956	-86.3923		Exclude	NA - Not Active Response	NA	NA	NA	NA
SE-1999-1111937	1999-10-04	10/1999	Pre-Spill	Florida	Walton	Walton County - 1	FLWA1-006	FL - Walton	30.3895	-86.3679		Exclude	NA - Not Active Response	NA	NA	NA	NA
SE-1999-1113983	1999-10-05	10/1999	Pre-Spill	Florida	Walton	Walton County - 1	FLWA1-003	FL - Walton	30.3907	-86.3769		Exclude	NA - Not Active Response	NA	NA	NA	NA
SE-1999-1110362	1999-10-07	10/1999	Pre-Spill	Florida	Walton	Okaloosa County	FLOK2-038	FL - Walton	30.4549	-86.3995		Exclude	NA - Not Active Response	NA	NA	NA	NA
SE-1999-1114218	1999-10-08	10/1999	Pre-Spill	Florida	Walton	Walton County - 1	FLWA1-005	FL - Walton	30.3902	-86.3692		Exclude	NA - Not Active Response	NA	NA	NA	NA
SE-1999-1114382	1999-10-08	10/1999	Pre-Spill	Florida	Walton	Walton County - 1	FLWA1-005	FL - Walton	30.3875	-86.3719		Exclude	NA - Not Active Response	NA	NA	NA	NA
SE-1999-1111488	1999-10-12	10/1999	Pre-Spill	Mississippi	Jackson	Mainland_Jackson	MSJK3-004	MS Mainland	30.369	-88.7777		Exclude	NA - Not Active Response	NA	NA	NA	NA
SE-1999-1111290	1999-10-23	10/1999	Pre-Spill	Florida	Walton	Walton County - 2	FLWA2-011	FL - Walton	30.3215	-86.1405		Exclude	NA - Not Active Response	NA	NA	NA	NA
SE-1999-1113839	1999-10-24	10/1999	Pre-Spill	Florida	Walton	Walton County - 1	FLWA1-014	FL - Walton	30.3901	-86.3269		Exclude	NA - Not Active Response	NA	NA	NA	NA
SE-1999-1113841	1999-11-18	11/1999	Pre-Spill	Mississippi	Jackson	Petit Bois Island	MSJK2-033	MS Barrier Island	30.2041	-88.4402		Include	NA - Not Active Response	NA	NA	NA	NA
SE-1999-1112366	1999-11-28	11/1999	Pre-Spill	Florida	Walton	Okaloosa County	FLOK2-038	FL - Walton	30.4528	-86.3998		Exclude	NA - Not Active Response	NA	NA	NA	NA
SE-1999-1111638	1999-12-01	12/1999	Pre-Spill	Florida	Walton	Walton County - 1	FLWA1-014	FL - Walton	30.4082	-86.3225		Exclude	NA - Not Active Response	NA	NA	NA	NA
SE-1999-1111639	1999-12-01	12/1999	Pre-Spill	Florida	Okaloosa	Okaloosa County	FLOK2-038	FL - Okaloosa	30.4012	-86.407		Exclude	NA - Not Active Response	NA	NA	NA	NA
SE-1999-1111640	1999-12-01	12/1999	Pre-Spill	Florida	Okaloosa	Okaloosa County	FLOK2-038	FL - Okaloosa	30.4012	-86.4028		Exclude	NA - Not Active Response	NA	NA	NA	NA
SE-1999-1114066	1999-12-02	12/1999	Pre-Spill	Florida	Walton	Okaloosa County	FLOK2-039	FL - Walton	30.3983	-86.3973		Exclude	NA - Not Active Response	NA	NA	NA	NA
SE-1999-1110477	1999-12-04	12/1999	Pre-Spill	Florida	Walton	Walton County - 1	FLWA1-005	FL - Walton	30.388	-86.3697		Exclude	NA - Not Active Response	NA	NA	NA	NA
SE-1999-1111873	1999-12-04	12/1999	Pre-Spill	Florida	Okaloosa	Okaloosa County	FLOK2-037	FL - Okaloosa	30.4026	-86.4117		Exclude	NA - Not Active Response	NA	NA	NA	NA
SE-1999-1111111	1999-12-05	12/1999	Pre-Spill	Florida	Walton	Walton County - 1	FLWA1-018	FL - Walton	30.4122	-86.3033		Exclude	NA - Not Active Response	NA	NA	NA	NA
SE-1999-1111137	1999-12-06	12/1999	Pre-Spill	Florida	Okaloosa	Okaloosa County	FLOK2-006	FL - Okaloosa	30.4051	-86.5911		Exclude	NA - Not Active Response	NA	NA	NA	NA
SE-1999-1111215	1999-12-06	12/1999	Pre-Spill	Florida	Okaloosa	Eglin AFB	FLOK2-020	FL - Okaloosa	30.4097	-86.5018		Exclude	NA - Not Active Response	NA	NA	NA	NA
SE-1999-1113454	1999-12-06	12/1999	Pre-Spill	Florida	Okaloosa	Okaloosa County	FLOK2-027	FL - Okaloosa	30.4092	-86.4702		Exclude	NA - Not Active Response	NA	NA	NA	NA
SE-1999-1110478	1999-12-07	12/1999	Pre-Spill	Florida	Walton	Walton County - 1	FLWA1-003	FL - Walton	30.3912	-86.3775		Exclude	NA - Not Active Response	NA	NA	NA	NA
SE-1999-1110514	1999-12-08	12/1999	Pre-Spill	Florida	Walton	Okaloosa County	FLOK2-030	FL - Walton	30.4972	-86.448		Exclude	NA - Not Active Response	NA	NA	NA	NA
SE-1999-1111216	1999-12-08	12/1999	Pre-Spill	Florida	Okaloosa	Walton County - 1	FLWA1-018	FL - Okaloosa	30.4036	-86.302		Exclude	NA - Not Active Response	NA	NA	NA	NA
SE-1999-1111218	1999-12-08	12/1999	Pre-Spill	Florida	Okaloosa	Okaloosa County	FLOK2-034	FL - Okaloosa	30.4039	-86.4294		Exclude	NA - Not Active Response	NA	NA	NA	NA
SE-1999-1113230	1999-12-09	12/1999	Pre-Spill	Florida	Okaloosa	Okaloosa County	FLOK2-035	FL - Okaloosa	30.3825	-86.4312		Exclude	NA - Not Active Response	NA	NA	NA	NA
SE-1999-1113452	1999-12-09	12/1999	Pre-Spill	Florida	Okaloosa	Okaloosa County	FLOK2-024	FL - Okaloosa	30.4103	-86.4907		Exclude	NA - Not Active Response	NA	NA	NA	NA
SE-1999-1111217	1999-12-10	12/1999	Pre-Spill	Florida	Walton	Walton County - 1	FLWA1-005	FL - Walton	30.3888	-86.3687		Exclude	NA - Not Active Response	NA	NA	NA	NA
SE-1999-1113453	1999-12-10	12/1999	Pre-Spill	Florida	Okaloosa	Okaloosa County	FLOK2-024	FL - Okaloosa	30.4128	-86.4926		Exclude	NA - Not Active Response	NA	NA	NA	NA
SE-1999-1111351	1999-12-11	12/1999	Pre-Spill	Florida	Okaloosa	Eglin AFB	FLOK2-011	FL - Okaloosa	30.4299	-86.5585		Exclude	NA - Not Active Response	NA	NA	NA	NA
SE-1999-1113455	1999-12-11	12/1999	Pre-Spill	Florida	Okaloosa	Okaloosa County	FLOK2-007	FL - Okaloosa	30.4331	-86.584		Exclude	NA - Not Active Response	NA	NA	NA	NA
SE-1999-1113878	1999-12-11	12/1999	Pre-Spill	Florida	Okaloosa	Eglin AFB	FLOK2-020	FL - Okaloosa	30.4028	-86.5101		Exclude	NA - Not Active Response	NA	NA	NA	NA
SE-1999-1111253	1999-12-12	12/1999	Pre-Spill	Florida	Okaloosa	Okaloosa County	FLOK2-039	FL - Okaloosa	30.3975	-86.395		Exclude	NA - Not Active Response	NA	NA	NA	NA
SE-1999-1112277	1999-12-13	12/1999	Pre-Spill	Florida	Okaloosa	Eglin AFB	FLOK2-013	FL - Okaloosa	30.4489	-86.544		Exclude	NA - Not Active Response	NA	NA	NA	NA
SE-1999-1111139	1999-12-14	12/1999	Pre-Spill	Florida	Okaloosa	Okaloosa County	FLOK2-028	FL - Okaloosa	30.4088	-86.4666		Exclude	NA - Not Active Response	NA	NA	NA	NA
SE-1999-1111884	1999-12-14	12/1999	Pre-Spill	Florida	Okaloosa	Okaloosa County	FLOK2-039	FL - Okaloosa	30.3796	-86.4006		Exclude	NA - Not Active Response	NA	NA	NA	NA
SE-1999-1111489	1999-12-14	12/1999	Pre-Spill	Mississippi	Jackson	Mainland_Jackson	MSJK3-012	MS Mainland	30.3432	-88.7326		Exclude	NA - Not Active Response	NA	NA	NA	NA
SE-1999-1110479	1999-12-16	12/1999	Pre-Spill	Florida	Okaloosa	Eglin AFB	FLOK2-017	FL - Okaloosa	30.3877	-86.535		Exclude	NA - Not Active Response	NA	NA	NA	NA
SE-1999-1112276	1999-12-16	12/1999	Pre-Spill	Florida	Walton	Walton County - 1	FLWA1-039	FL - Walton	30.3932	-86.1875		Exclude	NA - Not Active Response	NA	NA	NA	NA
SE-1999-1111140	1999-12-16	12/1999	Pre-Spill	Florida	Okaloosa	Eglin AFB	FLOK2-014	FL - Okaloosa	30.3896	-86.5488		Exclude	NA - Not Active Response	NA	NA	NA	NA
SE-1999-1113946	1999-12-25	12/1999	Pre-Spill	Alabama	Mobile	Dauphin Island	ALMO1-049	Mobile	30.2456	-88.2019		Include	NA - Not Active Response	NA	NA	NA	NA
SE-1999-1112377	1999-12-26	12/1999	Pre-Spill	Florida	Okaloosa	Okaloosa County	FLOK1-043	FL - Okaloosa	30.4042	-86.6292		Exclude	NA - Not Active Response	NA	NA	NA	NA
SE-1999-1111110	1999-12-31	12/1999	Pre-Spill	Florida	Okaloosa	Okaloosa County	FLOK2-006	FL - Okaloosa	30.3998	-86.5921		Exclude	NA - Not Active Response	NA	NA	NA	NA
SE-2000-1110072	2000-01-02	1/2000	Pre-Spill	Florida	Okaloosa	Okaloosa County	FLOK2-002	FL - Okaloosa	30.4254	-86.6088		Exclude	NA - Not Active Response	NA	NA	NA	NA
SE-2000-1111668	2000-01-02	1/2000	Pre-Spill	Florida	Okaloosa	Okaloosa County	FLOK2-007	FL - Okaloosa	30.4004	-86.5849		Exclude	NA - Not Active Response	NA	NA	NA	NA
SE-2000-1111669	2000-01-02	1/2000	Pre-Spill	Florida	Okaloosa	Okaloosa County	FLOK2-007	FL - Okaloosa	30.4004	-86.5849		Exclude	NA - Not Active Response	NA	NA	NA	NA
SE-2000-1112387	2000-01-02	1/2000	Pre-Spill	Florida	Okaloosa	Okaloosa County	FLOK2-032	FL - Okaloosa	30.5018	-86.437		Exclude	NA - Not Active Response	NA	NA	NA	NA
SE-2000-1112486	2000-01-02	1/2000	Pre-Spill	Florida	Okaloosa	Okaloosa County	FLOK2-035	FL - Okaloosa	30.4534	-86.4184		Exclude	NA - Not Active Response	NA	NA	NA	NA
SE-2000-1112600	2000-01-05	1/2000	Pre-Spill	Florida	Okaloosa	Eglin AFB	FLOK2-013	FL - Okaloosa	30.4514	-86.5422		Exclude	NA - Not Active Response	NA	NA	NA	NA
SE-2000-1112393	2000-01-06	1/2000	Pre-Spill	Florida	Okaloosa	Okaloosa County	FLOK2-036	FL - Okaloosa	30.4017	-86.4204		Exclude	NA - Not Active Response	NA	NA	NA	NA
SE-2000-1112481	2000-01-06	1/2000	Pre-Spill	Florida	Walton	Walton County - 1	FLWA1-007	FL - Walton	30.3875	-86.3593		Exclude	NA - Not Active Response	NA	NA	NA	NA
SE-2000-1112574	2000-01-06	1/2000	Pre-Spill	Florida	Okaloosa	Okaloosa County	FLOK2-036	FL - Okaloosa	30.4028	-86.4188		Exclude	NA - Not Active Response	NA	NA	NA	NA
SE-2000-1112575	2000-01-06	1/2000	Pre-Spill	Florida	Okaloosa	Okaloosa County	FLOK2-036	FL - Okaloosa	30.4017	-86.4204		Exclude	NA - Not Active Response	NA	NA	NA	NA
SE-2000-1113512	2000-01-06	1/2000	Pre-Spill	Florida	Okaloosa	Okaloosa County	FLOK2-036	FL - Okaloosa	30.4025	-86.4153		Exclude	NA - Not Active Response	NA	NA	NA	NA
SE-2000-1112638	2000-01-07	1/2000	Pre-Spill	Florida	Okaloosa	Okaloosa County	FLOK2-029	FL - Okaloosa	30.4168	-86.4651		Exclude	NA - Not Active Response	NA	NA	NA	NA
SE-2000-1112646	2000-01-07	1/2000	Pre-Spill	Florida	Okaloosa	Eglin AFB	FLOK2-015	FL - Okaloosa	30.4546	-86.5363		Exclude	NA - Not Active Response	NA	NA	NA	NA
SE-2000-1113513	2000-01-10	1/2000	Pre-Spill	Florida	Okaloosa	Okaloosa County	FLOK2-026	FL - Okaloosa	30.4708	-86.4823		Exclude	NA - Not Active Response	NA	NA	NA	NA
SE-2000-1112413	2000-01-10	1/2000	Pre-Spill	Mississippi	Jackson	Mainland_Jackson	MSJK4-013	MS Mainland	30.3499	-88.5652		Exclude	NA - Not Active Response	NA	NA	NA	NA
SE-2000-1112513	2000-01-11	1/2000	Pre-Spill	Mississippi	Jackson	Mainland_Jackson	MSJK3-011	MS Mainland	30.3448	-88.7381		Exclude	NA - Not Active Response	NA	NA	NA	NA
SE-2000-1113514	2000-01-12	1/2000	Pre-Spill	Florida	Okaloosa	Eglin AFB	FLOK2-011	FL - Okaloosa	30.4319	-86.5544		Exclude	NA - Not Active Response	NA	NA	NA	NA
SE-2000-1113806	2000-01-12	1/2000	Pre-Spill	Florida	Walton	Walton County - 1	FLWA1-010	FL - Walton	30.4782	-86.3265		Exclude	NA - Not Active Response	NA	NA	NA	NA
SE-2000-1112179	2000-01-12	1/2000	Pre-Spill	Florida	Okaloosa	Eglin AFB	FLOK2-012	FL - Okaloosa	30.4258	-86.5527		Exclude	NA - Not Active Response	NA	NA	NA	NA
SE-2000-1112177	2000-01-13	1/2000	Pre-Spill	Florida	Walton	Walton County - 1	FLWA1-010	FL - Walton	30.4781	-86.3265		Exclude	NA - Not Active Response	NA	NA	NA	NA
SE-2000-1112178	2000-01-15	1/2000	Pre-Spill	Florida	Escambia	Escambia County	FLES2-113	FL - Escambia	30.3686	-87.1146		Exclude	NA - Not Active Response	NA	NA	NA	NA
SE-2000-1113515	2000-01-18	1/2000	Pre-Spill	Florida	Okaloosa	Okaloosa County	FLOK2-033	FL - Okaloosa	30.4096	-86.4367		Exclude	NA - Not Active Response	NA	NA	NA	NA
SE-2000-1113646	2000-01-19	1/2000	Pre-Spill	Mississippi	Harrison	Mainland_Harrison	MSHR3-022	MS Mainland	30.3607	-89.0839		Exclude	NA - Not Active Response	NA	NA	NA	NA
SE-2000-1112342	2000-02-01	2/2000	Pre-Spill	Florida	Walton	Walton County - 2	FLWA2-037	FL - Walton	30.2765	-86.0126		Exclude	NA - Not Active Response	NA	NA	NA	NA
SE-2000-1113647	2000-02-03	2/2000	Pre-Spill	Mississippi	Harrison	Mainland_Harrison	MSHR3-028	MS Mainland	30.3735	-89.0493		Exclude	NA - Not Active Response	NA	NA	NA	NA
SE-2000-1112323	2000-02-10	2/2000	Pre-Spill	Alabama	Baldwin	Back Bays	ALBA3-067	Baldwin(backbay)	30.4006	-87.7683		Exclude	NA - Not Active Response	NA	NA	NA	NA
SE-2000-1112720	2000-02-11	2/2000	Pre-Spill	Alabama	Baldwin	Back Bays	ALBA2-180	Baldwin(backbay)	30.2825	-87.5397		Exclude	NA - Not Active Response	NA	NA	NA	NA
SE-2000-1112042	2000-02-15	2/2000	Pre-Spill	Louisiana	Plaquemines	Grand Terre III	LAPL01-008-10	LA - Remote	29.3167	-89.85		Include	NA - Not Active Response	NA	NA	NA	NA
SE-2000-1112010	2000-02-16	2/2000	Pre-Spill	Louisiana	Jefferson	Elmer's Island	LAJF01-002-10	LA - Private	29.187	-90.053		Include	NA - Not Active Response	NA	NA	NA	NA
SE-2000-1110461	2000-02-17	2/2000	Pre-Spill	Alabama	Mobile	Dauphin Island	ALMO1-053	Mobile	30.2478	-88.1803		Include	NA - Not Active Response	NA	NA	NA	NA
SE-2000-1113791	2000-02-19	2/2000	Pre-Spill	Mississippi	Harrison	West Ship Island	MSHR5-003	MS Barrier Island	30.2	-88.9583		Include	NA - Not Active Response	NA	NA	NA	NA
SE-2000-1113511	2000-02-20	2/2000	Pre-Spill	Florida	Walton	Walton County - 2	FLWA2-019	FL - Walton	30.3067	-86.103		Exclude	NA - Not Active Response	NA	NA	NA	NA
SE-2000-1112227	2000-02-22	2/2000	Pre-Spill	Florida	Escambia	Escambia County	FLES3-035	FL - Escambia	30.3871	-86.9901		Exclude	NA - Not Active Response	NA	NA	NA	NA
SE-2000-1112657	2000-02-22	2/2000	Pre-Spill	Florida	Escambia	Escambia County	FLES3-028	FL - Escambia	30.4026	-86.8296		Exclude	NA - Not Active Response	NA	NA	NA	NA
SE-2000-1110462	2000-02-23	2/2000	Pre-Spill	Alabama	Baldwin	Bon Secour NWR	ALBA1-037	Baldwin (BStoOB)	30.2272	-87.8311		Include	NA - Not Active Response	NA	NA	NA	NA
SE-2000-1112659	2000-02-24	2/2000	Pre-Spill	Florida	Okaloosa	Okaloosa County	FLOK2-038	FL - Okaloosa	30.4006	-86.4046		Exclude	NA - Not Active Response	NA	NA	NA	NA
SE-2000-1113648	2000-02-24	2/2000	Pre-Spill	Mississippi	Harrison	Mainland_Harrison	MSHR3-028	MS Mainland	30.3735	-89.0493		Exclude	NA - Not Active Response	NA	NA	NA	NA
SE-2000-1114206	2000-02-26	2/2000	Pre-Spill	Mississippi	Jackson	Horn Island	MSJK1-018	MS Barrier Island	30.2267	-88.65		Include	NA - Not Active Response	NA	NA	NA	NA
SE-2000-1113614	2000-02-29	2/2000	Pre-Spill	Florida	Escambia	Santa Rosa GUIS	FLES3-011	FL - Escambia	30.3677	-86.9646		Exclude	NA - Not Active Response	NA	NA	NA	NA
SE-2000-1110591	2000-03-02	3/2000	Pre-Spill	Mississippi	Jackson	Mainland_Jackson	MSJK4-092	MS Mainland	30.2981	-88.5856		Exclude	NA - Not Active Response	NA	NA	NA	NA
SE-2000-1112044	2000-03-05	3/2000	Pre-Spill	Alabama	Mobile	Dauphin Island	ALMO1-066	Mobile	30.24	-88.1061		Include	NA - Not Active Response	NA	NA	NA	NA
SE-2000-1110071	2000-03-05	3/2000	Pre-Spill	Florida	Okaloosa	Eglin AFB	FLOK2-017	FL - Okaloosa	30.4566	-86.5281		Exclude	NA - Not Active Response	NA	NA	NA	NA
SE-2000-1111645	2000-03-06	3/2000	Pre-Spill	Alabama	Baldwin	Back Bays	ALBA2-269	Baldwin(backbay)	30.2544	-87.7872		Exclude	NA - Not Active Response	NA	NA	NA	NA
SE-2000-1110480	2000-03-06	3/2000	Pre-Spill	Mississippi	Harrison	West Ship Island	MSHR5-007	MS Barrier Island	30.2167	-88.94		Include	NA - Not Active Response	NA	NA	NA	NA
SE-2000-1114205	2000-03-06	3/2000	Pre-Spill	Mississippi	Harrison	West Ship Island	MSHR5-003	MS Barrier Island	30.205	-88.9717		Include	NA - Not Active Response	NA	NA	NA	NA
SE-2000-1112643	2000-03-09	3/2000	Pre-Spill	Alabama	Mobile	Dauphin Island	ALMO1-062	Mobile	30.2469	-88.1264		Include	NA - Not Active Response	NA	NA	NA	NA
SE-2000-1112208	2000-03-10	3/2000	Pre-Spill	Louisiana	Lafourche	Fourchon Beach	LALF02-006-10	LA - Private	29.0933	-90.2064		Include	NA - Not Active Response	NA	NA	NA	NA
SE-2000-1112325	2000-03-10	3/2000	Pre-Spill	Louisiana	Lafourche	Fourchon Beach	LALF02-006-10	LA - Private	29.0944	-90.2022		Include	NA - Not Active Response	NA	NA	NA	NA
SE-2000-1110592	2000-03-10	3/2000	Pre-Spill	Mississippi	Jackson	Mainland_Jackson	MSJK3-015	MS Mainland	30.3421	-88.7125		Exclude	NA - Not Active Response	NA	NA	NA	NA
SE-2000-1110454	2000-03-11	3/2000	Pre-Spill	Florida	Escambia	Pensacola Beach Amenity	FLES2-022	FL - Escambia	30.3413	-87.0825		Exclude	NA - Not Active Response	NA	NA	NA	NA
SE-2000-1112181	2000-03-22	3/2000	Pre-Spill	Louisiana	Jefferson	Grand Isle	LAJF01-005-10	LA - Public	29.2183	-90.0177		Include	NA - Not Active Response	NA	NA	NA	NA
SE-2000-1112237	2000-03-22	3/2000	Pre-Spill	Louisiana	Terrebonne	Trinity Island	LATB03-008-10	LA - Remote	29.0448	-90.7447		Include	NA - Not Active Response	NA	NA	NA	NA
SE-2000-1112644	2000-03-24	3/2000	Pre-Spill	Alabama	Mobile	Mobile County	ALMO3-119	Mobile	30.4139	-88.1022		Include	NA - Not Active Response	NA	NA	NA	NA
SE-2000-1112669	2000-03-24	3/2000	Pre-Spill	Mississippi	Hancock	Mainland_Hancock	MSHR2-017	MS Mainland	30.3062	-89.3267		Exclude	NA - Not Active Response	NA	NA	NA	NA
SE-2000-1111647	2000-03-25	3/2000	Pre-Spill	Florida	Okaloosa	Okaloosa County	FLOK2-021	FL - Okaloosa	30.387	-86.5067		Exclude	NA - Not Active Response	NA	NA	NA	NA
SE-2000-1112645	2000-03-27	3/2000	Pre-Spill	Alabama	Mobile	Dauphin Island	ALMO1-066	Mobile	30.2414	-88.1067		Include	NA - Not Active Response	NA	NA	NA	NA
SE-2000-1112258	2000-04-01	4/2000	Pre-Spill	Alabama	Baldwin	Back Bays	ALBA2-178	Baldwin(backbay)	30.2839	-87.5325		Exclude	NA - Not Active Response	NA	NA	NA	NA
SE-2000-1111739	2000-04-01	4/2000	Pre-Spill	Florida	Escambia	Escambia County	FLES2-109	FL - Escambia	30.3731	-87.0953		Exclude	NA - Not Active Response	NA	NA	NA	NA
SE-2000-1112623	2000-04-01	4/2000	Pre-Spill	Florida	Escambia	Escambia County	FLES2-107	FL - Escambia	30.3743	-87.0858		Exclude	NA - Not Active Response	NA	NA	NA	NA
SE-2000-1113530	2000-04-02	4/2000	Pre-Spill	Mississippi	Harrison	East Ship Island	MSHR5-021	MS Barrier Island	30.2257	-88.9053		Include	NA - Not Active Response	NA	NA	NA	NA
SE-2000-1111273	2000-04-05	4/2000	Pre-Spill	Louisiana	Lafourche	Fourchon Beach	LALF02-014-10	LA - Private	29.1458	-90.1175		Include	NA - Not Active Response	NA	NA	NA	NA
SE-2000-1111444	2000-04-05	4/2000	Pre-Spill	Louisiana	Lafourche	Fourchon Beach	LALF02-014-10	LA - Private	29.1408	-90.1172		Include	NA - Not Active Response	NA	NA	NA	NA
SE-2000-1114015	2000-04-07	4/2000	Pre-Spill	Florida	Escambia	Escambia County	FLES3-033	FL - Escambia	30.394	-86.9542		Exclude	NA - Not Active Response	NA	NA	NA	NA
SE-2000-1112259	2000-04-09	4/2000	Pre-Spill	Alabama	Baldwin	Baldwin County	ALBA1-136	Baldwin(backbay)	30.2272	-88.0255		Exclude	NA - Not Active Response	NA	NA	NA	NA
SE-2000-1112288	2000-04-10	4/2000	Pre-Spill	Florida	Okaloosa	Eglin AFB	FLOK2-011	FL - Okaloosa	30.3954	-86.5611		Exclude	NA - Not Active Response	NA	NA	NA	NA
SE-2000-1112314	2000-04-10	4/2000	Pre-Spill	Florida	Okaloosa	Eglin AFB	FLOK2-011	FL - Okaloosa	30.3954	-86.5618		Exclude	NA - Not Active Response	NA	NA	NA	NA
SE-2000-1110424	2000-04-14	4/2000	Pre-Spill	Florida	Escambia	Escambia County	FLES3-035	FL - Escambia	30.3872	-86.9967		Exclude	NA - Not Active Response	NA	NA	NA	NA
SE-2000-1112398	2000-04-19	4/2000	Pre-Spill	Florida	Escambia	Escambia County	FLES3-035	FL - Escambia	30.387	-86.9955		Exclude	NA - Not Active Response	NA	NA	NA	NA
SE-2000-1110063	2000-04-20	4/2000	Pre-Spill	Florida	Escambia	Eglin AFB	FLOK1-009	FL - Escambia	30.407	-86.8079		Exclude	NA - Not Active Response	NA	NA	NA	NA
SE-2000-1110064	2000-04-20	4/2000	Pre-Spill	Florida	Escambia	Big Lagoon	FLES1-048	FL - Escambia	30.3073	-87.4028		Exclude	NA - Not Active Response	NA	NA	NA	NA
SE-2000-1111443	2000-04-25	4/2000	Pre-Spill	Alabama	Mobile	Dauphin Island	ALMO1-063	Mobile	30.2458	-88.1208		Include	NA - Not Active Response	NA	NA	NA	NA
SE-2000-1109904	2000-04-27	4/2000	Pre-Spill	Alabama	Baldwin	Fort Morgan Amenity	ALBA1-135	Baldwin (BStoOB)	30.2316	-88.0182		Include	NA - Not Active Response	NA	NA	NA	NA
SE-2000-1111845	2000-04-28	4/2000	Pre-Spill	Florida	Okaloosa	Okaloosa County	FLOK2-024	FL - Okaloosa	30.4154	-86.4884		Exclude	NA - Not Active Response	NA	NA	NA	NA
SE-2000-1113504	2000-04-28	4/2000	Pre-Spill	Florida	Walton	Walton County - 1	FLWA1-020	FL - Walton	30.4	-86.2921		Exclude	NA - Not Active Response	NA	NA	NA	NA
SE-2000-1113531	2000-04-30	4/2000	Pre-Spill	Mississippi	Jackson	Horn Island	MSJK1-036	MS Barrier Island	30.2325	-88.6312		Include	NA - Not Active Response	NA	NA	NA	NA
SE-2000-1112241	2000-05-13	5/2000	Pre-Spill	Florida	Escambia	Escambia County	FLES3-029	FL - Escambia	30.4003	-86.8649		Exclude	NA - Not Active Response	NA	NA	NA	NA
SE-2000-1114076	2000-05-15	5/2000	Pre-Spill	Florida	Escambia	Escambia County	FLES3-035	FL - Escambia	30.3888	-86.9857		Exclude	NA - Not Active Response	NA	NA	NA	NA
SE-2000-1110473	2000-05-18	5/2000	Pre-Spill	Florida	Escambia	Perdido Key Amenity	FLES1-072	FL - Escambia	30.3085	-87.4236		Exclude	NA - Not Active Response	NA	NA	NA	NA
SE-2000-1109905	2000-06-01	6/2000	Pre-Spill	Alabama	Mobile	Dauphin Island	ALMO1-063	Mobile	30.2456	-88.1192		Include	NA - Not Active Response	NA	NA	NA	NA
SE-2000-1111338	2000-06-03	6/2000	Pre-Spill	Florida	Escambia	Fort Pickens GUIS	FLES2-004	FL - Escambia	30.3162	-87.2628		Exclude	NA - Not Active Response	NA	NA	NA	NA
SE-2000-1113517	2000-06-08	6/2000	Pre-Spill	Florida	Walton	Walton County - 1	FLWA1-028	FL - Walton	30.4204	-86.2353		Exclude	NA - Not Active Response	NA	NA	NA	NA
SE-2000-1113685	2000-07-09	7/2000	Pre-Spill	Mississippi	Harrison	Mainland_Harrison	MSHR3-003	MS Mainland	30.3438	-89.1471		Exclude	NA - Not Active Response	NA	NA	NA	NA
SE-2000-1113686	2000-07-10	7/2000	Pre-Spill	Mississippi	Harrison	Mainland_Harrison	MSHR2-077	MS Mainland	30.3295	-89.1941		Exclude	NA - Not Active Response	NA	NA	NA	NA
SE-2000-1113684	2000-07-11	7/2000	Pre-Spill	Mississippi	Harrison	Mainland_Harrison	MSHR3-003	MS Mainland	30.3438	-89.1471		Exclude	NA - Not Active Response	NA	NA	NA	NA
SE-2000-1113687	2000-07-27	7/2000	Pre-Spill	Mississippi	Hancock	Mainland_Hancock	MSHR4-013	MS Mainland	30.3976	-88.8456		Exclude	NA - Not Active Response	NA	NA	NA	NA
SE-2000-1111588	2000-08-04	8/2000	Pre-Spill	Louisiana	Lafourche	Lafourche Parish	LALF01-041-10	LA - Remote	29.0739	-90.2843		Include	NA - Not Active Response	NA	NA	NA	NA
SE-2000-1113627	2000-08-12	8/2000	Pre-Spill	Mississippi	Harrison	Mainland_Harrison	MSHR3-004	MS Mainland	30.3438	-89.1417		Exclude	NA - Not Active Response	NA	NA	NA	NA
SE-2000-1113502	2000-08-13	8/2000	Pre-Spill	Mississippi	Harrison	Mainland_Harrison	MSHR3-003	MS Mainland	30.3442	-89.1494		Exclude	NA - Not Active Response	NA	NA	NA	NA
SE-2000-1111462	2000-08-16	8/2000	Pre-Spill	Mississippi	Harrison	Mainland_Harrison	MSHR3-009	MS Mainland	30.3572	-89.1107		Exclude	NA - Not Active Response	NA	NA	NA	NA
SE-2000-1113397	2000-08-16	8/2000	Pre-Spill	Mississippi	Harrison	Mainland_Harrison	MSHR3-008	MS Mainland	30.3557	-89.1187		Exclude	NA - Not Active Response	NA	NA	NA	NA
SE-2000-1113573	2000-08-16	8/2000	Pre-Spill	Mississippi	Harrison	Mainland_Harrison	MSHR3-026	MS Mainland	30.374	-89.0625		Exclude	NA - Not Active Response	NA	NA	NA	NA
SE-2000-1113503	2000-08-19	8/2000	Pre-Spill	Mississippi	Harrison	Mainland_Harrison	MSHR3-028	MS Mainland	30.3735	-89.0493		Exclude	NA - Not Active Response	NA	NA	NA	NA
SE-2000-1111170	2000-09-01	9/2000	Pre-Spill	Louisiana	Lafourche	Fourchon Beach	LALF02-006-10	LA - Private	29.0988	-90.1957		Include	NA - Not Active Response	NA	NA	NA	NA
SE-2000-1112346	2000-09-30	9/2000	Pre-Spill	Florida	Walton	Walton County - 1	FLWA1-018	FL - Walton	30.4024	-86.3017		Exclude	NA - Not Active Response	NA	NA	NA	NA
SE-2000-1109856	2000-10-13	10/2000	Pre-Spill	Florida	Walton	Okaloosa County	FLOK2-024	FL - Walton	30.413	-86.4947		Exclude	NA - Not Active Response	NA	NA	NA	NA
SE-2000-1109857	2000-10-16	10/2000	Pre-Spill	Florida	Escambia	Escambia County	FLES3-043	FL - Escambia	30.4222	-86.9767		Exclude	NA - Not Active Response	NA	NA	NA	NA
SE-2000-1110218	2000-10-22	10/2000	Pre-Spill	Mississippi	Jackson	Mainland_Jackson	MSJK4-028	MS Mainland	30.3438	-88.5444		Exclude	NA - Not Active Response	NA	NA	NA	NA
SE-2000-1110219	2000-10-25	10/2000	Pre-Spill	Mississippi	Jackson	Mainland_Jackson	MSJK3-011	MS Mainland	30.3458	-88.7408		Exclude	NA - Not Active Response	NA	NA	NA	NA
SE-2000-1110220	2000-11-02	11/2000	Pre-Spill	Mississippi	Jackson	Mainland_Jackson	MSJK3-010	MS Mainland	30.3466	-88.7422		Exclude	NA - Not Active Response	NA	NA	NA	NA
SE-2000-1113914	2000-11-06	11/2000	Pre-Spill	Alabama	Mobile	Mobile Bay	ALMO3-107	Mobile	30.3833	-88.1		Include	NA - Not Active Response	NA	NA	NA	NA
SE-2000-1109863	2000-11-11	11/2000	Pre-Spill	Florida	Okaloosa	Eglin AFB	FLOK2-008	FL - Okaloosa	30.3977	-86.5818		Exclude	NA - Not Active Response	NA	NA	NA	NA
SE-2000-1110221	2000-11-12	11/2000	Pre-Spill	Mississippi	Jackson	Mainland_Jackson	MSJK3-016	MS Mainland	30.3431	-88.7046		Exclude	NA - Not Active Response	NA	NA	NA	NA
SE-2000-1112448	2000-11-21	11/2000	Pre-Spill	Florida	Okaloosa	Okaloosa County	FLOK2-027	FL - Okaloosa	30.4841	-86.4693		Exclude	NA - Not Active Response	NA	NA	NA	NA
SE-2000-1110222	2000-12-30	12/2000	Pre-Spill	Mississippi	Harrison	Mainland_Harrison	MSHR2-051	MS Mainland	30.3215	-89.2914		Exclude	NA - Not Active Response	NA	NA	NA	NA
SE-2001-1112895	2001-01-13	1/2001	Pre-Spill	Mississippi	Jackson	Horn Island	MSJK1-015	MS Barrier Island	30.2303	-88.67		Include	NA - Not Active Response	NA	NA	NA	NA
SE-2001-1112117	2001-01-17	1/2001	Pre-Spill	Florida	Escambia	Fort Pickens GUIS	FLES2-035	FL - Escambia	30.3192	-87.243		Exclude	NA - Not Active Response	NA	NA	NA	NA
SE-2001-1110681	2001-01-19	1/2001	Pre-Spill	Florida	Escambia	Gulf Breeze	FLES2-152	FL - Escambia	30.3674	-87.1531		Exclude	NA - Not Active Response	NA	NA	NA	NA
SE-2001-1113182	2001-01-25	1/2001	Pre-Spill	Florida	Okaloosa	Okaloosa County	FLOK2-035	FL - Okaloosa	30.4543	-86.4158		Exclude	NA - Not Active Response	NA	NA	NA	NA
SE-2001-1112763	2001-01-30	1/2001	Pre-Spill	Alabama	Mobile	Dauphin Island	ALMO1-108	Mobile	30.2597	-88.1242		Include	NA - Not Active Response	NA	NA	NA	NA
SE-2001-1111995	2001-01-30	1/2001	Pre-Spill	Florida	Escambia	Perdido Key Amenity	FLES1-012	FL - Escambia	30.2934	-87.4441		Exclude	NA - Not Active Response	NA	NA	NA	NA
SE-2001-1113001	2001-02-07	2/2001	Pre-Spill	Mississippi	Jackson	Horn Island	MSJK1-015	MS Barrier Island	30.2251	-88.6705		Include	NA - Not Active Response	NA	NA	NA	NA
SE-2001-1112764	2001-02-12	2/2001	Pre-Spill	Alabama	Mobile	Mobile Bay	ALMO3-108	Mobile	30.3878	-88.1072		Include	NA - Not Active Response	NA	NA	NA	NA
SE-2001-1112765	2001-02-13	2/2001	Pre-Spill	Alabama	Baldwin	Bon Secour NWR	ALBA1-001	Baldwin (BStoOB)	30.2217	-88.0161		Include	NA - Not Active Response	NA	NA	NA	NA
SE-2001-1113002	2001-02-20	2/2001	Pre-Spill	Mississippi	Hancock	Mainland_Hancock	MSHR2-013	MS Mainland	30.3009	-89.3327		Exclude	NA - Not Active Response	NA	NA	NA	NA
SE-2001-1113357	2001-02-21	2/2001	Pre-Spill	Florida	Escambia	NAS Pensacola	FLES2-160	FL - Escambia	30.391	-87.2525		Exclude	NA - Not Active Response	NA	NA	NA	NA
SE-2001-1113214	2001-02-22	2/2001	Pre-Spill	Mississippi	Harrison	West Ship Island	MSHR5-005	MS Barrier Island	30.2101	-88.9519		Include	NA - Not Active Response	NA	NA	NA	NA
SE-2001-1113184	2001-02-25	2/2001	Pre-Spill	Florida	Escambia	Pensacola Beach Amenity	FLES2-025	FL - Escambia	30.3464	-87.059		Exclude	NA - Not Active Response	NA	NA	NA	NA
SE-2001-1111021	2001-03-01	3/2001	Pre-Spill	Mississippi	Harrison	Mainland_Harrison	MSHR2-076	MS Mainland	30.3281	-89.201		Exclude	NA - Not Active Response	NA	NA	NA	NA
SE-2001-1112766	2001-03-04	3/2001	Pre-Spill	Alabama	Mobile	Dauphin Island	ALMO1-069	Mobile	30.245	-88.0783		Include	NA - Not Active Response	NA	NA	NA	NA
SE-2001-1113558	2001-03-04	3/2001	Pre-Spill	Alabama	Baldwin	Fort Morgan Amenity	ALBA1-113	Baldwin (BStoOB)	30.2388	-87.9712		Include	NA - Not Active Response	NA	NA	NA	NA
SE-2001-1112767	2001-03-05	3/2001	Pre-Spill	Alabama	Mobile	Dauphin Island	ALMO1-058	Mobile	30.2495	-88.1543		Include	NA - Not Active Response	NA	NA	NA	NA
SE-2001-1110026	2001-03-08	3/2001	Pre-Spill	Mississippi	Harrison	East Ship Island	MSHR5-015A	MS Barrier Island	30.2286	-88.8986		Include	NA - Not Active Response	NA	NA	NA	NA
SE-2001-1111695	2001-03-13	3/2001	Pre-Spill	Florida	Okaloosa	Okaloosa County	FLOK2-027	FL - Okaloosa	30.4841	-86.4693		Exclude	NA - Not Active Response	NA	NA	NA	NA
SE-2001-1110756	2001-03-13	3/2001	Pre-Spill	Florida	Escambia	Fort Pickens GUIS	FLES2-004	FL - Escambia	30.3162	-87.2628		Exclude	NA - Not Active Response	NA	NA	NA	NA
SE-2001-1112013	2001-03-14	3/2001	Pre-Spill	Alabama	Mobile	West Point Island	ALMO1-022	Mobile	30.2411	-88.2248		Include	NA - Not Active Response	NA	NA	NA	NA
SE-2001-1113740	2001-03-23	3/2001	Pre-Spill	Alabama	Mobile	Dauphin Island	ALMO1-154	Mobile	30.2469	-88.1289		Include	NA - Not Active Response	NA	NA	NA	NA
SE-2001-1112761	2001-03-27	3/2001	Pre-Spill	Florida	Escambia	Fort Pickens GUIS	FLES1-031	FL - Escambia	30.3262	-87.2984		Exclude	NA - Not Active Response	NA	NA	NA	NA
SE-2001-1113741	2001-03-30	3/2001	Pre-Spill	Florida	Escambia	Escambia County	FLES1-054	FL - Escambia	30.3308	-87.4956		Exclude	NA - Not Active Response	NA	NA	NA	NA
SE-2001-1110966	2001-04-02	4/2001	Pre-Spill	Mississippi	Hancock	Mainland_Hancock	MSHR2-020	MS Mainland	30.3157	-89.3225		Exclude	NA - Not Active Response	NA	NA	NA	NA
SE-2001-1113170	2001-04-09	4/2001	Pre-Spill	Mississippi	Harrison	Mainland_Harrison	MSHR2-081	MS Mainland	30.3334	-89.179		Exclude	NA - Not Active Response	NA	NA	NA	NA
SE-2001-1113143	2001-04-10	4/2001	Pre-Spill	Alabama	Baldwin	Back Bays	ALBA2-193	Baldwin(backbay)	30.2878	-87.5492		Exclude	NA - Not Active Response	NA	NA	NA	NA
SE-2001-1112133	2001-04-12	4/2001	Pre-Spill	Mississippi	Harrison	Mainland_Harrison	MSHR2-061	MS Mainland	30.3061	-89.2705		Exclude	NA - Not Active Response	NA	NA	NA	NA
SE-2001-1112168	2001-04-12	4/2001	Pre-Spill	Mississippi	Jackson	Horn Island	MSJK1-015	MS Barrier Island	30.2305	-88.671		Include	NA - Not Active Response	NA	NA	NA	NA
SE-2001-1113140	2001-04-13	4/2001	Pre-Spill	Mississippi	Jackson	Horn Island	MSJK1-048	MS Barrier Island	30.2515	-88.7124		Include	NA - Not Active Response	NA	NA	NA	NA
SE-2001-1112134	2001-04-14	4/2001	Pre-Spill	Mississippi	Harrison	Mainland_Harrison	MSHR2-081	MS Mainland	30.3344	-89.1768		Exclude	NA - Not Active Response	NA	NA	NA	NA
SE-2001-1111060	2001-05-05	5/2001	Pre-Spill	Mississippi	Jackson	Petit Bois Island	MSJK2-046	MS Barrier Island	30.2151	-88.5034		Include	NA - Not Active Response	NA	NA	NA	NA
SE-2001-1111777	2001-05-12	5/2001	Pre-Spill	Alabama	Mobile	West Point Island	ALMO1-036	Mobile	30.2355	-88.2751		Include	NA - Not Active Response	NA	NA	NA	NA
SE-2001-1111880	2001-05-12	5/2001	Pre-Spill	Alabama	Mobile	Dauphin Island	ALMO1-162	Mobile	30.2286	-88.1125		Include	NA - Not Active Response	NA	NA	NA	NA
SE-2001-1111881	2001-05-15	5/2001	Pre-Spill	Alabama	Baldwin	Back Bays	ALBA2-176	Baldwin(backbay)	30.2886	-87.5217		Exclude	NA - Not Active Response	NA	NA	NA	NA
SE-2001-1113169	2001-06-14	6/2001	Pre-Spill	Mississippi	Harrison	Mainland_Harrison	MSHR3-031	MS Mainland	30.3783	-89.0419		Exclude	NA - Not Active Response	NA	NA	NA	NA
SE-2001-1112169	2001-06-20	6/2001	Pre-Spill	Alabama	Baldwin	Bon Secour NWR	ALBA1-036	Baldwin (BStoOB)	30.2247	-87.8333		Include	NA - Not Active Response	NA	NA	NA	NA
SE-2001-1112928	2001-07-19	7/2001	Pre-Spill	Mississippi	Harrison	Mainland_Harrison	MSHR3-036	MS Mainland	30.3865	-89.0049		Exclude	NA - Not Active Response	NA	NA	NA	NA
SE-2001-1113174	2001-08-24	8/2001	Pre-Spill	Mississippi	Jackson	Mainland_Jackson	MSJK4-028	MS Mainland	30.343	-88.5483		Exclude	NA - Not Active Response	NA	NA	NA	NA
SE-2001-1113204	2001-08-30	8/2001	Pre-Spill	Mississippi	Harrison	Mainland_Harrison	MSHR4-001	MS Mainland	30.3925	-88.9343		Exclude	NA - Not Active Response	NA	NA	NA	NA
SE-2001-1114369	2001-09-06	9/2001	Pre-Spill	Alabama	Baldwin	Fort Morgan Amenity	ALBA1-023	Baldwin (BStoOB)	30.2298	-87.905		Include	NA - Not Active Response	NA	NA	NA	NA
SE-2001-1114199	2001-09-30	9/2001	Pre-Spill	Alabama	Baldwin	Baldwin County	ALBA3-045	Baldwin(backbay)	30.4167	-87.9105		Exclude	NA - Not Active Response	NA	NA	NA	NA
SE-2001-1114339	2001-10-27	10/2001	Pre-Spill	Mississippi	Hancock	Mainland_Hancock	MSHR2-010	MS Mainland	30.2913	-89.35		Exclude	NA - Not Active Response	NA	NA	NA	NA
SE-2001-1111944	2001-11-06	11/2001	Pre-Spill	Mississippi	Jackson	Petit Bois Island	MSJK2-042	MS Barrier Island	30.213	-88.4856		Include	NA - Not Active Response	NA	NA	NA	NA
SE-2001-1111945	2001-11-17	11/2001	Pre-Spill	Mississippi	Harrison	West Ship Island	MSHR5-007	MS Barrier Island	30.2195	-88.9242		Include	NA - Not Active Response	NA	NA	NA	NA
SE-2001-1112079	2001-11-19	11/2001	Pre-Spill	Mississippi	Jackson	Horn Island	MSJK1-053	MS Barrier Island	30.2443	-88.7549		Include	NA - Not Active Response	NA	NA	NA	NA
SE-2001-1112053	2001-12-01	12/2001	Pre-Spill	Mississippi	Jackson	Horn Island	MSJK1-046	MS Barrier Island	30.2473	-88.6985		Include	NA - Not Active Response	NA	NA	NA	NA
SE-2001-1110278	2001-12-13	12/2001	Pre-Spill	Florida	Escambia	Fort Pickens GUIS	FLES1-035	FL - Escambia	30.3307	-87.2985		Exclude	NA - Not Active Response	NA	NA	NA	NA
SE-2001-1114200	2001-12-19	12/2001	Pre-Spill	Alabama	Mobile	Mobile County	ALMO4-014	Mobile	30.4667	-88.0988		Include	NA - Not Active Response	NA	NA	NA	NA
SE-2002-1000301	2002-01-23	1/2002	Pre-Spill	Alabama	Mobile	Mobile County	ALMO4-033	Mobile	30.5764	88.0778		Include	NA - Not Active Response	NA	NA	NA	NA
SE-2002-1000299	2002-01-23	1/2002	Pre-Spill	Florida	Escambia	Pensacola Beach Amenity	FLES2-016	FL - Escambia	30.3192	-87.1442		Exclude	NA - Not Active Response	NA	NA	NA	NA
SE-2002-1000302	2002-01-23	1/2002	Pre-Spill	Mississippi	Harrison	Mainland_Harrison	MSHR3-023	MS Mainland	30.3711	-89.0872		Exclude	NA - Not Active Response	NA	NA	NA	NA
SE-2002-1000497	2002-01-24	1/2002	Pre-Spill	Alabama	Baldwin	Gulf Shores Amenity	ALBA2-003	Baldwin (BStoOB)	30.2328	-87.7811		Include	NA - Not Active Response	NA	NA	NA	NA
SE-2002-1000499	2002-01-25	1/2002	Pre-Spill	Alabama	Mobile	Dauphin Island	ALMO1-069	Mobile	30.2447	-88.08		Include	NA - Not Active Response	NA	NA	NA	NA
SE-2002-1000513	2002-01-30	1/2002	Pre-Spill	Alabama	Baldwin	Gulf Shores Amenity	ALBA2-004	Baldwin (BStoOB)	30.2342	-87.7714		Include	NA - Not Active Response	NA	NA	NA	NA
SE-2002-1000540	2002-02-04	2/2002	Pre-Spill	Mississippi	Harrison	West Ship Island	MSHR5-001	MS Barrier Island	30.2108	-88.9872		Include	NA - Not Active Response	NA	NA	NA	NA
SE-2002-1000686	2002-02-22	2/2002	Pre-Spill	Florida	Escambia	Escambia County	FLES1-057	FL - Escambia	30.3242	-87.4469		Exclude	NA - Not Active Response	NA	NA	NA	NA
SE-2002-1000708	2002-03-05	3/2002	Pre-Spill	Mississippi	Jackson	Horn Island	MSJK1-046	MS Barrier Island	30.248	-88.699		Include	NA - Not Active Response	NA	NA	NA	NA
SE-2002-1000711	2002-03-08	3/2002	Pre-Spill	Alabama	Mobile	Fort Morgan Amenity	ALBA1-050	Mobile	30.2514	-87.8269		Include	NA - Not Active Response	NA	NA	NA	NA
SE-2002-1000724	2002-03-13	3/2002	Pre-Spill	Alabama	Baldwin	Baldwin County	ALBA2-315	Baldwin(backbay)	30.2939	-87.5867		Exclude	NA - Not Active Response	NA	NA	NA	NA
SE-2002-1000727	2002-03-15	3/2002	Pre-Spill	Mississippi	Harrison	West Ship Island	MSHR5-010	MS Barrier Island	30.2129	-88.9577		Include	NA - Not Active Response	NA	NA	NA	NA
SE-2002-1001012	2002-03-20	3/2002	Pre-Spill	Mississippi	Hancock	Mainland_Hancock	MSHR2-005	MS Mainland	30.2911	-89.3775		Exclude	NA - Not Active Response	NA	NA	NA	NA
SE-2002-1001022	2002-03-22	3/2002	Pre-Spill	Florida	Okaloosa	Okaloosa County	FLOK2-034	FL - Okaloosa	30.4586	-86.4283		Exclude	NA - Not Active Response	NA	NA	NA	NA
SE-2002-1001032	2002-03-23	3/2002	Pre-Spill	Mississippi	Jackson	Horn Island	MSJK1-042	MS Barrier Island	30.2378	-88.6753		Include	NA - Not Active Response	NA	NA	NA	NA
SE-2002-1001380	2002-04-18	4/2002	Pre-Spill	Alabama	Mobile	West Point Island	ALMO1-039	Mobile	30.2406	-88.2931		Include	NA - Not Active Response	NA	NA	NA	NA
SE-2002-1001381	2002-04-21	4/2002	Pre-Spill	Alabama	Baldwin	Back Bays	ALBA2-287	Baldwin(backbay)	30.2828	-87.7522		Exclude	NA - Not Active Response	NA	NA	NA	NA
SE-2002-1001382	2002-07-10	7/2002	Pre-Spill	Alabama	Baldwin	Back Bays	ALBA2-323	Baldwin(backbay)	30.3069	-87.5397		Exclude	NA - Not Active Response	NA	NA	NA	NA
SE-2002-1001376	2002-07-13	7/2002	Pre-Spill	Florida	Okaloosa	Eglin AFB	FLOK2-019	FL - Okaloosa	30.4033	-86.5242		Exclude	NA - Not Active Response	NA	NA	NA	NA
SE-2002-1001405	2002-07-19	7/2002	Pre-Spill	Alabama	Mobile	Dauphin Island	ALMO1-053	Mobile	30.2481	-88.18		Include	NA - Not Active Response	NA	NA	NA	NA
SE-2002-1001408	2002-08-07	8/2002	Pre-Spill	Alabama	Baldwin	Back Bays	ALBA2-325	Baldwin(backbay)	30.32	-87.5167		Exclude	NA - Not Active Response	NA	NA	NA	NA
SE-2002-1001565	2002-09-30	9/2002	Pre-Spill	Alabama	Baldwin	Fort Morgan Amenity	ALBA1-060	Baldwin (BStoOB)	30.2383	-87.8719		Include	NA - Not Active Response	NA	NA	NA	NA
SE-2002-1001676	2002-11-18	11/2002	Pre-Spill	Mississippi	Harrison	West Ship Island	MSHR5-003	MS Barrier Island	30.2079	-88.966		Include	NA - Not Active Response	NA	NA	NA	NA
SE-2002-1001677	2002-11-18	11/2002	Pre-Spill	Mississippi	Harrison	West Ship Island	MSHR5-006	MS Barrier Island	30.2145	-88.9455		Include	NA - Not Active Response	NA	NA	NA	NA
SE-2003-1002075	2003-02-18	2/2003	Pre-Spill	Louisiana	Jefferson	Jefferson Parish	LAJF02-045-20	LA - Remote	29.4711	-90.2042		Include	NA - Not Active Response	NA	NA	NA	NA
SE-2003-1002127	2003-02-24	2/2003	Pre-Spill	Mississippi	Harrison	Mainland_Harrison	MSHR2-042	MS Mainland	30.3336	-89.2683		Exclude	NA - Not Active Response	NA	NA	NA	NA
SE-2003-1002116	2003-02-24	2/2003	Pre-Spill	Mississippi	Harrison	West Ship Island	MSHR5-003	MS Barrier Island	30.2075	-88.9669		Include	NA - Not Active Response	NA	NA	NA	NA
SE-2003-1002096	2003-03-06	3/2003	Pre-Spill	Alabama	Mobile	Dauphin Island	ALMO1-051	Mobile	30.2484	-88.1943		Include	NA - Not Active Response	NA	NA	NA	NA
SE-2003-1002288	2003-03-09	3/2003	Pre-Spill	Mississippi	Harrison	Mainland_Harrison	MSHR2-076	MS Mainland	30.3274	-89.2032		Exclude	NA - Not Active Response	NA	NA	NA	NA
SE-2003-1028083	2003-03-12	3/2003	Pre-Spill	Mississippi	Harrison	Mainland_Harrison	MSHR3-003	MS Mainland	30.3531	-89.1481		Exclude	NA - Not Active Response	NA	NA	NA	NA
SE-2003-1002177	2003-03-12	3/2003	Pre-Spill	Mississippi	Jackson	Petit Bois Island	MSJK2-035	MS Barrier Island	30.2008	-88.4505		Include	NA - Not Active Response	NA	NA	NA	NA
SE-2003-1002202	2003-03-13	3/2003	Pre-Spill	Alabama	Baldwin	Back Bays	ALBA2-344	Baldwin(backbay)	30.4586	-87.5792		Exclude	NA - Not Active Response	NA	NA	NA	NA
SE-2003-1002328	2003-03-14	3/2003	Pre-Spill	Mississippi	Harrison	Mainland_Harrison	MSHR2-063	MS Mainland	30.3094	-89.2607		Exclude	NA - Not Active Response	NA	NA	NA	NA
SE-2003-1028329	2003-03-20	3/2003	Pre-Spill	Mississippi	Jackson	Horn Island	MSJK1-021	MS Barrier Island	30.2242	-88.6268		Include	NA - Not Active Response	NA	NA	NA	NA
SE-2003-1028330	2003-03-20	3/2003	Pre-Spill	Mississippi	Jackson	Horn Island	MSJK1-005	MS Barrier Island	30.238	-88.7391		Include	NA - Not Active Response	NA	NA	NA	NA
SE-2003-1028333	2003-03-20	3/2003	Pre-Spill	Mississippi	Jackson	Horn Island	MSJK1-032	MS Barrier Island	30.231	-88.6049		Include	NA - Not Active Response	NA	NA	NA	NA
SE-2003-1031312	2003-03-20	3/2003	Pre-Spill	Mississippi	Jackson	Horn Island	MSJK1-001	MS Barrier Island	30.2453	-88.7748		Include	NA - Not Active Response	NA	NA	NA	NA
SE-2003-1028334	2003-03-22	3/2003	Pre-Spill	Mississippi	Harrison	Mainland_Harrison	MSHR3-010	MS Mainland	30.3601	-89.1056		Exclude	NA - Not Active Response	NA	NA	NA	NA
SE-2003-1028335	2003-03-24	3/2003	Pre-Spill	Mississippi	Harrison	Mainland_Harrison	MSHR3-027	MS Mainland	30.3739	-89.0591		Exclude	NA - Not Active Response	NA	NA	NA	NA
SE-2003-1028338	2003-03-28	3/2003	Pre-Spill	Mississippi	Jackson	Horn Island	MSJK1-028	MS Barrier Island	30.2247	-88.5758		Include	NA - Not Active Response	NA	NA	NA	NA
SE-2003-1028339	2003-03-28	3/2003	Pre-Spill	Mississippi	Jackson	Petit Bois Island	MSJK2-003	MS Barrier Island	30.2253	-88.5183		Include	NA - Not Active Response	NA	NA	NA	NA
SE-2003-1028132	2003-03-29	3/2003	Pre-Spill	Louisiana	Jefferson	Lafourche Parish	LALF02-031-20	LA - Remote	29.2811	-90.2103		Include	NA - Not Active Response	NA	NA	NA	NA
SE-2003-1028133	2003-03-29	3/2003	Pre-Spill	Louisiana	Jefferson	Grand Isle	LAJF01-016-80	LA - Public	29.2669	-89.955		Include	NA - Not Active Response	NA	NA	NA	NA
SE-2003-1028138	2003-03-29	3/2003	Pre-Spill	Louisiana	Jefferson	Mendicant Island	LAJF01-023-10	LA - Remote	29.2994	-89.9558		Include	NA - Not Active Response	NA	NA	NA	NA
SE-2003-1028344	2003-04-07	4/2003	Pre-Spill	Mississippi	Harrison	Mainland_Harrison	MSHR2-082	MS Mainland	30.3357	-89.1737		Exclude	NA - Not Active Response	NA	NA	NA	NA
SE-2003-1028347	2003-04-17	4/2003	Pre-Spill	Mississippi	Harrison	Mainland_Harrison	MSHR2-060	MS Mainland	30.3038	-89.2801		Exclude	NA - Not Active Response	NA	NA	NA	NA
SE-2003-1028348	2003-04-17	4/2003	Pre-Spill	Mississippi	Harrison	Mainland_Harrison	MSHR3-010	MS Mainland	30.3612	-89.1011		Exclude	NA - Not Active Response	NA	NA	NA	NA
SE-2003-1028349	2003-04-17	4/2003	Pre-Spill	Mississippi	Harrison	Cat Island	MSHR1-035	MS Barrier Island	30.215	-89.0963		Include	NA - Not Active Response	NA	NA	NA	NA
SE-2003-1031101	2003-05-01	5/2003	Pre-Spill	Mississippi	Harrison	West Ship Island	MSHR5-002	MS Barrier Island	30.2	-88.98		Include	NA - Not Active Response	NA	NA	NA	NA
SE-2003-1031102	2003-05-05	5/2003	Pre-Spill	Mississippi	Harrison	Mainland_Harrison	MSHR3-011	MS Mainland	30.3621	-89.0997		Exclude	NA - Not Active Response	NA	NA	NA	NA
SE-2003-1031137	2003-05-11	5/2003	Pre-Spill	Louisiana	Jefferson	Lafourche Parish	LALF01-067-80	LA - Remote	29.2906	-90.2853		Include	NA - Not Active Response	NA	NA	NA	NA
SE-2003-1031138	2003-05-11	5/2003	Pre-Spill	Louisiana	Jefferson	Grand Terre II	LAPL01-001-10	LA - Remote	29.2967	-89.8742		Include	NA - Not Active Response	NA	NA	NA	NA
SE-2003-1031147	2003-05-22	5/2003	Pre-Spill	Alabama	Baldwin	Baldwin County	ALBA1-136	Baldwin(backbay)	30.2447	-88.0281		Exclude	NA - Not Active Response	NA	NA	NA	NA
SE-2003-1031304	2003-07-08	7/2003	Pre-Spill	Alabama	Mobile	Mobile County	ALMO4-033	Mobile	30.5786	-88.075		Include	NA - Not Active Response	NA	NA	NA	NA
SE-2003-1031545	2003-07-28	7/2003	Pre-Spill	Mississippi	Harrison	Mainland_Harrison	MSHR3-032	MS Mainland	30.3796	-89.0339		Exclude	NA - Not Active Response	NA	NA	NA	NA
SE-2003-1031691	2003-08-08	8/2003	Pre-Spill	Louisiana	Lafourche	Lafourche Parish	LALF01-077-30	LA - Remote	29.3889	-90.2645		Include	NA - Not Active Response	NA	NA	NA	NA
SE-2003-1031913	2003-10-08	10/2003	Pre-Spill	Alabama	Baldwin	Orange Beach	ALBA2-029	Baldwin (BStoOB)	30.2272	-87.65		Include	NA - Not Active Response	NA	NA	NA	NA
SE-2003-1031049	2003-10-23	10/2003	Pre-Spill	Florida	Escambia	Escambia County	FLES1-065	FL - Escambia	30.4347	-87.3667		Exclude	NA - Not Active Response	NA	NA	NA	NA
SE-2003-1031749	2003-11-04	11/2003	Pre-Spill	Alabama	Baldwin	Back Bays	ALBA2-174	Baldwin(backbay)	30.2908	-87.5161		Exclude	NA - Not Active Response	NA	NA	NA	NA
SE-2003-1031765	2003-11-20	11/2003	Pre-Spill	Alabama	Mobile	Dauphin Island	ALMO1-049	Mobile	30.2336	-88.2078		Include	NA - Not Active Response	NA	NA	NA	NA
SE-2003-1031051	2003-12-03	12/2003	Pre-Spill	Florida	Escambia	Fort Pickens GUIS	FLES2-047	FL - Escambia	30.3331	-87.1903		Exclude	NA - Not Active Response	NA	NA	NA	NA
SE-2003-1031052	2003-12-12	12/2003	Pre-Spill	Florida	Escambia	Escambia County	FLES2-058	FL - Escambia	30.3431	-87.1656		Exclude	NA - Not Active Response	NA	NA	NA	NA
SE-2004-1039949	2004-01-14	1/2004	Pre-Spill	Mississippi	Jackson	Horn Island	MSJK1-008	MS Barrier Island	30.2411	-88.7139		Include	NA - Not Active Response	NA	NA	NA	NA
SE-2004-1031873	2004-01-19	1/2004	Pre-Spill	Louisiana	Jefferson	Jefferson Parish	LAJF01-027-30	LA - Remote	29.32	-90.0233		Include	NA - Not Active Response	NA	NA	NA	NA
SE-2004-1040221	2004-01-26	1/2004	Pre-Spill	Alabama	Baldwin	Orange Beach	ALBA2-044	Baldwin (BStoOB)	30.2667	-87.5833		Include	NA - Not Active Response	NA	NA	NA	NA
SE-2004-1040223	2004-01-26	1/2004	Pre-Spill	Alabama	Baldwin	Back Bays	ALBA2-333	Baldwin(backbay)	30.2806	-87.5575		Exclude	NA - Not Active Response	NA	NA	NA	NA
SE-2004-1002111	2004-02-05	2/2004	Pre-Spill	Florida	Escambia	Escambia County	FLES2-165	FL - Escambia	30.4231	-87.1975		Exclude	NA - Not Active Response	NA	NA	NA	NA
SE-2004-1040235	2004-02-23	2/2004	Pre-Spill	Alabama	Mobile	Dauphin Island	ALMO1-147	Mobile	30.2536	-88.1764		Include	NA - Not Active Response	NA	NA	NA	NA
SE-2004-1002162	2004-02-23	2/2004	Pre-Spill	Florida	Escambia	Escambia County	ALBA2-332	FL - Escambia	30.4742	-87.4214		Exclude	NA - Not Active Response	NA	NA	NA	NA
SE-2004-1040236	2004-02-28	2/2004	Pre-Spill	Alabama	Baldwin	Orange Beach	ALBA2-036	Baldwin (BStoOB)	30.2583	-87.6217		Include	NA - Not Active Response	NA	NA	NA	NA
SE-2004-1040237	2004-03-03	3/2004	Pre-Spill	Alabama	Baldwin	Fort Morgan Amenity	ALBA1-007	Baldwin (BStoOB)	30.2269	-87.9869		Include	NA - Not Active Response	NA	NA	NA	NA
SE-2004-1002197	2004-03-03	3/2004	Pre-Spill	Florida	Escambia	Fort Pickens GUIS	FLES2-008	FL - Escambia	30.3198	-87.2228		Exclude	NA - Not Active Response	NA	NA	NA	NA
SE-2004-1031233	2004-03-05	3/2004	Pre-Spill	Mississippi	Hancock	Mainland_Hancock	MSHR2-010	MS Mainland	30/17.505	-89/20.920		Exclude	NA - Not Active Response	NA	NA	NA	NA
SE-2004-1039940	2004-03-05	3/2004	Pre-Spill	Mississippi	Harrison	Mainland_Harrison	MSHR4-015	MS Mainland	30.3967	-88.8597		Exclude	NA - Not Active Response	NA	NA	NA	NA
SE-2004-1039951	2004-03-08	3/2004	Pre-Spill	Mississippi	Harrison	Mainland_Harrison	MSHR2-083	MS Mainland	30.3417	-89.1667		Exclude	NA - Not Active Response	NA	NA	NA	NA
SE-2004-1039952	2004-03-08	3/2004	Pre-Spill	Mississippi	Harrison	Cat Island	MSHR1-050	MS Barrier Island	30.2586	-89.0967		Include	NA - Not Active Response	NA	NA	NA	NA
SE-2004-1040238	2004-03-10	3/2004	Pre-Spill	Alabama	Mobile	Dauphin Island	ALMO1-053	Mobile	30.2475	-88.1817		Include	NA - Not Active Response	NA	NA	NA	NA
SE-2004-1002214	2004-03-11	3/2004	Pre-Spill	Florida	Okaloosa	Okaloosa County	FLOK2-027	FL - Okaloosa	30.4828	-86.4786		Exclude	NA - Not Active Response	NA	NA	NA	NA
SE-2004-1039953	2004-03-11	3/2004	Pre-Spill	Mississippi	Harrison	Cat Island	MSHR1-042	MS Barrier Island	30.2207	-89.0761		Include	NA - Not Active Response	NA	NA	NA	NA
SE-2004-1002282	2004-03-13	3/2004	Pre-Spill	Florida	Escambia	Escambia County	FLES2-161	FL - Escambia	30.4042	-87.2267		Exclude	NA - Not Active Response	NA	NA	NA	NA
SE-2004-1031878	2004-03-15	3/2004	No Response	Louisiana	Lafourche	Terrebonne Parish	LATB04-062-10	LA - NonResponse	29.7106	-90.6989		Exclude	NA - Not Active Response	NA	NA	NA	NA
SE-2004-1002283	2004-03-17	3/2004	Pre-Spill	Florida	Walton	Okaloosa County	FLOK2-030	FL - Walton	30.4814	-86.4453		Exclude	NA - Not Active Response	NA	NA	NA	NA
SE-2004-1031879	2004-03-17	3/2004	Pre-Spill	Louisiana	Jefferson	Mendicant Island	LAJF01-029-20	LA - Remote	29.3206	-90.0081		Include	NA - Not Active Response	NA	NA	NA	NA
SE-2004-1040239	2004-03-19	3/2004	Pre-Spill	Alabama	Baldwin	Back Bays	ALBA2-180	Baldwin(backbay)	30.2833	-87.5417		Exclude	NA - Not Active Response	NA	NA	NA	NA
SE-2004-1031234	2004-03-19	3/2004	Pre-Spill	Mississippi	Harrison	Mainland_Harrison	MSHR3-035	MS Mainland	30.3848	-89.0125		Exclude	NA - Not Active Response	NA	NA	NA	NA
SE-2004-1031235	2004-03-20	3/2004	Pre-Spill	Mississippi	Jackson	Mainland_Jackson	MSHR4-053	MS Mainland	30.3956	-88.8122		Exclude	NA - Not Active Response	NA	NA	NA	NA
SE-2004-1027959	2004-03-21	3/2004	Pre-Spill	Florida	Escambia	Perdido Key GUIS	FLES1-024	FL - Escambia	30.3108	-87.3597		Exclude	NA - Not Active Response	NA	NA	NA	NA
SE-2004-1040240	2004-03-22	3/2004	Pre-Spill	Alabama	Baldwin	Back Bays	ALBA2-155	Baldwin(backbay)	30.2928	-87.5597		Exclude	NA - Not Active Response	NA	NA	NA	NA
SE-2004-1027960	2004-03-22	3/2004	Pre-Spill	Florida	Escambia	Perdido Key GUIS	FLES1-030	FL - Escambia	30.3225	-87.3125		Exclude	NA - Not Active Response	NA	NA	NA	NA
SE-2004-1040241	2004-03-24	3/2004	Pre-Spill	Alabama	Baldwin	Back Bays	ALBA2-152	Baldwin(backbay)	30.2864	-87.5639		Exclude	NA - Not Active Response	NA	NA	NA	NA
SE-2004-1027970	2004-03-26	3/2004	Pre-Spill	Florida	Walton	Walton County - 2	FLWA2-016	FL - Walton	30.3127	-86.1196		Exclude	NA - Not Active Response	NA	NA	NA	NA
SE-2004-1027973	2004-03-28	3/2004	Pre-Spill	Florida	Walton	Walton County - 2	FLWA2-013	FL - Walton	30.316	-86.1304		Exclude	NA - Not Active Response	NA	NA	NA	NA
SE-2004-1031237	2004-03-28	3/2004	Pre-Spill	Mississippi	Harrison	Mainland_Harrison	MSHR3-031	MS Mainland	30.3778	-89.0426		Exclude	NA - Not Active Response	NA	NA	NA	NA
SE-2004-1040242	2004-03-29	3/2004	Pre-Spill	Alabama	Baldwin	Baldwin County	ALBA2-126	Baldwin(backbay)	30.2592	-87.7486		Exclude	NA - Not Active Response	NA	NA	NA	NA
SE-2004-1031239	2004-03-30	3/2004	Pre-Spill	Mississippi	Harrison	Mainland_Harrison	MSHR3-029	MS Mainland	30.3778	-89.0469		Exclude	NA - Not Active Response	NA	NA	NA	NA
SE-2004-1031238	2004-03-30	3/2004	Pre-Spill	Mississippi	Jackson	Mainland_Jackson	MSJK3-031	MS Mainland	30.355	-88.6317		Exclude	NA - Not Active Response	NA	NA	NA	NA
SE-2004-1031236	2004-03-31	3/2004	Pre-Spill	Mississippi	Jackson	Mainland_Jackson	MSJK4-092	MS Mainland	30.2983	-88.5878		Exclude	NA - Not Active Response	NA	NA	NA	NA
SE-2004-1002336	2004-04-01	4/2004	Pre-Spill	Florida	Escambia	Perdido Key GUIS	FLES1-022	FL - Escambia	30.3064	-87.3811		Exclude	NA - Not Active Response	NA	NA	NA	NA
SE-2004-1040244	2004-04-07	4/2004	Pre-Spill	Alabama	Baldwin	Baldwin County	ALBA2-093	Baldwin(backbay)	30.25	-87.7167		Exclude	NA - Not Active Response	NA	NA	NA	NA
SE-2004-1040247	2004-04-11	4/2004	Pre-Spill	Alabama	Baldwin	Back Bays	ALBA2-311	Baldwin(backbay)	30.3122	-87.5175		Exclude	NA - Not Active Response	NA	NA	NA	NA
SE-2004-1028276	2004-04-13	4/2004	Pre-Spill	Florida	Okaloosa	Okaloosa County	FLOK2-003	FL - Okaloosa	30.3941	-86.6071		Exclude	NA - Not Active Response	NA	NA	NA	NA
SE-2004-1040248	2004-04-14	4/2004	Pre-Spill	Alabama	Baldwin	Back Bays	ALBA2-301	Baldwin(backbay)	30.3078	-87.475		Exclude	NA - Not Active Response	NA	NA	NA	NA
SE-2004-1040138	2004-04-19	4/2004	Pre-Spill	Alabama	Mobile	Mobile County	ALMO4-036	Mobile	30.5842	-88.0525		Include	NA - Not Active Response	NA	NA	NA	NA
SE-2004-1039948	2004-04-21	4/2004	Pre-Spill	Mississippi	Harrison	Mainland_Harrison	MSHR3-021	MS Mainland	30/21.633	-89/05.224		Exclude	NA - Not Active Response	NA	NA	NA	NA
SE-2004-1031188	2004-04-25	4/2004	Pre-Spill	Alabama	Mobile	Mobile County	ALMO4-064	Mobile	30.8275	-88.0242		Include	NA - Not Active Response	NA	NA	NA	NA
SE-2004-1029174	2004-05-04	5/2004	Pre-Spill	Alabama	Baldwin	Fort Morgan Amenity	ALBA1-061	Baldwin (BStoOB)	30.2353	-87.8769		Include	NA - Not Active Response	NA	NA	NA	NA
SE-2004-1031887	2004-05-12	5/2004	Pre-Spill	Louisiana	Jefferson	Mendicant Island	LAJF01-022-20	LA - Remote	29.3114	-89.9667		Include	NA - Not Active Response	NA	NA	NA	NA
SE-2004-1031928	2004-05-22	5/2004	Pre-Spill	Louisiana	Jefferson	Jefferson Parish	LAJF02-045-20	LA - Remote	29.4683	-90.1806		Include	NA - Not Active Response	NA	NA	NA	NA
SE-2004-1028455	2004-06-01	6/2004	Pre-Spill	Florida	Okaloosa	Eglin AFB	FLOK1-040	FL - Okaloosa	30.4056	-86.6464		Exclude	NA - Not Active Response	NA	NA	NA	NA
SE-2004-1031888	2004-06-02	6/2004	Pre-Spill	Louisiana	Jefferson	Jefferson Parish	LAJF02-006-20	LA - Remote	29.3889	-90.0717		Include	NA - Not Active Response	NA	NA	NA	NA
SE-2004-1031927	2004-06-19	6/2004	Pre-Spill	Louisiana	Jefferson	Jefferson Parish	LAJF02-046-20	LA - Remote	29.5092	-90.2058		Include	NA - Not Active Response	NA	NA	NA	NA
SE-2004-1031929	2004-06-22	6/2004	Pre-Spill	Louisiana	Jefferson	Jefferson Parish	LAJF02-050-10	LA - Remote	29.5175	-90.0853		Include	NA - Not Active Response	NA	NA	NA	NA
SE-2004-1031930	2004-06-22	6/2004	Pre-Spill	Louisiana	Jefferson	Jefferson Parish	LAJF02-050-20	LA - Remote	29.5161	-90.09		Include	NA - Not Active Response	NA	NA	NA	NA
SE-2004-1031931	2004-06-22	6/2004	Pre-Spill	Louisiana	Jefferson	Jefferson Parish	LAJF01-021-30	LA - Remote	29.2928	-90.0075		Include	NA - Not Active Response	NA	NA	NA	NA
SE-2004-1031296	2004-07-11	7/2004	Pre-Spill	Louisiana	Orleans	St. Bernard Parish	LASB08-025-10	LA - Remote	30.1801	-89.5578		Include	NA - Not Active Response	NA	NA	NA	NA
SE-2004-1039959	2004-07-30	7/2004	Pre-Spill	Mississippi	Jackson	Horn Island	MSJK1-028	MS Barrier Island	30.2194	-88.5728		Include	NA - Not Active Response	NA	NA	NA	NA
SE-2004-1031936	2004-08-14	8/2004	Pre-Spill	Louisiana	Jefferson	Grand Terre I	LAJF01-016-60	LA - Remote	29.2836	-89.9508		Include	NA - Not Active Response	NA	NA	NA	NA
SE-2004-1031771	2004-08-15	8/2004	Pre-Spill	Mississippi	Harrison	Mainland_Harrison	MSHR3-012	MS Mainland	30.3579	-89.0978		Exclude	NA - Not Active Response	NA	NA	NA	NA
SE-2004-1031825	2004-08-28	8/2004	Pre-Spill	Mississippi	Hancock	Mainland_Hancock	MSHR2-019	MS Mainland	30.3123	-89.3235		Exclude	NA - Not Active Response	NA	NA	NA	NA
SE-2004-1039961	2004-09-04	9/2004	Pre-Spill	Mississippi	Jackson	Horn Island	MSJK1-056	MS Barrier Island	30.2425	-88.7725		Include	NA - Not Active Response	NA	NA	NA	NA
SE-2004-1040185	2004-09-18	9/2004	Pre-Spill	Mississippi	Jackson	Horn Island	MSJK1-015	MS Barrier Island	30.2307	-88.6726		Include	NA - Not Active Response	NA	NA	NA	NA
SE-2004-1040186	2004-09-18	9/2004	Pre-Spill	Mississippi	Jackson	Horn Island	MSJK1-015	MS Barrier Island	30.231	-88.6742		Include	NA - Not Active Response	NA	NA	NA	NA
SE-2004-1039960	2004-09-29	9/2004	Pre-Spill	Mississippi	Harrison	Mainland_Harrison	MSHR3-032	MS Mainland	30.3805	-89.0295		Exclude	NA - Not Active Response	NA	NA	NA	NA
SE-2004-1040252	2004-10-27	10/2004	Pre-Spill	Alabama	Baldwin	Fort Morgan Amenity	ALBA1-126	Baldwin (BStoOB)	30.2339	-87.9886		Include	NA - Not Active Response	NA	NA	NA	NA
SE-2004-1040156	2004-10-28	10/2004	Pre-Spill	Louisiana	Jefferson	Jefferson Parish	LAPL01-054-10	LA - Remote	29.4792	-89.9531		Include	NA - Not Active Response	NA	NA	NA	NA
SE-2004-1040140	2004-10-29	10/2004	Pre-Spill	Mississippi	Jackson	Mainland_Jackson	MSJK3-022	MS Mainland	30/21.538	-88/40.484		Exclude	NA - Not Active Response	NA	NA	NA	NA
SE-2004-1048637	2004-11-17	11/2004	Pre-Spill	Florida	Escambia	Fort Pickens GUIS	FLES1-032	FL - Escambia	30.323	-87.2909		Exclude	NA - Not Active Response	NA	NA	NA	NA
SE-2004-1040359	2004-12-04	12/2004	Pre-Spill	Louisiana	Jefferson	Jefferson Parish	LAJF02-045-20	LA - Remote	29.4917	-90.2072		Include	NA - Not Active Response	NA	NA	NA	NA
SE-2005-1040761	2005-01-02	1/2005	Pre-Spill	Mississippi	Harrison	Cat Island	MSHR1-095	MS Barrier Island	30.2313	-89.1241		Include	NA - Not Active Response	NA	NA	NA	NA
SE-2005-1041291	2005-01-15	1/2005	Pre-Spill	Louisiana	Lafourche	Fourchon Beach	LALF02-006-10	LA - Private	29.0967	-90.2011		Include	NA - Not Active Response	NA	NA	NA	NA
SE-2005-1041607	2005-01-24	1/2005	Pre-Spill	Alabama	Baldwin	Fort Morgan Amenity	ALBA1-130	Baldwin (BStoOB)	30.2428	-88.0025		Include	NA - Not Active Response	NA	NA	NA	NA
SE-2005-1041609	2005-01-25	1/2005	Pre-Spill	Alabama	Baldwin	Fort Morgan Amenity	ALBA1-127	Baldwin (BStoOB)	30.2347	-87.9919		Include	NA - Not Active Response	NA	NA	NA	NA
SE-2005-1041611	2005-01-26	1/2005	Pre-Spill	Alabama	Baldwin	Fort Morgan Amenity	ALBA1-117	Baldwin (BStoOB)	30.2367	-87.9775		Include	NA - Not Active Response	NA	NA	NA	NA
SE-2005-1047929	2005-02-05	2/2005	Pre-Spill	Florida	Okaloosa	Okaloosa County	FLOK2-001	FL - Okaloosa	30.4278	-86.6209		Exclude	NA - Not Active Response	NA	NA	NA	NA
SE-2005-1044659	2005-02-12	2/2005	Pre-Spill	Alabama	Mobile	Dauphin Island	ALMO1-131	Mobile	30.2606	-88.1422		Include	NA - Not Active Response	NA	NA	NA	NA
SE-2005-1044661	2005-02-14	2/2005	Pre-Spill	Alabama	Baldwin	Fort Morgan Amenity	ALBA1-115	Baldwin (BStoOB)	30.2411	-87.9736		Include	NA - Not Active Response	NA	NA	NA	NA
SE-2005-1044663	2005-02-23	2/2005	Pre-Spill	Alabama	Baldwin	Fort Morgan Amenity	ALBA1-066	Baldwin (BStoOB)	30.2389	-87.9025		Include	NA - Not Active Response	NA	NA	NA	NA
SE-2005-1044667	2005-02-25	2/2005	Pre-Spill	Alabama	Baldwin	Back Bays	ALBA2-168	Baldwin(backbay)	30.3008	-87.5106		Exclude	NA - Not Active Response	NA	NA	NA	NA
SE-2005-1044559	2005-03-05	3/2005	Pre-Spill	Mississippi	Jackson	Mainland_Jackson	MSHR4-045	MS Mainland	30.4069	-88.8337		Exclude	NA - Not Active Response	NA	NA	NA	NA
SE-2005-1044669	2005-03-13	3/2005	Pre-Spill	Alabama	Mobile	West Point Island	ALMO1-029	Mobile	30.2528	-88.2392		Include	NA - Not Active Response	NA	NA	NA	NA
SE-2005-1047923	2005-03-24	3/2005	Pre-Spill	Florida	Walton	Walton County - 1	FLWA1-031	FL - Walton	30.411	-86.2185		Exclude	NA - Not Active Response	NA	NA	NA	NA
SE-2005-1044561	2005-03-24	3/2005	Pre-Spill	Mississippi	Harrison	Mainland_Harrison	MSHR3-044	MS Mainland	30.391	-88.9593		Exclude	NA - Not Active Response	NA	NA	NA	NA
SE-2005-1043469	2005-03-28	3/2005	Pre-Spill	Louisiana	Plaquemines	Southwest Pass	LAPL05-002-10	LA - Remote	28.9356	-89.4019		Include	NA - Not Active Response	NA	NA	NA	NA
SE-2005-1044671	2005-03-30	3/2005	Pre-Spill	Alabama	Baldwin	Back Bays	ALBA2-324	Baldwin(backbay)	30.3256	-87.5386		Exclude	NA - Not Active Response	NA	NA	NA	NA
SE-2005-1044673	2005-03-30	3/2005	Pre-Spill	Alabama	Baldwin	Fort Morgan Amenity	ALBA1-135	Baldwin (BStoOB)	30.2289	-88.0219		Include	NA - Not Active Response	NA	NA	NA	NA
SE-2005-1044581	2005-03-30	3/2005	Pre-Spill	Mississippi	Harrison	Mainland_Harrison	MSHR2-081	MS Mainland	30.3343	-89.177		Exclude	NA - Not Active Response	NA	NA	NA	NA
SE-2005-1044443	2005-04-04	4/2005	Pre-Spill	Florida	Okaloosa	Eglin AFB	FLOK2-019	FL - Okaloosa	30.3867	-86.5216		Exclude	NA - Not Active Response	NA	NA	NA	NA
SE-2005-1043715	2005-04-04	4/2005	Pre-Spill	Louisiana	Jefferson	Grand Isle	LAJF01-004-10	LA - Public	29.2029	-90.0367		Include	NA - Not Active Response	NA	NA	NA	NA
SE-2005-1056147	2005-04-05	4/2005	Pre-Spill	Mississippi	Jackson	Horn Island	MSJK1-037	MS Barrier Island	30.2314	-88.6381		Include	NA - Not Active Response	NA	NA	NA	NA
SE-2005-1047931	2005-05-07	5/2005	Pre-Spill	Florida	Okaloosa	Eglin AFB	FLOK2-011	FL - Okaloosa	30.4368	-86.5526		Exclude	NA - Not Active Response	NA	NA	NA	NA
SE-2005-1044677	2005-05-09	5/2005	Pre-Spill	Alabama	Mobile	Dauphin Island	ALMO1-048	Mobile	30.2569	-88.2069		Include	NA - Not Active Response	NA	NA	NA	NA
SE-2005-1056155	2005-05-10	5/2005	Pre-Spill	Mississippi	Harrison	Mainland_Harrison	MSHR2-077	MS Mainland	30.3437	-89.1999		Exclude	NA - Not Active Response	NA	NA	NA	NA
SE-2005-1045851	2005-05-11	5/2005	Pre-Spill	Louisiana	Jefferson	Grand Terre I	LAJF01-016-60	LA - Remote	29.2726	-89.9432		Include	NA - Not Active Response	NA	NA	NA	NA
SE-2005-1045853	2005-05-11	5/2005	Pre-Spill	Louisiana	Jefferson	Grand Terre I	LAJF01-016-60	LA - Remote	29.2727	-89.9431		Include	NA - Not Active Response	NA	NA	NA	NA
SE-2005-1047933	2005-05-12	5/2005	Pre-Spill	Florida	Okaloosa	Okaloosa County	FLOK2-001	FL - Okaloosa	30.4352	-86.6171		Exclude	NA - Not Active Response	NA	NA	NA	NA
SE-2005-1044679	2005-05-13	5/2005	Pre-Spill	Alabama	Baldwin	Baldwin County	ALBA2-332	Baldwin(backbay)	30.4053	-87.4419		Exclude	NA - Not Active Response	NA	NA	NA	NA
SE-2005-1056149	2005-05-13	5/2005	Pre-Spill	Mississippi	Hancock	Mainland_Hancock	MSHR2-005	MS Mainland	30.2826	-89.3681		Exclude	NA - Not Active Response	NA	NA	NA	NA
SE-2005-1044309	2005-05-15	5/2005	Pre-Spill	Alabama	Baldwin	Baldwin County	ALBA2-313	Baldwin(backbay)	30.3003	-87.5514		Exclude	NA - Not Active Response	NA	NA	NA	NA
SE-2005-1056489	2005-05-16	5/2005	Pre-Spill	Mississippi	Hancock	Mainland_Hancock	MSHR2-019	MS Mainland	30.3118	-89.324		Exclude	NA - Not Active Response	NA	NA	NA	NA
SE-2005-1044681	2005-06-05	6/2005	Pre-Spill	Alabama	Baldwin	Baldwin County	ALBA2-321	Baldwin(backbay)	30.3108	-87.571		Exclude	NA - Not Active Response	NA	NA	NA	NA
SE-2005-1047761	2005-07-01	7/2005	Pre-Spill	Alabama	Baldwin	Baldwin County	ALBA2-211	Baldwin(backbay)	30.3011	-87.7508		Exclude	NA - Not Active Response	NA	NA	NA	NA
SE-2005-1046179	2005-07-08	7/2005	Pre-Spill	Louisiana	Jefferson	Lafourche Parish	LALF02-031-20	LA - Remote	29.2717	-90.21		Include	NA - Not Active Response	NA	NA	NA	NA
SE-2005-1046181	2005-07-08	7/2005	Pre-Spill	Louisiana	Jefferson	Jefferson Parish	LAJF02-045-20	LA - Remote	29.5056	-90.2081		Include	NA - Not Active Response	NA	NA	NA	NA
SE-2005-1047763	2005-07-16	7/2005	Pre-Spill	Alabama	Mobile	Dauphin Island	ALMO1-116	Mobile	30.2528	-88.1244		Include	NA - Not Active Response	NA	NA	NA	NA
SE-2005-1047787	2005-07-26	7/2005	Pre-Spill	Alabama	Mobile	Dauphin Island	ALMO1-116	Mobile	30.2528	-88.1244		Include	NA - Not Active Response	NA	NA	NA	NA
SE-2005-1049099	2005-09-04	9/2005	Pre-Spill	Alabama	Baldwin	Fort Morgan Amenity	ALBA1-121	Baldwin (BStoOB)	30.2561	-87.9853		Include	NA - Not Active Response	NA	NA	NA	NA
SE-2005-1052049	2005-11-07	11/2005	Pre-Spill	Florida	Okaloosa	Eglin AFB	FLOK2-013	FL - Okaloosa	30.3897	-86.5558		Exclude	NA - Not Active Response	NA	NA	NA	NA
SE-2005-1053677	2005-11-22	11/2005	Pre-Spill	Florida	Walton	Walton County - 1	FLWA1-008	FL - Walton	30.4732	-86.3375		Exclude	NA - Not Active Response	NA	NA	NA	NA
SE-2005-1054629	2005-11-24	11/2005	Pre-Spill	Florida	Walton	Walton County - 1	FLWA1-029	FL - Walton	30.4331	-86.2259		Exclude	NA - Not Active Response	NA	NA	NA	NA
SE-2005-1053683	2005-12-13	12/2005	Pre-Spill	Florida	Walton	Okaloosa County	FLOK2-002	FL - Walton	30.46	-86.5958		Exclude	NA - Not Active Response	NA	NA	NA	NA
SE-2005-1052647	2005-12-19	12/2005	Pre-Spill	Florida	Okaloosa	Okaloosa County	FLOK2-030	FL - Okaloosa	30.4381	-86.4506		Exclude	NA - Not Active Response	NA	NA	NA	NA
SE-2005-1052741	2005-12-24	12/2005	Pre-Spill	Florida	Okaloosa	Okaloosa County	FLOK1-043	FL - Okaloosa	30.4269	-86.6331		Exclude	NA - Not Active Response	NA	NA	NA	NA
SE-2005-1053695	2005-12-26	12/2005	Pre-Spill	Florida	Walton	Walton County - 1	FLWA1-014	FL - Walton	30.412	-86.3211		Exclude	NA - Not Active Response	NA	NA	NA	NA
SE-2005-1053697	2005-12-29	12/2005	Pre-Spill	Florida	Okaloosa	Okaloosa County	FLOK2-024	FL - Okaloosa	30.4146	-86.4882		Exclude	NA - Not Active Response	NA	NA	NA	NA
SE-2006-1055691	2006-01-04	1/2006	Pre-Spill	Florida	Walton	Okaloosa County	FLOK2-027	FL - Walton	30.4408	-86.4697		Exclude	NA - Not Active Response	NA	NA	NA	NA
SE-2006-1057503	2006-01-18	1/2006	Pre-Spill	Alabama	Baldwin	Fort Morgan Amenity	ALBA1-012	Baldwin (BStoOB)	30.2297	-87.9603		Include	NA - Not Active Response	NA	NA	NA	NA
SE-2006-1057505	2006-01-18	1/2006	Pre-Spill	Alabama	Mobile	Dauphin Island	ALMO1-145	Mobile	30.2625	-88.1697		Include	NA - Not Active Response	NA	NA	NA	NA
SE-2006-1056053	2006-01-21	1/2006	Pre-Spill	Florida	Okaloosa	Okaloosa County	FLOK2-002	FL - Okaloosa	30.4028	-86.6123		Exclude	NA - Not Active Response	NA	NA	NA	NA
SE-2006-1057507	2006-01-24	1/2006	Pre-Spill	Alabama	Baldwin	Fort Morgan Amenity	ALBA1-026	Baldwin (BStoOB)	30.2292	-87.8875		Include	NA - Not Active Response	NA	NA	NA	NA
SE-2006-1056055	2006-02-17	2/2006	Pre-Spill	Florida	Okaloosa	Okaloosa County	FLOK2-007	FL - Okaloosa	30.398	-86.583		Exclude	NA - Not Active Response	NA	NA	NA	NA
SE-2006-1055687	2006-02-26	2/2006	Pre-Spill	Florida	Escambia	Pensacola Beach Amenity	FLES2-018	FL - Escambia	30.3341	-87.1205		Exclude	NA - Not Active Response	NA	NA	NA	NA
SE-2006-1056059	2006-02-26	2/2006	Pre-Spill	Florida	Okaloosa	Eglin AFB	FLOK2-020	FL - Okaloosa	30.3904	-86.5163		Exclude	NA - Not Active Response	NA	NA	NA	NA
SE-2006-1056061	2006-02-26	2/2006	Pre-Spill	Florida	Okaloosa	Okaloosa County	FLOK2-002	FL - Okaloosa	30.4197	-86.6067		Exclude	NA - Not Active Response	NA	NA	NA	NA
SE-2006-1054473	2006-02-26	2/2006	Pre-Spill	Mississippi	Jackson	Mainland_Jackson	MSJK3-073	MS Mainland	30.475	-88.565		Exclude	NA - Not Active Response	NA	NA	NA	NA
SE-2006-1056063	2006-02-27	2/2006	Pre-Spill	Florida	Walton	Walton County - 1	FLWA1-004	FL - Walton	30.3903	-86.3756		Exclude	NA - Not Active Response	NA	NA	NA	NA
SE-2006-1056065	2006-02-27	2/2006	Pre-Spill	Florida	Okaloosa	Okaloosa County	FLOK2-029	FL - Okaloosa	30.3833	-86.4623		Exclude	NA - Not Active Response	NA	NA	NA	NA
SE-2006-1056067	2006-02-28	2/2006	Pre-Spill	Florida	Walton	Walton County - 1	FLWA1-002	FL - Walton	30.3933	-86.3839		Exclude	NA - Not Active Response	NA	NA	NA	NA
SE-2006-1057217	2006-03-01	3/2006	Pre-Spill	Florida	Walton	Walton County - 1	FLWA1-024	FL - Walton	30.422	-86.2637		Exclude	NA - Not Active Response	NA	NA	NA	NA
SE-2006-1056069	2006-03-02	3/2006	Pre-Spill	Florida	Okaloosa	Okaloosa County	FLOK2-035	FL - Okaloosa	30.455	-86.4152		Exclude	NA - Not Active Response	NA	NA	NA	NA
SE-2006-1056073	2006-03-02	3/2006	Pre-Spill	Florida	Okaloosa	Eglin AFB	FLOK2-016	FL - Okaloosa	30.456	-86.5322		Exclude	NA - Not Active Response	NA	NA	NA	NA
SE-2006-1056075	2006-03-02	3/2006	Pre-Spill	Florida	Walton	Walton County - 1	FLWA1-031	FL - Walton	30.4616	-86.1971		Exclude	NA - Not Active Response	NA	NA	NA	NA
SE-2006-1056077	2006-03-02	3/2006	Pre-Spill	Florida	Okaloosa	Okaloosa County	FLOK2-038	FL - Okaloosa	30.3794	-86.4024		Exclude	NA - Not Active Response	NA	NA	NA	NA
SE-2006-1056079	2006-03-02	3/2006	Pre-Spill	Florida	Okaloosa	Eglin AFB	FLOK2-020	FL - Okaloosa	30.399	-86.5136		Exclude	NA - Not Active Response	NA	NA	NA	NA
SE-2006-1056081	2006-03-03	3/2006	Pre-Spill	Florida	Walton	Okaloosa County	FLOK2-030	FL - Walton	30.4847	-86.4445		Exclude	NA - Not Active Response	NA	NA	NA	NA
SE-2006-1056037	2006-03-05	3/2006	Pre-Spill	Florida	Walton	Okaloosa County	FLOK2-034	FL - Walton	30.5108	-86.4272		Exclude	NA - Not Active Response	NA	NA	NA	NA
SE-2006-1060887	2006-03-06	3/2006	Pre-Spill	Florida	Okaloosa	Okaloosa County	FLOK2-025	FL - Okaloosa	30.465	-86.4886		Exclude	NA - Not Active Response	NA	NA	NA	NA
SE-2006-1056039	2006-03-07	3/2006	Pre-Spill	Florida	Walton	Walton County - 1	FLWA1-005	FL - Walton	30.389	-86.3719		Exclude	NA - Not Active Response	NA	NA	NA	NA
SE-2006-1057511	2006-03-08	3/2006	Pre-Spill	Alabama	Baldwin	Bon Secour NWR	ALBA1-003	Baldwin (BStoOB)	30.2239	-88.0089		Include	NA - Not Active Response	NA	NA	NA	NA
SE-2006-1056083	2006-03-11	3/2006	Pre-Spill	Florida	Walton	Walton County - 1	FLWA1-010	FL - Walton	30.4778	-86.3268		Exclude	NA - Not Active Response	NA	NA	NA	NA
SE-2006-1057513	2006-03-12	3/2006	Pre-Spill	Alabama	Mobile	West Point Island	ALMO1-030	Mobile	30.2567	-88.2483		Include	NA - Not Active Response	NA	NA	NA	NA
SE-2006-1057213	2006-03-14	3/2006	Pre-Spill	Florida	Okaloosa	Okaloosa County	FLOK2-005	FL - Okaloosa	30.4007	-86.5978		Exclude	NA - Not Active Response	NA	NA	NA	NA
SE-2006-1056085	2006-03-16	3/2006	Pre-Spill	Florida	Okaloosa	Okaloosa County	FLOK2-029	FL - Okaloosa	30.4069	-86.4625		Exclude	NA - Not Active Response	NA	NA	NA	NA
SE-2006-1056087	2006-03-17	3/2006	Pre-Spill	Florida	Okaloosa	Okaloosa County	FLOK2-021	FL - Okaloosa	30.3836	-86.5064		Exclude	NA - Not Active Response	NA	NA	NA	NA
SE-2006-1057515	2006-03-19	3/2006	Pre-Spill	Alabama	Mobile	Bayou La Batre	ALMO3-001	Mobile	30.3781	-88.2464		Include	NA - Not Active Response	NA	NA	NA	NA
SE-2006-1056089	2006-03-20	3/2006	Pre-Spill	Florida	Walton	Walton County - 1	FLWA1-034	FL - Walton	30.4004	-86.2054		Exclude	NA - Not Active Response	NA	NA	NA	NA
SE-2006-1056511	2006-03-21	3/2006	Pre-Spill	Florida	Okaloosa	Okaloosa County	FLOK2-035	FL - Okaloosa	30.4023	-86.423		Exclude	NA - Not Active Response	NA	NA	NA	NA
SE-2006-1057517	2006-03-22	3/2006	Pre-Spill	Alabama	Mobile	Dauphin Island	ALMO1-054	Mobile	30.2483	-88.1756		Include	NA - Not Active Response	NA	NA	NA	NA
SE-2006-1057215	2006-03-24	3/2006	Pre-Spill	Florida	Okaloosa	Eglin AFB	FLOK2-019	FL - Okaloosa	30.3911	-86.5217		Exclude	NA - Not Active Response	NA	NA	NA	NA
SE-2006-1057519	2006-03-31	3/2006	Pre-Spill	Alabama	Baldwin	Back Bays	ALBA2-138	Baldwin(backbay)	30.2764	-87.5639		Exclude	NA - Not Active Response	NA	NA	NA	NA
SE-2006-1057227	2006-04-01	4/2006	Pre-Spill	Florida	Okaloosa	Eglin AFB	FLOK2-019	FL - Okaloosa	30.4631	-86.5028		Exclude	NA - Not Active Response	NA	NA	NA	NA
SE-2006-1057221	2006-04-02	4/2006	Pre-Spill	Florida	Walton	Okaloosa County	FLOK2-038	FL - Walton	30.461	-86.3862		Exclude	NA - Not Active Response	NA	NA	NA	NA
SE-2006-1057521	2006-04-07	4/2006	Pre-Spill	Alabama	Baldwin	Baldwin County	ALBA3-044	Baldwin(backbay)	30.4175	-87.9089		Exclude	NA - Not Active Response	NA	NA	NA	NA
SE-2006-1057575	2006-04-07	4/2006	Pre-Spill	Alabama	Baldwin	Baldwin County	ALBA2-332	Baldwin(backbay)	30.4017	-87.4428		Exclude	NA - Not Active Response	NA	NA	NA	NA
SE-2006-1057573	2006-04-12	4/2006	Pre-Spill	Alabama	Mobile	Mobile County	ALMO2-087	Mobile	30.3708	-88.3144		Include	NA - Not Active Response	NA	NA	NA	NA
SE-2006-1057581	2006-04-17	4/2006	Pre-Spill	Alabama	Baldwin	Baldwin County	ALBA2-316	Baldwin(backbay)	30.2953	-87.6314		Exclude	NA - Not Active Response	NA	NA	NA	NA
SE-2006-1057587	2006-05-13	5/2006	Pre-Spill	Alabama	Baldwin	Back Bays	ALBA2-311	Baldwin(backbay)	30.3103	-87.5256		Exclude	NA - Not Active Response	NA	NA	NA	NA
SE-2006-1057729	2006-05-16	5/2006	Pre-Spill	Mississippi	Jackson	Mainland_Jackson	MSJK4-025	MS Mainland	30.3408	-88.5697		Exclude	NA - Not Active Response	NA	NA	NA	NA
SE-2006-1059239	2006-06-12	6/2006	Pre-Spill	Alabama	Mobile	Dauphin Island	ALMO1-061	Mobile	30.2489	-88.1372		Include	NA - Not Active Response	NA	NA	NA	NA
SE-2006-1059241	2006-07-02	7/2006	Pre-Spill	Alabama	Mobile	Mobile County	ALMO4-044	Mobile	30.6358	-88.0553		Include	NA - Not Active Response	NA	NA	NA	NA
SE-2006-1062151	2006-09-15	9/2006	Pre-Spill	Alabama	Mobile	Dauphin Island	ALMO1-159	Mobile	30.149	-88.1179		Include	NA - Not Active Response	NA	NA	NA	NA
SE-2006-1061055	2006-09-20	9/2006	Pre-Spill	Louisiana	St. Bernard	St Bernard Parish	LASB03-030-20	LA - Remote	29.755	-89.494		Include	NA - Not Active Response	NA	NA	NA	NA
SE-2006-1065605	2006-10-06	10/2006	Pre-Spill	Alabama	Mobile	Dauphin Island	ALMO1-142	Mobile	30.2644	-88.1567		Include	NA - Not Active Response	NA	NA	NA	NA
SE-2006-1062153	2006-10-12	10/2006	Pre-Spill	Mississippi	Harrison	Mainland_Harrison	MSHR2-067	MS Mainland	30.3108	-89.2447		Exclude	NA - Not Active Response	NA	NA	NA	NA
SE-2006-1063637	2006-11-08	11/2006	Pre-Spill	Florida	Okaloosa	Okaloosa County	FLOK2-030	FL - Okaloosa	30.4067	-86.4568		Exclude	NA - Not Active Response	NA	NA	NA	NA
SE-2006-1063397	2006-12-22	12/2006	Pre-Spill	Florida	Escambia	Pensacola Beach Amenity	FLES2-013	FL - Escambia	30.3264	-87.1681		Exclude	NA - Not Active Response	NA	NA	NA	NA
SE-2007-1064091	2007-01-21	1/2007	Pre-Spill	Alabama	Baldwin	Back Bays	ALBA2-325	Baldwin(backbay)	30.3197	-87.5181		Exclude	NA - Not Active Response	NA	NA	NA	NA
SE-2007-1068053	2007-02-22	2/2007	Pre-Spill	Louisiana	Lafourche	Jefferson Parish	LAJF02-103-10	LA - Remote	29.8136	-90.1808		Include	NA - Not Active Response	NA	NA	NA	NA
SE-2007-1065585	2007-02-25	2/2007	Pre-Spill	Alabama	Baldwin	Bon Secour NWR	ALBA1-002	Baldwin (BStoOB)	30.2236	-88.0106		Include	NA - Not Active Response	NA	NA	NA	NA
SE-2007-1064919	2007-02-28	2/2007	Pre-Spill	Mississippi	Harrison	West Ship Island	MSHR5-003	MS Barrier Island	30.2072	-88.9683		Include	NA - Not Active Response	NA	NA	NA	NA
SE-2007-1064923	2007-03-06	3/2007	Pre-Spill	Mississippi	Harrison	Horn Island	MSJK1-016	MS Barrier Island	30.2297	-88.665		Include	NA - Not Active Response	NA	NA	NA	NA
SE-2007-1065583	2007-03-08	3/2007	Pre-Spill	Alabama	Baldwin	Baldwin County	ALBA2-244	Baldwin(backbay)	30.2781	-87.7183		Exclude	NA - Not Active Response	NA	NA	NA	NA
SE-2007-1065391	2007-03-09	3/2007	Pre-Spill	Florida	Escambia	Fort Pickens GUIS	FLES2-008	FL - Escambia	30.3204	-87.2192		Exclude	NA - Not Active Response	NA	NA	NA	NA
SE-2007-1065569	2007-03-14	3/2007	Pre-Spill	Alabama	Baldwin	Gulf Shores Amenity	ALBA2-013	Baldwin (BStoOB)	30.2408	-87.7275		Include	NA - Not Active Response	NA	NA	NA	NA
SE-2007-1065393	2007-03-15	3/2007	Pre-Spill	Florida	Escambia	Escambia County	FLES2-170	FL - Escambia	30.5628	-87.2233		Exclude	NA - Not Active Response	NA	NA	NA	NA
SE-2007-1064925	2007-03-19	3/2007	Pre-Spill	Mississippi	Jackson	Mainland_Jackson	MSHR4-049	MS Mainland	30.4053	-88.8211		Exclude	NA - Not Active Response	NA	NA	NA	NA
SE-2007-1065137	2007-03-21	3/2007	Pre-Spill	Mississippi	Harrison	Mainland_Harrison	MSHR3-028	MS Mainland	30.3756	-89.0514		Exclude	NA - Not Active Response	NA	NA	NA	NA
SE-2007-1065139	2007-03-22	3/2007	Pre-Spill	Mississippi	Harrison	Mainland_Harrison	MSHR3-005	MS Mainland	30.3481	-89.1381		Exclude	NA - Not Active Response	NA	NA	NA	NA
SE-2007-1065141	2007-03-23	3/2007	Pre-Spill	Mississippi	Harrison	Mainland_Harrison	MSHR3-005	MS Mainland	30.3483	-89.1375		Exclude	NA - Not Active Response	NA	NA	NA	NA
SE-2007-1065563	2007-03-27	3/2007	Pre-Spill	Alabama	Baldwin	Baldwin County	ALBA2-332	Baldwin(backbay)	30.4006	-87.4464		Exclude	NA - Not Active Response	NA	NA	NA	NA
SE-2007-1066055	2007-03-31	3/2007	Pre-Spill	Mississippi	Harrison	Mainland_Harrison	MSHR3-041	MS Mainland	30.3905	-88.9734		Exclude	NA - Not Active Response	NA	NA	NA	NA
SE-2007-1070303	2007-04-13	4/2007	No Response	Louisiana	Jefferson	St. Tammany Parish	LAST01-042-10	LA - NonResponse	30.0219	-90.1783		Exclude	NA - Not Active Response	NA	NA	NA	NA
SE-2007-1067129	2007-04-20	4/2007	No Response	Louisiana	Orleans	St. Tammany Parish	LAST01-011-10	LA - NonResponse	30.1547	-89.8561		Exclude	NA - Not Active Response	NA	NA	NA	NA
SE-2007-1070305	2007-04-25	4/2007	No Response	Louisiana	St Tammany	St. Tammany Parish	LAST01-023-10	LA - NonResponse	30.2319	-89.8244		Exclude	NA - Not Active Response	NA	NA	NA	NA
SE-2007-1071959	2007-04-25	4/2007	No Response	Louisiana	St Tammany	St. Tammany Parish	LAST01-023-10	LA - NonResponse	30.2258	-89.8148		Exclude	NA - Not Active Response	NA	NA	NA	NA
SE-2007-1072895	2007-05-29	5/2007	Pre-Spill	Louisiana	Jefferson	Grand Terre I	LAJF01-024-10	LA - Remote	29.2831	-89.9246		Include	NA - Not Active Response	NA	NA	NA	NA
SE-2007-1068201	2007-06-27	6/2007	Pre-Spill	Mississippi	Harrison	Mainland_Harrison	MSHR3-005	MS Mainland	30.3517	-89.1356		Exclude	NA - Not Active Response	NA	NA	NA	NA
SE-2007-1073021	2007-10-22	10/2007	Pre-Spill	Florida	Okaloosa	Okaloosa County	FLOK2-006	FL - Okaloosa	30.4406	-86.5865		Exclude	NA - Not Active Response	NA	NA	NA	NA
SE-2007-1071219	2007-10-23	10/2007	Pre-Spill	Florida	Escambia	Pensacola Beach Amenity	FLES2-013	FL - Escambia	30.3266	-87.1656		Exclude	NA - Not Active Response	NA	NA	NA	NA
SE-2007-1071221	2007-10-24	10/2007	Pre-Spill	Florida	Escambia	Perdido Key Amenity	FLES1-010	FL - Escambia	30.292	-87.4564		Exclude	NA - Not Active Response	NA	NA	NA	NA
SE-2007-1071151	2007-10-25	10/2007	Pre-Spill	Florida	Escambia	Okaloosa County	FLOK2-003	FL - Escambia	30.4013	-86.605		Exclude	NA - Not Active Response	NA	NA	NA	NA
SE-2007-1073017	2007-11-21	11/2007	Pre-Spill	Florida	Okaloosa	Okaloosa County	FLOK2-029	FL - Okaloosa	30.4072	-86.4643		Exclude	NA - Not Active Response	NA	NA	NA	NA
SE-2007-1072995	2007-11-29	11/2007	Pre-Spill	Florida	Escambia	Fort Pickens GUIS	FLES2-029	FL - Escambia	30.3258	-87.2721		Exclude	NA - Not Active Response	NA	NA	NA	NA
SE-2007-1073011	2007-12-02	12/2007	Pre-Spill	Florida	Escambia	Fort Pickens GUIS	FLES1-035	FL - Escambia	30.3315	-87.3007		Exclude	NA - Not Active Response	NA	NA	NA	NA
SE-2007-1073005	2007-12-04	12/2007	Pre-Spill	Florida	Okaloosa	Okaloosa County	FLOK2-024	FL - Okaloosa	30.4119	-86.4922		Exclude	NA - Not Active Response	NA	NA	NA	NA
SE-2007-1073013	2007-12-10	12/2007	Pre-Spill	Florida	Escambia	Santa Rosa GUIS	FLES3-010	FL - Escambia	30.3656	-86.9721		Exclude	NA - Not Active Response	NA	NA	NA	NA
SE-2007-1073023	2007-12-12	12/2007	Pre-Spill	Florida	Okaloosa	Eglin AFB	FLOK2-012	FL - Okaloosa	30.4446	-86.5475		Exclude	NA - Not Active Response	NA	NA	NA	NA
SE-2007-1073251	2007-12-19	12/2007	Pre-Spill	Florida	Okaloosa	Eglin AFB	FLOK1-038	FL - Okaloosa	30.3969	-86.6572		Exclude	NA - Not Active Response	NA	NA	NA	NA
SE-2007-1073889	2007-12-23	12/2007	Pre-Spill	Florida	Okaloosa	Okaloosa County	FLOK2-024	FL - Okaloosa	30.4168	-86.4942		Exclude	NA - Not Active Response	NA	NA	NA	NA
SE-2008-1073589	2008-01-02	1/2008	Pre-Spill	Florida	Okaloosa	Okaloosa County	FLOK2-035	FL - Okaloosa	30.403	-86.4244		Exclude	NA - Not Active Response	NA	NA	NA	NA
SE-2008-1073649	2008-01-03	1/2008	Pre-Spill	Florida	Walton	Walton County - 1	FLWA1-002	FL - Walton	30.4631	-86.3761		Exclude	NA - Not Active Response	NA	NA	NA	NA
SE-2008-1074167	2008-01-07	1/2008	Pre-Spill	Louisiana	Lafourche	Fourchon Beach	LALF02-006-10	LA - Private	29.0965	-90.2017		Include	NA - Not Active Response	NA	NA	NA	NA
SE-2008-1073651	2008-01-14	1/2008	Pre-Spill	Florida	Escambia	NAS Pensacola	FLES2-160	FL - Escambia	30.3908	-87.2527		Exclude	NA - Not Active Response	NA	NA	NA	NA
SE-2008-1074169	2008-01-16	1/2008	Pre-Spill	Louisiana	Jefferson	Grand Terre I	LAJF01-016-20	LA - Remote	29.2728	-89.942		Include	NA - Not Active Response	NA	NA	NA	NA
SE-2008-1073919	2008-01-30	1/2008	Pre-Spill	Florida	Escambia	Perdido Key Amenity	FLES1-012	FL - Escambia	30.2938	-87.4449		Exclude	NA - Not Active Response	NA	NA	NA	NA
SE-2008-1073959	2008-02-09	2/2008	Pre-Spill	Florida	Okaloosa	Eglin AFB	FLOK1-024	FL - Okaloosa	30.406	-86.7291		Exclude	NA - Not Active Response	NA	NA	NA	NA
SE-2008-1074205	2008-02-27	2/2008	Pre-Spill	Florida	Okaloosa	Eglin AFB	FLOK2-018	FL - Okaloosa	30.3954	-86.5299		Exclude	NA - Not Active Response	NA	NA	NA	NA
SE-2008-1076853	2008-03-08	3/2008	Pre-Spill	Louisiana	Lafourche	Fourchon Beach	LALF02-003-10	LA - Private	29.0897	-90.2164		Include	NA - Not Active Response	NA	NA	NA	NA
SE-2008-1075351	2008-03-15	3/2008	Pre-Spill	Mississippi	Harrison	Mainland_Harrison	MSHR3-027	MS Mainland	30.3714	-89.0561		Exclude	NA - Not Active Response	NA	NA	NA	NA
SE-2008-1097757	2008-03-16	3/2008	Pre-Spill	Alabama	Baldwin	Orange Beach	ALBA2-054	Baldwin (BStoOB)	30.2703	-87.5534		Include	NA - Not Active Response	NA	NA	NA	NA
SE-2008-1075741	2008-03-24	3/2008	Pre-Spill	Mississippi	Hancock	Mainland_Hancock	MSHA1-046	MS Mainland	30.2613	-89.4033		Exclude	NA - Not Active Response	NA	NA	NA	NA
SE-2008-1075937	2008-03-27	3/2008	Pre-Spill	Mississippi	Harrison	Mainland_Harrison	MSHR4-002	MS Mainland	30.3935	-88.9236		Exclude	NA - Not Active Response	NA	NA	NA	NA
SE-2008-1076027	2008-03-28	3/2008	Pre-Spill	Mississippi	Harrison	Mainland_Harrison	MSHR3-041	MS Mainland	30.3905	-88.9729		Exclude	NA - Not Active Response	NA	NA	NA	NA
SE-2008-1076079	2008-03-28	3/2008	Pre-Spill	Mississippi	Harrison	Mainland_Harrison	MSHR3-027	MS Mainland	30.3742	-89.06		Exclude	NA - Not Active Response	NA	NA	NA	NA
SE-2008-1076207	2008-04-05	4/2008	Pre-Spill	Mississippi	Harrison	Mainland_Harrison	MSHR3-005	MS Mainland	30.3506	-89.1343		Exclude	NA - Not Active Response	NA	NA	NA	NA
SE-2008-1076857	2008-04-16	4/2008	Pre-Spill	Louisiana	Jefferson	Grand Terre I	LAJF01-016-60	LA - Remote	29.2787	-89.9501		Include	NA - Not Active Response	NA	NA	NA	NA
SE-2008-1076709	2008-04-21	4/2008	Pre-Spill	Florida	Escambia	Escambia County	FLES3-032	FL - Escambia	30.3949	-86.952		Exclude	NA - Not Active Response	NA	NA	NA	NA
SE-2008-1097837	2008-04-25	4/2008	Pre-Spill	Alabama	Baldwin	Fort Morgan Amenity	ALBA1-017	Baldwin (BStoOB)	30.2314	-87.9328		Include	NA - Not Active Response	NA	NA	NA	NA
SE-2008-1076863	2008-04-29	4/2008	Pre-Spill	Louisiana	Jefferson	Grand Terre I	LAJF01-024-10	LA - Remote	29.2878	-89.9146		Include	NA - Not Active Response	NA	NA	NA	NA
SE-2008-1076865	2008-04-30	4/2008	Pre-Spill	Louisiana	Jefferson	Grand Isle	LAJF01-015-20	LA - Public	29.266	-89.9837		Include	NA - Not Active Response	NA	NA	NA	NA
SE-2008-1077687	2008-05-14	5/2008	Pre-Spill	Louisiana	Jefferson	Mendicant Island	LAJF01-029-20	LA - Remote	29.3141	-89.9836		Include	NA - Not Active Response	NA	NA	NA	NA
SE-2008-1082877	2008-05-22	5/2008	Pre-Spill	Louisiana	Jefferson	Grand Terre I	LAJF01-016-60	LA - Remote	29.2767	-89.9492		Include	NA - Not Active Response	NA	NA	NA	NA
SE-2008-1078711	2008-05-27	5/2008	Pre-Spill	Louisiana	Lafourche	Fourchon Beach	LALF02-007-10	LA - Private	29.104	-90.1855		Include	NA - Not Active Response	NA	NA	NA	NA
SE-2008-1078313	2008-06-19	6/2008	Pre-Spill	Mississippi	Harrison	Mainland_Harrison	MSHR3-023	MS Mainland	30.3629	-89.0859		Exclude	NA - Not Active Response	NA	NA	NA	NA
SE-2008-1078859	2008-07-02	7/2008	Pre-Spill	Mississippi	Jackson	Mainland_Jackson	MSJK3-016	MS Mainland	30.3429	-88.7061		Exclude	NA - Not Active Response	NA	NA	NA	NA
SE-2008-1079647	2008-07-21	7/2008	Pre-Spill	Mississippi	Harrison	Cat Island	MSHR1-049	MS Barrier Island	30.2818	-89.103		Include	NA - Not Active Response	NA	NA	NA	NA
SE-2008-1082881	2008-07-28	7/2008	Pre-Spill	Louisiana	Jefferson	Bayou Trouve	LAPL02-002-10	LA - Remote	29.155	-89.5717		Include	NA - Not Active Response	NA	NA	NA	NA
SE-2008-1080491	2008-08-13	8/2008	Pre-Spill	Mississippi	Harrison	Mainland_Harrison	MSHR2-064	MS Mainland	30.3107	-89.2559		Exclude	NA - Not Active Response	NA	NA	NA	NA
SE-2008-1081931	2008-08-29	8/2008	Pre-Spill	Mississippi	Harrison	Mainland_Harrison	MSHR3-018	MS Mainland	30.353	-89.0819		Exclude	NA - Not Active Response	NA	NA	NA	NA
SE-2008-1081901	2008-09-23	9/2008	Pre-Spill	Mississippi	Harrison	Mainland_Harrison	MSHR2-083	MS Mainland	30.3383	-89.166		Exclude	NA - Not Active Response	NA	NA	NA	NA
SE-2008-1082103	2008-09-29	9/2008	Pre-Spill	Mississippi	Hancock	Mainland_Hancock	MSHA1-037	MS Mainland	30.25	-89.4222		Exclude	NA - Not Active Response	NA	NA	NA	NA
SE-2008-1083067	2008-10-25	10/2008	Pre-Spill	Mississippi	Harrison	West Ship Island	MSHR5-002	MS Barrier Island	30.2076	-88.975		Include	NA - Not Active Response	NA	NA	NA	NA
SE-2008-1083585	2008-11-13	11/2008	Pre-Spill	Mississippi	Jackson	Mainland_Jackson	MSJK4-018	MS Mainland	30.3384	-88.5798		Exclude	NA - Not Active Response	NA	NA	NA	NA
SE-2008-1085081	2008-12-22	12/2008	Pre-Spill	Mississippi	Hancock	Mainland_Hancock	MSHR2-011	MS Mainland	30.2957	-89.3401		Exclude	NA - Not Active Response	NA	NA	NA	NA
SE-2009-1086885	2009-02-09	2/2009	Pre-Spill	Florida	Okaloosa	Okaloosa County	FLOK2-035	FL - Okaloosa	30.3819	-86.4274		Exclude	NA - Not Active Response	NA	NA	NA	NA
SE-2009-1088071	2009-02-17	2/2009	Pre-Spill	Mississippi	Jackson	Mainland_Jackson	MSJK4-043	MS Mainland	30.3299	-88.5097		Exclude	NA - Not Active Response	NA	NA	NA	NA
SE-2009-1088327	2009-02-28	2/2009	Pre-Spill	Mississippi	Harrison	Mainland_Harrison	MSHR4-006	MS Mainland	30.3933	-88.8944		Exclude	NA - Not Active Response	NA	NA	NA	NA
SE-2009-1089493	2009-03-07	3/2009	Pre-Spill	Louisiana	Jefferson	Grand Isle	LAJF01-010-10	LA - Public	29.14.251	89.58.953		Include	NA - Not Active Response	NA	NA	NA	NA
SE-2009-1088329	2009-03-07	3/2009	Pre-Spill	Mississippi	Harrison	Mainland_Harrison	MSHR3-035	MS Mainland	30.3851	-89.0112		Exclude	NA - Not Active Response	NA	NA	NA	NA
SE-2009-1088417	2009-03-07	3/2009	Pre-Spill	Mississippi	Harrison	Mainland_Harrison	MSHR4-006	MS Mainland	30.3936	-88.8982		Exclude	NA - Not Active Response	NA	NA	NA	NA
SE-2009-1088471	2009-03-10	3/2009	Pre-Spill	Mississippi	Harrison	Mainland_Harrison	MSHR2-076	MS Mainland	30.3284	-89.1989		Exclude	NA - Not Active Response	NA	NA	NA	NA
SE-2009-1088475	2009-03-10	3/2009	Pre-Spill	Mississippi	Harrison	Mainland_Harrison	MSHR3-034	MS Mainland	30.3843	-89.0163		Exclude	NA - Not Active Response	NA	NA	NA	NA
SE-2009-1088477	2009-03-10	3/2009	Pre-Spill	Mississippi	Harrison	Mainland_Harrison	MSHR4-022	MS Mainland	30.3864	-88.8761		Exclude	NA - Not Active Response	NA	NA	NA	NA
SE-2009-1092241	2009-03-11	3/2009	Pre-Spill	Florida	Escambia	Perdido Key Amenity	FLES1-004	FL - Escambia	30.2834	-87.5007		Exclude	NA - Not Active Response	NA	NA	NA	NA
SE-2009-1088481	2009-03-11	3/2009	Pre-Spill	Mississippi	Harrison	Mainland_Harrison	MSHR2-075	MS Mainland	30.3259	-89.2096		Exclude	NA - Not Active Response	NA	NA	NA	NA
SE-2009-1088069	2009-03-12	3/2009	Pre-Spill	Mississippi	Harrison	Mainland_Harrison	MSHR3-032	MS Mainland	30.38	-89.0314		Exclude	NA - Not Active Response	NA	NA	NA	NA
SE-2009-1089485	2009-03-12	3/2009	No Response	Louisiana	St Tammany	St. Tammany Parish	LAST01-023-10	LA - NonResponse	30.2238	-89.8468		Exclude	NA - Not Active Response	NA	NA	NA	NA
SE-2009-1088483	2009-03-15	3/2009	Pre-Spill	Mississippi	Harrison	Mainland_Harrison	MSHR4-003	MS Mainland	30.3938	-88.9189		Exclude	NA - Not Active Response	NA	NA	NA	NA
SE-2009-1104929	2009-03-16	3/2009	Pre-Spill	Alabama	Mobile	Dauphin Island	ALMO1-116	Mobile	30.25	-88.1275		Include	NA - Not Active Response	NA	NA	NA	NA
SE-2009-1089795	2009-03-18	3/2009	Pre-Spill	Mississippi	Harrison	West Ship Island	MSHR5-003	MS Barrier Island	30.2083	-88.9672		Include	NA - Not Active Response	NA	NA	NA	NA
SE-2009-1089487	2009-03-18	3/2009	No Response	Louisiana	St Tammany	St. Tammany Parish	LAST01-002-10	LA - NonResponse	30.1914	-89.8156		Exclude	NA - Not Active Response	NA	NA	NA	NA
SE-2009-1088485	2009-03-19	3/2009	Pre-Spill	Mississippi	Harrison	Mainland_Harrison	MSHR3-003	MS Mainland	30.3435	-89.1502		Exclude	NA - Not Active Response	NA	NA	NA	NA
SE-2009-1092327	2009-03-20	3/2009	Pre-Spill	Florida	Walton	Walton County - 1	FLWA1-014	FL - Walton	30.395	-86.3273		Exclude	NA - Not Active Response	NA	NA	NA	NA
SE-2009-1104939	2009-03-21	3/2009	Pre-Spill	Alabama	Baldwin	Baldwin County	ALBA2-322	Baldwin(backbay)	30.3097	-87.5541		Exclude	NA - Not Active Response	NA	NA	NA	NA
SE-2009-1092329	2009-03-25	3/2009	Pre-Spill	Florida	Okaloosa	Okaloosa County	FLOK2-035	FL - Okaloosa	30.3821	-86.4308		Exclude	NA - Not Active Response	NA	NA	NA	NA
SE-2009-1089495	2009-04-02	4/2009	No Response	Louisiana	St Tammany	St. Tammany Parish	LAST01-023-10	LA - NonResponse	30.2245	-89.836		Exclude	NA - Not Active Response	NA	NA	NA	NA
SE-2009-1092331	2009-04-03	4/2009	Pre-Spill	Florida	Escambia	Escambia County	FLES3-030	FL - Escambia	30.3973	-86.9108		Exclude	NA - Not Active Response	NA	NA	NA	NA
SE-2009-1089229	2009-04-06	4/2009	Pre-Spill	Mississippi	Harrison	Mainland_Harrison	MSHR2-079	MS Mainland	30.3314	-89.1854		Exclude	NA - Not Active Response	NA	NA	NA	NA
SE-2009-1099505	2009-04-09	4/2009	No Response	Louisiana	St Tammany	St. Tammany Parish	LAST01-002-10	LA - NonResponse	30.1926	-89.8055		Exclude	NA - Not Active Response	NA	NA	NA	NA
SE-2009-1089231	2009-04-11	4/2009	Pre-Spill	Mississippi	Harrison	Mainland_Harrison	MSHR2-071	MS Mainland	30.3199	-89.2286		Exclude	NA - Not Active Response	NA	NA	NA	NA
SE-2009-1104935	2009-04-15	4/2009	Pre-Spill	Alabama	Baldwin	Gulf Shores Amenity	ALBA2-010	Baldwin (BStoOB)	30.2402	-87.7452		Include	NA - Not Active Response	NA	NA	NA	NA
SE-2009-1089743	2009-04-15	4/2009	Pre-Spill	Mississippi	Jackson	Mainland_Jackson	MSJK4-044	MS Mainland	30.3232	-88.5059		Exclude	NA - Not Active Response	NA	NA	NA	NA
SE-2009-1097137	2009-04-16	4/2009	No Response	Louisiana	St Tammany	St. Tammany Parish	No Segment	LA - NonResponse	30.0255	-90.1941		Exclude	NA - Not Active Response	NA	NA	NA	NA
SE-2009-1099453	2009-04-17	4/2009	No Response	Louisiana	Orleans	St. Tammany Parish	LAST01-042-10	LA - NonResponse	30.0255	-90.1934		Exclude	NA - Not Active Response	NA	NA	NA	NA
SE-2009-1089749	2009-04-17	4/2009	Pre-Spill	Mississippi	Hancock	Mainland_Hancock	MSHR2-019	MS Mainland	30.3131	-89.3234		Exclude	NA - Not Active Response	NA	NA	NA	NA
SE-2009-1104933	2009-04-18	4/2009	Pre-Spill	Alabama	Mobile	Mobile Bay	ALMO3-092	Mobile	30.3158	-88.1377		Include	NA - Not Active Response	NA	NA	NA	NA
SE-2009-1092333	2009-04-23	4/2009	Pre-Spill	Florida	Escambia	Escambia County	FLES2-168	FL - Escambia	30.4635	-87.1622		Exclude	NA - Not Active Response	NA	NA	NA	NA
SE-2009-1089797	2009-04-25	4/2009	Pre-Spill	Mississippi	Harrison	Mainland_Harrison	MSHR3-027	MS Mainland	30.3743	-89.0573		Exclude	NA - Not Active Response	NA	NA	NA	NA
SE-2009-1097135	2009-04-26	4/2009	No Response	Louisiana	St Tammany	St. Tammany Parish	LAOR01-004-20	LA - NonResponse	30.1767	-89.6864		Exclude	NA - Not Active Response	NA	NA	NA	NA
SE-2009-1090003	2009-04-29	4/2009	Pre-Spill	Mississippi	Hancock	Mainland_Hancock	MSHR2-003	MS Mainland	30.2811	-89.3699		Exclude	NA - Not Active Response	NA	NA	NA	NA
SE-2009-1097129	2009-05-14	5/2009	Pre-Spill	Louisiana	Jefferson	Grand Isle	LAJF01-016-15	LA - Public	29.2518	-89.9501		Include	NA - Not Active Response	NA	NA	NA	NA
SE-2009-1105277	2009-05-24	5/2009	Pre-Spill	Alabama	Mobile	Mobile County	ALMO4-015	Mobile	30.4701	-88.0999		Include	NA - Not Active Response	NA	NA	NA	NA
SE-2009-1091317	2009-05-28	5/2009	Pre-Spill	Mississippi	Harrison	Mainland_Harrison	MSHR3-002	MS Mainland	30.3429	-89.1526		Exclude	NA - Not Active Response	NA	NA	NA	NA
SE-2009-1092319	2009-06-01	6/2009	Pre-Spill	Mississippi	Harrison	Mainland_Harrison	MSHR3-027	MS Mainland	30.3745	-89.0602		Exclude	NA - Not Active Response	NA	NA	NA	NA
SE-2009-1093641	2009-07-08	7/2009	Pre-Spill	Alabama	Baldwin	Baldwin County	ALBA3-049	Baldwin(backbay)	30.3941	-87.8806		Exclude	NA - Not Active Response	NA	NA	NA	NA
SE-2009-1095037	2009-07-11	7/2009	Pre-Spill	Mississippi	Harrison	Mainland_Harrison	MSHR2-063	MS Mainland	30.3098	-89.2586		Exclude	NA - Not Active Response	NA	NA	NA	NA
SE-2009-1095163	2009-07-12	7/2009	Pre-Spill	Mississippi	Harrison	Mainland_Harrison	MSHR3-023	MS Mainland	30.3667	-89.083		Exclude	NA - Not Active Response	NA	NA	NA	NA
SE-2009-1095697	2009-07-12	7/2009	Pre-Spill	Mississippi	Harrison	Mainland_Harrison	MSHR2-055	MS Mainland	30.3074	-89.2943		Exclude	NA - Not Active Response	NA	NA	NA	NA
SE-2009-1095485	2009-07-21	7/2009	Pre-Spill	Mississippi	Harrison	Mainland_Harrison	MSHR3-032	MS Mainland	30.381	-89.0286		Exclude	NA - Not Active Response	NA	NA	NA	NA
SE-2009-1095703	2009-08-03	8/2009	Pre-Spill	Mississippi	Harrison	Mainland_Harrison	MSHR2-075	MS Mainland	30.3261	-89.2087		Exclude	NA - Not Active Response	NA	NA	NA	NA
SE-2009-1098463	2009-09-19	9/2009	Pre-Spill	Alabama	Baldwin	Baldwin County	ALBA3-036	Baldwin(backbay)	30.474	-87.9214		Exclude	NA - Not Active Response	NA	NA	NA	NA
SE-2009-1100211	2009-09-25	9/2009	Pre-Spill	Alabama	Mobile	Dauphin Island	ALMO1-146	Mobile	30.2523	-88.1739		Include	NA - Not Active Response	NA	NA	NA	NA
SE-2009-1100945	2009-10-15	10/2009	Pre-Spill	Mississippi	Harrison	Mainland_Harrison	MSHR3-006	MS Mainland	30.3506	-89.1339		Exclude	NA - Not Active Response	NA	NA	NA	NA
SE-2009-1100783	2009-10-26	10/2009	Pre-Spill	Alabama	Mobile	Bon Secour NWR	ALBA1-136b	Mobile	30.2417	-88.0417		Include	NA - Not Active Response	NA	NA	NA	NA
SE-2009-1101923	2009-11-12	11/2009	Pre-Spill	Alabama	Baldwin	Fort Morgan Amenity	ALBA1-062	Baldwin (BStoOB)	30.2387	-87.886		Include	NA - Not Active Response	NA	NA	NA	NA
SE-2009-1116115	2009-11-15	11/2009	Pre-Spill	Louisiana	Jefferson	Grand Isle	LAJF01-016-30	LA - Public	29.2681	-89.9517		Include	NA - Not Active Response	NA	NA	NA	NA
SE-2009-1102113	2009-11-24	11/2009	Pre-Spill	Alabama	Baldwin	Baldwin County	ALBA3-039	Baldwin(backbay)	30.4587	-87.9178		Exclude	NA - Not Active Response	NA	NA	NA	NA
SE-2009-1102997	2009-12-23	12/2009	Pre-Spill	Mississippi	Harrison	Mainland_Harrison	MSHR3-028	MS Mainland	30.3755	-89.052		Exclude	NA - Not Active Response	NA	NA	NA	NA
SE-2009-1103847	2009-12-31	12/2009	Pre-Spill	Alabama	Baldwin	Fort Morgan Amenity	ALBA1-132	Baldwin (BStoOB)	30.2314	-88.0088		Include	NA - Not Active Response	NA	NA	NA	NA
SE-2010-1103853	2010-01-01	1/2010	Pre-Spill	Mississippi	Harrison	Mainland_Harrison	MSHR2-068	MS Mainland	30.3132	-89.2445		Exclude	NA - Not Active Response	NA	NA	NA	NA
SE-2010-1107001	2010-02-03	2/2010	Pre-Spill	Florida	Escambia	Perdido Key GUIS	FLES1-074	FL - Escambia	30.3041	-87.3971		Exclude	NA - Not Active Response	NA	NA	NA	NA
SE-2010-1106773	2010-02-05	2/2010	Pre-Spill	Alabama	Mobile	Dauphin Island	ALMO1-071	Mobile	30.2508	-88.0756		Include	NA - Not Active Response	NA	NA	NA	NA
SE-2010-1106799	2010-02-07	2/2010	Pre-Spill	Alabama	Baldwin	Back Bays	ALBA2-151	Baldwin(backbay)	30.2826	-87.5552		Exclude	NA - Not Active Response	NA	NA	NA	NA
SE-2010-1107017	2010-02-14	2/2010	Pre-Spill	Alabama	Baldwin	Baldwin County	ALBA1-136	Baldwin(backbay)	30.226	-88.0277		Exclude	NA - Not Active Response	NA	NA	NA	NA
SE-2010-1116120	2010-02-15	2/2010	No Response	Louisiana	Orleans	St. Tammany Parish	LAST01-042-10	LA - NonResponse	30.0336	-90.0613		Exclude	NA - Not Active Response	NA	NA	NA	NA
SE-2010-1116116	2010-02-19	2/2010	Pre-Spill	Louisiana	Jefferson	Grand Isle	LAJF01-016-10	LA - Public	29.2499	-89.9585		Include	NA - Not Active Response	NA	NA	NA	NA
SE-2010-1107399	2010-02-23	2/2010	Pre-Spill	Mississippi	Jackson	Mainland_Jackson	MSJK4-063	MS Mainland	30.3593	-88.4665		Exclude	NA - Not Active Response	NA	NA	NA	NA
SE-2010-1107685	2010-02-25	2/2010	Pre-Spill	Alabama	Baldwin	Orange Beach	ALBA2-051	Baldwin (BStoOB)	30.274	-87.5561		Include	NA - Not Active Response	NA	NA	NA	NA
SE-2010-1107687	2010-03-02	3/2010	Pre-Spill	Alabama	Baldwin	Orange Beach	ALBA2-045	Baldwin (BStoOB)	30.2692	-87.5798		Include	NA - Not Active Response	NA	NA	NA	NA
SE-2010-1116117	2010-03-02	3/2010	Pre-Spill	Louisiana	Jefferson	Grand Isle	LAJF01-011-10	LA - Public	29.2476	-89.9629		Include	NA - Not Active Response	NA	NA	NA	NA
SE-2010-1116118	2010-03-02	3/2010	Pre-Spill	Louisiana	Jefferson	Grand Isle	LAJF01-011-10	LA - Public	29.2476	-89.9629		Include	NA - Not Active Response	NA	NA	NA	NA
SE-2010-1107691	2010-03-03	3/2010	Pre-Spill	Florida	Escambia	Eglin AFB	FLOK1-007	FL - Escambia	30.4078	-86.8199		Exclude	NA - Not Active Response	NA	NA	NA	NA
SE-2010-1107837	2010-03-07	3/2010	Pre-Spill	Alabama	Baldwin	Baldwin County	ALBA2-315	Baldwin(backbay)	30.2941	-87.587		Exclude	NA - Not Active Response	NA	NA	NA	NA
SE-2010-1108291	2010-03-07	3/2010	Pre-Spill	Florida	Walton	Walton County - 1	FLWA1-011	FL - Walton	30.3711	-86.3424		Exclude	NA - Not Active Response	NA	NA	NA	NA
SE-2010-1116140	2010-03-08	3/2010	Pre-Spill	Louisiana	St. Bernard	St. Bernard Parish	LASB03-002-10	LA - Remote	29.6529	-89.4452		Include	NA - Not Active Response	NA	NA	NA	NA
SE-2010-1107941	2010-03-08	3/2010	Pre-Spill	Mississippi	Jackson	Mainland_Jackson	MSJK4-027	MS Mainland	30.3428	-88.5539		Exclude	NA - Not Active Response	NA	NA	NA	NA
SE-2010-1116119	2010-03-09	3/2010	Pre-Spill	Louisiana	Jefferson	Grand Isle	LAJF01-016-10	LA - Public	29.2505	-89.958		Include	NA - Not Active Response	NA	NA	NA	NA
SE-2010-1107801	2010-03-11	3/2010	Pre-Spill	Mississippi	Jackson	Mainland_Jackson	MSJK4-006	MS Mainland	30.3529	-88.5697		Exclude	NA - Not Active Response	NA	NA	NA	NA
SE-2010-1107945	2010-03-12	3/2010	Pre-Spill	Mississippi	Harrison	Mainland_Harrison	MSHR2-074	MS Mainland	30.3256	-89.2112		Exclude	NA - Not Active Response	NA	NA	NA	NA
SE-2010-1107967	2010-03-12	3/2010	Pre-Spill	Mississippi	Harrison	Mainland_Harrison	MSHR3-047	MS Mainland	30.3919	-88.9448		Exclude	NA - Not Active Response	NA	NA	NA	NA
SE-2010-1108105	2010-03-12	3/2010	Pre-Spill	Mississippi	Harrison	Mainland_Harrison	MSHR3-034	MS Mainland	30.3842	-89.0158		Exclude	NA - Not Active Response	NA	NA	NA	NA
SE-2010-1116137	2010-03-12	3/2010	No Response	Louisiana	St Tammany	St. Tammany Parish	No Segment	LA - NonResponse	30.3658	-90.1048		Exclude	NA - Not Active Response	NA	NA	NA	NA
SE-2010-1116361	2010-03-13	3/2010	Pre-Spill	Louisiana	Jefferson	Elmer's Island	LAJF01-004-35	LA - Private	29.2099	-90.0491		Include	NA - Not Active Response	NA	NA	NA	NA
SE-2010-1108155	2010-03-13	3/2010	Pre-Spill	Mississippi	Harrison	Mainland_Harrison	MSHR3-005	MS Mainland	30.349	-89.1368		Exclude	NA - Not Active Response	NA	NA	NA	NA
SE-2010-1108141	2010-03-14	3/2010	Pre-Spill	Mississippi	Harrison	Mainland_Harrison	MSHR2-059	MS Mainland	30.3033	-89.2829		Exclude	NA - Not Active Response	NA	NA	NA	NA
SE-2010-1108153	2010-03-14	3/2010	Pre-Spill	Mississippi	Harrison	Mainland_Harrison	MSHR3-004	MS Mainland	30.3439	-89.1443		Exclude	NA - Not Active Response	NA	NA	NA	NA
SE-2010-1108215	2010-03-14	3/2010	Pre-Spill	Mississippi	Hancock	Mainland_Hancock	MSHA1-036	MS Mainland	30.243	-89.4249		Exclude	NA - Not Active Response	NA	NA	NA	NA
SE-2010-1108293	2010-03-15	3/2010	Pre-Spill	Florida	Escambia	Escambia County	FLES1-061	FL - Escambia	30.3563	-87.4186		Exclude	NA - Not Active Response	NA	NA	NA	NA
SE-2010-1116139	2010-03-15	3/2010	No Response	Louisiana	St Tammany	St. Tammany Parish	No Segment	LA - NonResponse	30.366	-90.1081		Exclude	NA - Not Active Response	NA	NA	NA	NA
SE-2010-1116141	2010-03-15	3/2010	No Response	Louisiana	St Tammany	St. Tammany Parish	No Segment	LA - NonResponse	30.3668	-90.112		Exclude	NA - Not Active Response	NA	NA	NA	NA
SE-2010-1116377	2010-03-16	3/2010	No Response	Louisiana	St Tammany	St. Tammany Parish	LAST01-002-10	LA - NonResponse	30.2141	-89.7996		Exclude	NA - Not Active Response	NA	NA	NA	NA
SE-2010-1116142	2010-03-18	3/2010	Pre-Spill	Louisiana	St. Bernard	St Bernard Parish	LASB08-011-10	LA - Remote	30.0597	-89.4357		Include	NA - Not Active Response	NA	NA	NA	NA
SE-2010-1116143	2010-03-18	3/2010	Pre-Spill	Louisiana	St. Bernard	St. Bernard Parish	LASB06-022-10	LA - Remote	30.0371	-89.3491		Include	NA - Not Active Response	NA	NA	NA	NA
SE-2010-1108415	2010-03-19	3/2010	Pre-Spill	Mississippi	Harrison	Mainland_Harrison	MSHR3-041	MS Mainland	30.3911	-88.9681		Exclude	NA - Not Active Response	NA	NA	NA	NA
SE-2010-1116148	2010-03-22	3/2010	Pre-Spill	Louisiana	St. Bernard	St. Bernard Parish	LASB09-008-10	LA - Remote	29.9835	-89.8836		Include	NA - Not Active Response	NA	NA	NA	NA
SE-2010-1116144	2010-03-22	3/2010	No Response	Louisiana	St Tammany	St. Tammany Parish	LAST01-023-10	LA - NonResponse	30.2244	-89.8372		Exclude	NA - Not Active Response	NA	NA	NA	NA
SE-2010-1116145	2010-03-22	3/2010	No Response	Louisiana	St Tammany	St. Tammany Parish	LAST01-002-10	LA - NonResponse	30.215	-89.8047		Exclude	NA - Not Active Response	NA	NA	NA	NA
SE-2010-1116147	2010-03-22	3/2010	No Response	Louisiana	St Tammany	St. Tammany Parish	No Segment	LA - NonResponse	30.3543	-90.0727		Exclude	NA - Not Active Response	NA	NA	NA	NA
SE-2010-1109490	2010-03-23	3/2010	Pre-Spill	Alabama	Mobile	Dauphin Island	ALMO1-165	Mobile	30.2377	-88.1205		Include	NA - Not Active Response	NA	NA	NA	NA
SE-2010-1123904	2010-03-23	3/2010	Pre-Spill	Louisiana	Orleans	Orleans Parish	LAOR01-012-10	LA - Remote	30.0967	-89.8143		Include	NA - Not Active Response	NA	NA	NA	NA
SE-2010-1109491	2010-03-24	3/2010	Pre-Spill	Mississippi	Harrison	Mainland_Harrison	MSHR2-058	MS Mainland	30.3035	-89.2915		Exclude	NA - Not Active Response	NA	NA	NA	NA
SE-2010-1109508	2010-03-24	3/2010	Pre-Spill	Mississippi	Harrison	Mainland_Harrison	MSHR4-009	MS Mainland	30.393	-88.8786		Exclude	NA - Not Active Response	NA	NA	NA	NA
SE-2010-1109509	2010-03-24	3/2010	Pre-Spill	Mississippi	Harrison	East Ship Island	MSHR5-017	MS Barrier Island	30.2453	-88.8751		Include	NA - Not Active Response	NA	NA	NA	NA
SE-2010-1109608	2010-03-24	3/2010	Pre-Spill	Mississippi	Harrison	West Ship Island	MSHR5-010	MS Barrier Island	30.2128	-88.9551		Include	NA - Not Active Response	NA	NA	NA	NA
SE-2010-1109637	2010-03-25	3/2010	Pre-Spill	Mississippi	Harrison	Mainland_Harrison	MSHR2-083	MS Mainland	30.3385	-89.1658		Exclude	NA - Not Active Response	NA	NA	NA	NA
SE-2010-1116218	2010-03-25	3/2010	No Response	Louisiana	St Tammany	St. Tammany Parish	LAST01-023-10	LA - NonResponse	30.2255	-89.8382		Exclude	NA - Not Active Response	NA	NA	NA	NA
SE-2010-1109647	2010-03-26	3/2010	Pre-Spill	Mississippi	Hancock	Mainland_Hancock	MSHR2-012	MS Mainland	30.2998	-89.3342		Exclude	NA - Not Active Response	NA	NA	NA	NA
SE-2010-1109653	2010-03-27	3/2010	Pre-Spill	Mississippi	Harrison	Mainland_Harrison	MSHR3-041	MS Mainland	30.3908	-88.9697		Exclude	NA - Not Active Response	NA	NA	NA	NA
SE-2010-1116220	2010-03-27	3/2010	No Response	Louisiana	St Tammany	St. Tammany Parish	LAOR01-002-20	LA - NonResponse	30.1743	-89.7288		Exclude	NA - Not Active Response	NA	NA	NA	NA
SE-2010-1116221	2010-03-28	3/2010	No Response	Louisiana	Orleans	St. Tammany Parish	LAST01-011-10	LA - NonResponse	30.0703	-89.9533		Exclude	NA - Not Active Response	NA	NA	NA	NA
SE-2010-1109730	2010-03-28	3/2010	Pre-Spill	Mississippi	Harrison	Mainland_Harrison	MSHR2-077	MS Mainland	30.33	-89.1922		Exclude	NA - Not Active Response	NA	NA	NA	NA
SE-2010-1109167	2010-03-29	3/2010	Pre-Spill	Florida	Escambia	Gulf Breeze	FLES2-148	FL - Escambia	30.3689	-87.1722		Exclude	NA - Not Active Response	NA	NA	NA	NA
SE-2010-1116219	2010-03-30	3/2010	Pre-Spill	Louisiana	Orleans	Orleans Parish	LAOR01-002-30	LA - Remote	30.1628	-89.7386		Include	NA - Not Active Response	NA	NA	NA	NA
SE-2010-1116460	2010-03-30	3/2010	Pre-Spill	Louisiana	Terrebonne	Trinity Island	LATB03-008-10	LA - Remote	29.0479	-90.7352		Include	NA - Not Active Response	NA	NA	NA	NA
SE-2010-1116217	2010-03-30	3/2010	No Response	Louisiana	St Tammany	St. Tammany Parish	LAST01-002-10	LA - NonResponse	30.2147	-89.8029		Exclude	NA - Not Active Response	NA	NA	NA	NA
SE-2010-1109732	2010-03-31	3/2010	Pre-Spill	Alabama	Mobile	Dauphin Island	ALMO1-155	Mobile	30.2408	-88.1246		Include	NA - Not Active Response	NA	NA	NA	NA
SE-2010-1123809	2010-04-01	4/2010	Pre-Spill	Florida	Escambia	Perdido Key GUIS	FLES1-022	FL - Escambia	30.308	-87.373		Exclude	NA - Not Active Response	NA	NA	NA	NA
SE-2010-1116357	2010-04-01	4/2010	Pre-Spill	Louisiana	Orleans	Orleans Parish	LAOR01-012-10	LA - Remote	30.0647	-89.8114		Include	NA - Not Active Response	NA	NA	NA	NA
SE-2010-1116358	2010-04-01	4/2010	No Response	Louisiana	Orleans	Orleans Parish	LAOR01-012-10	LA - NonResponse	30.0949	-89.7893		Exclude	NA - Not Active Response	NA	NA	NA	NA
SE-2010-1124063	2010-04-01	4/2010	Pre-Spill	Louisiana	Orleans	Orleans Parish	LAOR01-012-10	LA - Remote	30.0648	-89.7901		Include	NA - Not Active Response	NA	NA	NA	NA
SE-2010-1109771	2010-04-02	4/2010	Pre-Spill	Alabama	Mobile	Dauphin Island	ALMO1-148	Mobile	30.2517	-88.182		Include	NA - Not Active Response	NA	NA	NA	NA
SE-2010-1124052	2010-04-02	4/2010	Pre-Spill	Florida	Escambia	Fort Pickens GUIS	FLES2-026	FL - Escambia	30.328	-87.283		Exclude	NA - Not Active Response	NA	NA	NA	NA
SE-2010-1136301	2010-04-02	4/2010	No Response	Louisiana	Orleans	St. Tammany Parish	LAST01-011-10	LA - NonResponse	30.0707	-89.9531		Exclude	NA - Not Active Response	NA	NA	NA	NA
SE-2010-1109741	2010-04-02	4/2010	Pre-Spill	Mississippi	Harrison	Mainland_Harrison	MSHR3-007	MS Mainland	30.3544	-89.1238		Exclude	NA - Not Active Response	NA	NA	NA	NA
SE-2010-1114447	2010-04-04	4/2010	Pre-Spill	Mississippi	Harrison	West Ship Island	MSHR5-014	MS Barrier Island	30.2114	-88.9787		Include	NA - Not Active Response	NA	NA	NA	NA
SE-2010-1114404	2010-04-04	4/2010	Pre-Spill	Mississippi	Harrison	West Ship Island	MSHR5-007	MS Barrier Island	30.2192	-88.9342		Include	NA - Not Active Response	NA	NA	NA	NA
SE-2010-1116458	2010-04-04	4/2010	No Response	Louisiana	St Tammany	St. Tammany Parish	LAST01-023-10	LA - NonResponse	30.2241	-89.8342		Exclude	NA - Not Active Response	NA	NA	NA	NA
SE-2010-1116397	2010-04-05	4/2010	Pre-Spill	Louisiana	Jefferson	Grand Isle	LAJF01-010-15	LA - Public	29.2305	-89.9939		Include	NA - Not Active Response	NA	NA	NA	NA
SE-2010-1116398	2010-04-05	4/2010	Pre-Spill	Louisiana	Jefferson	Grand Isle	LAJF01-010-15	LA - Public	29.2305	-89.994		Include	NA - Not Active Response	NA	NA	NA	NA
SE-2010-1116417	2010-04-05	4/2010	Pre-Spill	Louisiana	Jefferson	Grand Isle	LAJF01-011-10	LA - Public	29.2465	-89.9655		Include	NA - Not Active Response	NA	NA	NA	NA
SE-2010-1116418	2010-04-05	4/2010	Pre-Spill	Louisiana	Jefferson	Grand Isle	LAJF01-010-15	LA - Public	29.2326	-89.9937		Include	NA - Not Active Response	NA	NA	NA	NA
SE-2010-1116437	2010-04-05	4/2010	Pre-Spill	Louisiana	Jefferson	Grand Isle	LAJF01-015-40	LA - Private	29.2525	-89.9739		Include	NA - Not Active Response	NA	NA	NA	NA
SE-2010-1114403	2010-04-05	4/2010	Pre-Spill	Mississippi	Harrison	Mainland_Harrison	MSHR2-070	MS Mainland	30.3178	-89.2325		Exclude	NA - Not Active Response	NA	NA	NA	NA
SE-2010-1114448	2010-04-06	4/2010	Pre-Spill	Mississippi	Harrison	Mainland_Harrison	MSHR2-060	MS Mainland	30.3046	-89.2761		Exclude	NA - Not Active Response	NA	NA	NA	NA
SE-2010-1116457	2010-04-06	4/2010	No Response	Louisiana	St Tammany	St. Tammany Parish	LAOR01-001-10	LA - NonResponse	30.1814	-89.7511		Exclude	NA - Not Active Response	NA	NA	NA	NA
SE-2010-1116479	2010-04-07	4/2010	Pre-Spill	Louisiana	Orleans	Orleans Parish	LAOR01-012-10	LA - Remote	30.0644	-89.785		Include	NA - Not Active Response	NA	NA	NA	NA
SE-2010-1114405	2010-04-07	4/2010	Pre-Spill	Mississippi	Harrison	Mainland_Harrison	MSHR3-009	MS Mainland	30.3565	-89.1141		Exclude	NA - Not Active Response	NA	NA	NA	NA
SE-2010-1114562	2010-04-07	4/2010	Pre-Spill	Mississippi	Harrison	Mainland_Harrison	MSHR2-083	MS Mainland	30.3367	-89.1702		Exclude	NA - Not Active Response	NA	NA	NA	NA
SE-2010-1116480	2010-04-08	4/2010	Pre-Spill	Louisiana	Jefferson	Grand Isle	LAJF01-009-10	LA - Public	29.2212	-90.0119		Include	NA - Not Active Response	NA	NA	NA	NA
SE-2010-1114411	2010-04-08	4/2010	Pre-Spill	Mississippi	Harrison	Mainland_Harrison	MSHR3-026	MS Mainland	30.3733	-89.0646		Exclude	NA - Not Active Response	NA	NA	NA	NA
SE-2010-1114421	2010-04-08	4/2010	Pre-Spill	Mississippi	Harrison	Mainland_Harrison	MSHR4-006	MS Mainland	30.3938	-88.8988		Exclude	NA - Not Active Response	NA	NA	NA	NA
SE-2010-1109587	2010-04-09	4/2010	Pre-Spill	Florida	Okaloosa	Okaloosa County	FLOK2-024	FL - Okaloosa	30.4153	-86.4884		Exclude	NA - Not Active Response	NA	NA	NA	NA
SE-2010-1123702	2010-04-13	4/2010	No Response	Louisiana	Orleans	St. Tammany Parish	LAST01-042-10	LA - NonResponse	30.03	-90.0796		Exclude	NA - Not Active Response	NA	NA	NA	NA
SE-2010-1114797	2010-04-13	4/2010	Pre-Spill	Mississippi	Hancock	Mainland_Hancock	MSHA1-050	MS Mainland	30.264	-89.3923		Exclude	NA - Not Active Response	NA	NA	NA	NA
SE-2010-1109585	2010-04-14	4/2010	Pre-Spill	Florida	Escambia	Santa Rosa GUIS	FLES3-011	FL - Escambia	30.3626	-86.9684		Exclude	NA - Not Active Response	NA	NA	NA	NA
SE-2010-1114533	2010-04-15	4/2010	Pre-Spill	Alabama	Mobile	Bon Secour NWR	ALMO1-201	Mobile	30.2614	-88.0911		Include	NA - Not Active Response	NA	NA	NA	NA
SE-2010-1116478	2010-04-15	4/2010	Pre-Spill	Louisiana	Jefferson	Grand Isle	LAJF01-004-10	LA - Public	29.2077	-90.0316		Include	NA - Not Active Response	NA	NA	NA	NA
SE-2010-1115196	2010-04-15	4/2010	Pre-Spill	Mississippi	Jackson	Mainland_Jackson	MSJK3-007	MS Mainland	30.3577	-88.7599		Exclude	NA - Not Active Response	NA	NA	NA	NA
SE-2010-1116477	2010-04-16	4/2010	No Response	Louisiana	St Tammany	St. Tammany Parish	LAST01-023-10	LA - NonResponse	30.2252	-89.8375		Exclude	NA - Not Active Response	NA	NA	NA	NA
SE-2010-1116481	2010-04-19	4/2010	Pre-Spill	Louisiana	Terrebonne	Trinity Island	LATB04-002-10	LA - Remote	29.0606	-90.6709		Include	NA - Not Active Response	NA	NA	NA	NA
SE-2010-1116482	2010-04-19	4/2010	Pre-Spill	Louisiana	Terrebonne	Trinity Island	LATB04-002-10	LA - Remote	29.0609	-90.6698		Include	NA - Not Active Response	NA	NA	NA	NA
SE-2010-1115356	2010-04-21	4/2010	Pre-Spill	Alabama	Baldwin	Fort Morgan Amenity	ALBA1-135	Baldwin (BStoOB)	30.2305	-88.023		Include	NA - Not Active Response	NA	NA	NA	NA
SE-2010-1115490	2010-04-23	4/2010	Pre-Spill	Alabama	Baldwin	Orange Beach	ALBA2-061	Baldwin (BStoOB)	30.2792	-87.5225		Include	NA - Not Active Response	NA	NA	NA	NA
SE-2010-1115487	2010-04-24	4/2010	Pre-Spill	Mississippi	Jackson	Horn Island	MSJK1-051	MS Barrier Island	30.2455	-88.7405		Include	NA - Not Active Response	NA	NA	NA	NA
SE-2010-1116052	2010-05-02	5/2010	Active-Response	Louisiana	Lafourche	Fourchon Beach	LALF02-006-10	LA - Private	29.1019	-90.1899		Include	Unk - Not enough info in comments	0	No	0	Unk - Response record not found
SE-2010-1115972	2010-05-05	5/2010	Active-Response	Louisiana	Jefferson	Grand Terre I	LAJF01-017-10	LA - Remote	29.2811	-89.9286		Include	Unk - Not enough info in comments		No	0	Unk - Response record not found
SE-2010-1114713	2010-05-05	5/2010	Active-Response	Florida	Walton	Walton County - 2	FLWA2-004	FL - Walton	30.3798	-86.1571		Exclude	Unk - Not enough info in comments		Unk	0	Unk - Response record not found
SE-2010-1115952	2010-05-06	5/2010	Active-Response	Louisiana	St. Bernard	St. Bernard Parish	LASB03-002-10	LA - Remote	29.655	-89.441		Include	Unk - Not enough info in comments	0	No	0	Unk - Response record not found
SE-2010-1118339	2010-05-07	5/2010	Active-Response	Louisiana	St. Bernard	St. Bernard Parish	LASB03-017-20	LA - Remote	29.7115	-89.4299		Include	Yes - Comments indicate observation is response related	12	Unk	0	Yes
SE-2010-1118334	2010-05-07	5/2010	Active-Response	Louisiana	St. Bernard	St. Bernard Parish	LASB04-010-30	LA - Remote	29.7937	-89.3445		Include	Yes - Comments indicate observation is response related	12	Unk	0	Yes
SE-2010-1115488	2010-05-09	5/2010	Active-Response	Alabama	Baldwin	Baldwin County	ALMO4-020	Baldwin(backbay)	30.5118	-88.1005		Exclude	Unk - Not enough info in comments		Unk	0	Unk - Response record not found
SE-2010-1116095	2010-05-12	5/2010	Active-Response	Louisiana	Plaquemines	Pelican Island, 8	LAPL02-006-40	LA - Remote	29.266	-89.6078		Include	Yes - Comments indicate observation is response related	0	No	0	Yes
SE-2010-1123265	2010-05-12	5/2010	No Response	Louisiana	St. Tammany	St. Tammany Parish	LAST01-011-10	LA - NonResponse	30.0718	-89.9521		Exclude	NA - Not Active Response	NA	No	NA	NA
SE-2010-1116338	2010-05-14	5/2010	Active-Response	Louisiana	Jefferson	Grand Terre I	LAJF01-016-20	LA - Remote	29.2747	-89.9402		Include	Unk - Not enough info in comments	0	No	0	Unk - Response record not found
SE-2010-1115489	2010-05-14	5/2010	Active-Response	Alabama	Baldwin	Back Bays	ALBA2-348	Baldwin(backbay)	30.3376	-87.6033		Exclude	Unk - Not enough info in comments	0	Unk	0	Unk - Response record not found
SE-2010-1115992	2010-05-15	5/2010	Active-Response	Louisiana	Terrebonne	Racoon Island	LATB03-002-10	LA - Remote	29.0512	-90.9215		Include	Yes - Comments indicate observation is response related	0	No	0	Yes
SE-2010-1115472	2010-05-15	5/2010	Active-Response	Mississippi	Jackson	Horn Island	MSJK1-015	MS Barrier Island	30.2307	-88.6699		Include	Unk - Not enough info in comments	0	No	0	Unk - Response record not found
SE-2010-1117394	2010-05-17	5/2010	Active-Response	Mississippi	Harrison	Cat Island	MSHR1-040	MS Barrier Island	30.2139	-89.0828		Include	Unk - Not enough info in comments	0	No	0	Unk - Response record not found
SE-2010-1116132	2010-05-17	5/2010	Active-Response	Mississippi	Jackson	Horn Island	MSJK1-051	MS Barrier Island	30.2459	-88.7368		Include	Unk - Not enough info in comments	0	No	0	Unk - Response record not found
SE-2010-1117772	2010-05-17	5/2010	Active-Response	Mississippi	Harrison	Cat Island	MSHR1-044	MS Barrier Island	30.2294	-89.0717		Include	Unk - Not enough info in comments	0	No	0	Unk - Response record not found
SE-2010-1115892	2010-05-17	5/2010	Active-Response	Mississippi	Jackson	Horn Island	MSJK1-049	MS Barrier Island	30.2508	-88.7231		Include	Unk - Not enough info in comments	0	No	0	Unk - Response record not found
SE-2010-1128019	2010-05-18	5/2010	Active-Response	Louisiana	Plaquemines	Plaquemines Parish	LAPL15-005-10	LA - Remote	29.5758	-89.7118		Include	Yes - Comments indicate observation is response related	84	Unk	0	Yes
SE-2010-1115785	2010-05-21	5/2010	Active-Response	Alabama	Mobile	Bayou La Batre	ALMO3-001	Mobile	30.3718	-88.2444		Include	Unk - Not enough info in comments	24	Unk	0	Yes
SE-2010-1116012	2010-05-22	5/2010	Active-Response	Louisiana	Plaquemines	Southwest Pass	LAPL05-005-10	LA - Remote	28.9964	-89.342		Include	Yes - Comments indicate observation is response related	17	Unk	0	Yes
SE-2010-1116032	2010-05-24	5/2010	Active-Response	Louisiana	Jefferson	Grand Isle	LAJF01-005-10	LA - Public	29.2152	-90.0215		Include	Unk - Not enough info in comments	248	Unk	0	Yes
SE-2010-1116112	2010-05-25	5/2010	Active-Response	Louisiana	Jefferson	Mendicant Island	LAJF01-023-10	LA - Remote	29.3049	-89.9574		Include	Yes - Comments indicate observation is response related	0	No	0	Yes
SE-2010-1117812	2010-05-25	5/2010	Active-Response	Mississippi	Harrison	Cat Island	MSHR1-001	MS Barrier Island	30.2597	-89.2078		Include	Yes - Comments indicate observation is response related	0	No	0	Yes
SE-2010-1116307	2010-05-26	5/2010	Active-Response	Louisiana	Lafourche	East Timbalier	LALF01-040-50	LA - Remote	29.0673	-90.3351		Include	Unk - Not enough info in comments	0	No	0	Unk - Response record not found
SE-2010-1116309	2010-05-26	5/2010	Active-Response	Louisiana	Lafourche	East Timbalier	LALF01-040-50	LA - Remote	29.065	-90.3353		Include	Unk - Not enough info in comments	0	No	0	Unk - Response record not found
SE-2010-1117851	2010-05-26	5/2010	Active-Response	Mississippi	Harrison	Cat Island	MSHR1-049	MS Barrier Island	30.2512	-89.0677		Include	Yes - Comments indicate observation is response related	0	No	0	Yes
SE-2010-1123274	2010-05-27	5/2010	Active-Response	Louisiana	Plaquemines	Plaquemines Parish	LAPL08-004-10	LA - Remote	29.1169	-89.0465		Include	Unk - Not enough info in comments	604	Unk	0	Yes
SE-2010-1116053	2010-05-29	5/2010	Active-Response	Louisiana	Jefferson	Grand Terre I	LAJF01-016-60	LA - Remote	29.2721	-89.946		Include	Unk - Not enough info in comments	0	No	0	Unk - Response record not found
SE-2010-1116054	2010-05-30	5/2010	Active-Response	Louisiana	Jefferson	Grand Isle	LAJF01-016-30	LA - Public	29.2689	-89.953		Include	Unk - Not enough info in comments	895	Unk	1	Yes
SE-2010-1116094	2010-05-30	5/2010	Active-Response	Louisiana	Jefferson	Grand Isle	LAJF01-016-30	LA - Public	29.2688	-89.9531		Include	Unk - Not enough info in comments	895	Unk	1	Yes
SE-2010-1116341	2010-06-04	6/2010	Active-Response	Louisiana	Lafourche	Casse Tete	LALF01-045-10	LA - Remote	29.1228	-90.3399		Include	Yes - Comments indicate observation is response related	0	No	0	Yes
SE-2010-1117831	2010-06-06	6/2010	Active-Response	Mississippi	Harrison	Mainland_Harrison	MSHR3-013	MS Mainland	30.3551	-89.0992		Exclude	Unk - Not enough info in comments	3728	Unk	0	Yes
SE-2010-1116067	2010-06-06	6/2010	Active-Response	Louisiana	Jefferson	Jefferson Parish	LAJF01-009-50	LA - Remote	29.2466	-90.0017		Include	Unk - Not enough info in comments	0	No	0	Unk - Response record not found
SE-2010-1116308	2010-06-06	6/2010	Active-Response	Louisiana	Lafourche	Miss Lena	LALF02-002-30	LA - Remote	29.0889	-90.2272		Include	Unk - Not enough info in comments	0	No	0	Unk - Response record not found
SE-2010-1116310	2010-06-07	6/2010	Active-Response	Louisiana	Jefferson	Jefferson Parish	LAJF01-009-20	LA - Remote	29.2483	-90.0252		Include	Yes - Comments indicate observation is response related	0	No	0	Yes
SE-2010-1116259	2010-06-10	6/2010	Active-Response	Louisiana	Terrebonne	Trinity Island	LATB03-008-10	LA - Remote	29.0498	-90.7265		Include	Yes - Comments indicate observation is response related	0	No	0	Yes
SE-2010-1118343	2010-06-11	6/2010	Active-Response	Mississippi	Jackson	Mainland_Jackson	MSJK4-092	MS Mainland	30.3052	-88.6011		Exclude	Unk - Not enough info in comments		No	0	Unk - Response record not found
SE-2010-1116258	2010-06-11	6/2010	Active-Response	Louisiana	Plaquemines	Bastian Island	LAPL01-004-10	LA - Remote	29.3	-89.706		Include	Yes - Comments indicate observation is response related		Unk	2	Yes
SE-2010-1118393	2010-06-15	6/2010	Active-Response	Mississippi	Harrison	Mainland_Harrison	MSHR3-033	MS Mainland	30.3822	-89.0238		Exclude	Unk - Not enough info in comments	2904	Unk	0	Yes
SE-2010-1118394	2010-06-15	6/2010	Active-Response	Alabama	Baldwin	Baldwin County	ALMO4-022	Baldwin(backbay)	30.5333	-88.1242		Exclude	Unk - Not enough info in comments	324	Unk	0	Yes
SE-2010-1118616	2010-06-19	6/2010	Active-Response	Mississippi	Harrison	Cat Island	MSHR1-039	MS Barrier Island	30.1523	-89.0603		Include	Unk - Not enough info in comments	17	Unk	0	Yes
SE-2010-1124038	2010-06-19	6/2010	Active-Response	Mississippi	Harrison	Cat Island	MSHR1-049	MS Barrier Island	30.2634	-89.0772		Include	Yes - Comments indicate observation is response related	17	Unk	0	Yes
SE-2010-1119817	2010-06-24	6/2010	Active-Response	Louisiana	St. Bernard	Keelboat Pass	LASB05-015-10	LA - Remote	29.8763	-89.2487		Include	Unk - Not enough info in comments	389	Unk	0	Yes
SE-2010-1117403	2010-06-25	6/2010	Active-Response	Louisiana	Terrebonne	Terrebonne Parish	LATB04-020-10	LA - Remote	29.1649	-90.6362		Include	Yes - Comments indicate observation is response related	875	Unk	0	Yes
SE-2010-1117399	2010-06-25	6/2010	Active-Response	Louisiana	Terrebonne	Terrebonne Parish	LATB04-023-20	LA - Remote	29.2049	-90.6345		Include	Unk - Not enough info in comments	875	Unk	0	Yes
SE-2010-1118617	2010-06-25	6/2010	Active-Response	Alabama	Baldwin	Baldwin County	ALMO3-119	Baldwin(backbay)	30.409	-88.0172		Exclude	Unk - Not enough info in comments	340	Unk	0	Yes
SE-2010-1118618	2010-06-29	6/2010	Active-Response	Mississippi	Jackson	Mainland_Jackson	MSJK4-092	MS Mainland	30.2995	-88.5892		Exclude	Unk - Not enough info in comments	2528	Unk	0	Yes
SE-2010-1118619	2010-07-02	7/2010	Active-Response	Alabama	Mobile	Grand Bay NWR (AL)	ALMO2-001	Mobile	30.3221	-88.3484		Include	Yes - Comments indicate observation is response related	100	Unk	0	Yes
SE-2010-1124072	2010-07-03	7/2010	Active-Response	Louisiana	Terrebonne	Terrebonne Parish	LATB03-012-20	LA - Remote	29.0721	-90.8227		Include	Unk - Not enough info in comments	923	Unk	0	Yes
SE-2010-1119022	2010-07-05	7/2010	Active-Response	Mississippi	Harrison	Mainland_Harrison	MSHR2-064	MS Mainland	30.3033	-89.2533		Exclude	Unk - Not enough info in comments	2576	Unk	0	Yes
SE-2010-1119256	2010-07-08	7/2010	Active-Response	Alabama	Baldwin	Back Bays	ALBA2-320	Baldwin(backbay)	30.3045	-87.5877		Exclude	Unk - Not enough info in comments	0	No	0	Unk - Response record not found
SE-2010-1119421	2010-07-11	7/2010	Active-Response	Mississippi	Harrison	Mainland_Harrison	MSHR4-001	MS Mainland	30.3462	-88.9278		Exclude	Unk - Not enough info in comments	3692	Unk	0	Yes
SE-2010-1119697	2010-07-18	7/2010	Active-Response	Mississippi	Harrison	Mainland_Harrison	MSHR2-081	MS Mainland	30.3335	-89.1789		Exclude	Unk - Not enough info in comments	2962	Unk	0	Yes
SE-2010-1119698	2010-07-21	7/2010	Active-Response	Mississippi	Jackson	Mainland_Jackson	MSJK4-019	MS Mainland	30.3327	-88.5833		Exclude	Unk - Not enough info in comments	3090	Unk	0	Yes
SE-2010-1119699	2010-07-22	7/2010	Active-Response	Mississippi	Jackson	Mainland_Jackson	MSHR4-043	MS Mainland	30.4098	-88.8413		Exclude	Unk - Not enough info in comments	2882	Unk	0	Yes
SE-2010-1120168	2010-08-01	8/2010	Active-Response	Louisiana	Plaquemines	Plaquemines Parish	LAPL14-021-30	LA - Remote	29.5293	-89.55		Include	Unk - Not enough info in comments	1950	Unk	0	Yes
SE-2010-1120128	2010-08-03	8/2010	Active-Response	Mississippi	Harrison	Mainland_Harrison	MSHR3-030	MS Mainland	30.3192	-89.0113		Exclude	Yes - Comments indicate observation is response related	2281	Unk	0	Yes
SE-2010-1122004	2010-08-04	8/2010	Active-Response	Louisiana	Plaquemines	Bastian Island	LAPL01-004-10	LA - Remote	29.3003	-89.7075		Include	Unk - Not enough info in comments	0	No	0	Unk - Response record not found
SE-2010-1120426	2010-08-05	8/2010	Active-Response	Mississippi	Harrison	Mainland_Harrison	MSHR2-060	MS Mainland	30.2895	-89.2739		Exclude	Yes - Comments indicate observation is response related	2364	Unk	0	Yes
SE-2010-1120302	2010-08-05	8/2010	Active-Response	Louisiana	Jefferson	Jefferson Parish	LAJF02-104-20	LA - Remote	29.6866	-90.0988		Include	No - Comments indicate not response related	2862	Unk	0	No - See 'BP Present Comment'
SE-2010-1120303	2010-08-08	8/2010	Active-Response	Louisiana	Plaquemines	Grand Terre II	LAPL01-006-15	LA - Remote	29.3209	-89.883		Include	Yes - Comments indicate observation is response related	0	No	0	Yes
SE-2010-1120991	2010-08-20	8/2010	Active-Response	Louisiana	Plaquemines	Southwest Pass	LAPL05-003-40	LA - Remote	28.9489	-89.3876		Include	Unk - Not enough info in comments	0	No	0	Unk - Response record not found
SE-2010-1121035	2010-08-21	8/2010	Active-Response	Louisiana	Terrebonne	Terrebonne Parish	LATB04-024-20	LA - Remote	29.1706	-90.579		Include	Yes - Comments indicate observation is response related	1159	Unk	0	Yes
SE-2010-1121036	2010-08-22	8/2010	Active-Response	Louisiana	Plaquemines	Grand Terre III	LAPL01-008-10	LA - Remote	29.3199	-89.8378		Include	Unk - Not enough info in comments	0	No	0	Unk - Response record not found
SE-2010-1121146	2010-08-23	8/2010	Active-Response	Louisiana	Terrebonne	Bayou Goreau	LATB02-011-10	LA - Remote	29.2145	-91.12		Include	Unk - Not enough info in comments	1127	Unk	0	Yes
SE-2010-1121982	2010-08-24	8/2010	Active-Response	Mississippi	Jackson	Mainland_Jackson	MSJK3-064	MS Mainland	30.5271	-88.594		Exclude	Unk - Not enough info in comments	2187	Unk	0	Yes
SE-2010-1121150	2010-08-24	8/2010	Active-Response	Louisiana	Terrebonne	Terrebonne Parish	LATB02-007-20	LA - Remote	29.1807	-90.9426		Include	Unk - Not enough info in comments	1151	Unk	0	Yes
SE-2010-1122321	2010-08-27	8/2010	Active-Response	Louisiana	Terrebonne	Racoon Island	LATB03-002-10	LA - Remote	29.0487	-90.921		Include	Yes - Comments indicate observation is response related	0	Unk	2	Yes
SE-2010-1122320	2010-09-02	9/2010	Active-Response	Louisiana	Plaquemines	Plaquemines Parish	LAPL01-033-10	LA - Remote	29.4232	-89.6899		Include	Unk - Not enough info in comments	119	Unk	0	Yes
SE-2010-1122342	2010-09-02	9/2010	Active-Response	Louisiana	St. Bernard	St. Bernard Parish	LASB05-022-20	LA - Remote	29.934	-89.404		Include	Yes - Comments indicate observation is response related	2308	Unk	0	Yes
SE-2010-1122006	2010-09-04	9/2010	No Response	Louisiana	St Tammany	St. Tammany Parish	LAOR01-003-10	LA - NonResponse	30.1754	-89.6974		Exclude	NA - Not Active Response	NA	NA	NA	NA
SE-2010-1122343	2010-09-05	9/2010	Active-Response	Louisiana	Jefferson	Grand Terre I	LAJF01-024-10	LA - Remote	29.2903	-89.9112		Include	Unk - Not enough info in comments	0	No	0	Unk - Response record not found
SE-2010-1123299	2010-09-09	9/2010	Active-Response	Louisiana	Terrebonne	Racoon Island	LATB03-002-10	LA - Remote	29.0505	-90.925		Include	Unk - Not enough info in comments	0	No	0	Unk - Response record not found
SE-2010-1122826	2010-09-11	9/2010	Active-Response	Mississippi	Hancock	Mainland_Hancock	MSHR2-011	MS Mainland	30.2966	-89.339		Exclude	Unk - Not enough info in comments	446	Unk	0	Yes
SE-2010-1123305	2010-09-11	9/2010	Active-Response	Louisiana	Jefferson	Grand Isle	LAJF01-016-10	LA - Public	29.2628	-89.9494		Include	Yes - Comments indicate observation is response related	0	No	0	Yes
SE-2010-1123307	2010-09-13	9/2010	Active-Response	Louisiana	Jefferson	Jefferson Parish	LAJF01-007-10	LA - Remote	29.2331	-90.0919		Include	Yes - Comments indicate observation is response related	2674	Unk	0	Yes
SE-2010-1122865	2010-09-19	9/2010	Active-Response	Alabama	Mobile	Dauphin Island	ALMO1-048	Mobile	30.2508	-88.2069		Include	Unk - Not enough info in comments	109	Unk	0	Yes
SE-2010-1123308	2010-09-22	9/2010	Active-Response	Louisiana	Lafourche	Lafourche Parish	LALF02-010-30	LA - Private	29.1464	-90.2077		Include	Unk - Not enough info in comments	582	Unk	0	Yes
SE-2010-1123569	2010-10-01	10/2010	Active-Response	Mississippi	Harrison	Cat Island	MSHR1-051	MS Barrier Island	30.238	-89.0729		Include	Unk - Not enough info in comments	83	Unk	0	Yes
SE-2010-1125356	2010-10-21	10/2010	Active-Response	Louisiana	Plaquemines	Chaland/Bay la Mer	LAPL01-005-20	LA - Remote	29.311	-89.746		Include	Unk - Not enough info in comments	0	No	0	Unk - Response record not found
SE-2010-1124557	2010-10-22	10/2010	Active-Response	Mississippi	Hancock	Mainland_Hancock	MSHA1-035	MS Mainland	30.2363	-89.4353		Exclude	No - Comments indicate not response related	990	Unk	0	No - See 'BP Present Comment'
SE-2010-1129061	2010-10-22	10/2010	Active-Response	Louisiana	Lafourche	Fourchon Beach	LALF02-008-10	LA - Private	29.1248	-90.1551		Include	Yes - Comments indicate observation is response related	416	Unk	0	Yes
SE-2010-1124757	2010-10-26	10/2010	Active-Response	Mississippi	Harrison	Mainland_Harrison	MSHR3-001	MS Mainland	30.3408	-89.159		Exclude	Unk - Not enough info in comments	972	Unk	0	Yes
SE-2010-1125353	2010-11-10	11/2010	Active-Response	Louisiana	Terrebonne	Racoon Island	LATB03-001-10	LA - Remote	29.0614	-90.9433		Include	Unk - Not enough info in comments	0	No	0	Unk - Response record not found
SE-2010-1125359	2010-11-20	11/2010	Active-Response	Mississippi	Jackson	Horn Island	MSJK1-047	MS Barrier Island	30.2503	-88.7092		Include	Unk - Not enough info in comments	239	Unk	0	Yes
SE-2010-1125355	2010-11-20	11/2010	Active-Response	Louisiana	Plaquemines	Grand Terre II	LAPL01-007-10	LA - Remote	29.3128	-89.8606		Include	Yes - Comments indicate observation is response related	163	Unk	0	Yes
SE-2010-1125361	2010-11-23	11/2010	Active-Response	Mississippi	Hancock	Mainland_Hancock	MSHR2-017	MS Mainland	30.3041	-89.3105		Exclude	Yes - Comments indicate observation is response related	272	Unk	0	Yes
SE-2010-1128022	2010-11-23	11/2010	Active-Response	Louisiana	St. Bernard	St. Bernard Parish	LASB08-016-10	LA - Remote	30.1322	-89.4241		Include	Unk - Not enough info in comments	0	No	0	Unk - Response record not found
SE-2010-1129744	2010-11-30	11/2010	Active-Response	Louisiana	Jefferson	Grand Isle	LAJF01-016-10	LA - Public	29.2608	-89.95		Include	Unk - Not enough info in comments	201	Unk	0	Yes
SE-2010-1129743	2010-12-02	12/2010	Active-Response	Louisiana	Plaquemines	Barataria Bay	LAPL01-053-70	LA - Remote	29.4468	-89.9261		Include	Yes - Comments indicate observation is response related	0	No	0	Yes
SE-2010-1125782	2010-12-03	12/2010	Active-Response	Louisiana	Jefferson	Grand Isle	LAJF01-016-30	LA - Public	29.2701	-89.9551		Include	Unk - Not enough info in comments	201	Unk	0	Yes
SE-2010-1126281	2010-12-08	12/2010	Active-Response	Alabama	Baldwin	Fort Morgan Amenity	ALBA1-135	Baldwin (BStoOB)	30.2311	-88.0203		Include	Unk - Not enough info in comments	166	Unk	0	Yes
SE-2010-1125989	2010-12-09	12/2010	Active-Response	Mississippi	Harrison	Cat Island	MSHR1-050	MS Barrier Island	30.2458	-89.0695		Include	Unk - Not enough info in comments	145	Unk	0	Yes
SE-2010-1125964	2010-12-09	12/2010	Active-Response	Mississippi	Harrison	West Ship Island	MSHR5-014b	MS Barrier Island	30.2112	-88.9833		Include	Unk - Not enough info in comments	73	Unk	0	Yes
SE-2010-1126205	2010-12-09	12/2010	Active-Response	Mississippi	Jackson	Horn Island	MSJK1-038	MS Barrier Island	30.233	-88.6449		Include	Yes - Comments indicate observation is response related	244	Unk	0	Yes
SE-2010-1125987	2010-12-10	12/2010	Active-Response	Mississippi	Jackson	Mainland_Jackson	MSHR4-054	MS Mainland	30.3938	-88.8088		Exclude	Unk - Not enough info in comments	272	Unk	0	Yes
SE-2010-1126440	2010-12-17	12/2010	Active-Response	Louisiana	Jefferson	Grand Terre I	LAJF01-024-10	LA - Remote	29.2856	-89.9245		Include	Unk - Not enough info in comments	158	Unk	0	Yes
SE-2010-1126443	2010-12-18	12/2010	Active-Response	Louisiana	Jefferson	Grand Isle	LAJF01-010-10	LA - Public	29.2441	-89.9698		Include	Yes - Comments indicate observation is response related	182	Unk	0	Yes
SE-2010-1126282	2010-12-19	12/2010	Active-Response	Florida	Escambia	Perdido Key GUIS	FLES1-074	FL - Escambia	30.3045	-87.3958		Exclude	Unk - Not enough info in comments		Unk	0	Unk - Response record not found
SE-2010-1129742	2010-12-28	12/2010	Active-Response	Louisiana	Jefferson	Grand Isle	LAJF01-005-10	LA - Public	29.2131	-90.0242		Include	Unk - Not enough info in comments	143	Unk	0	Yes
SE-2011-1126882	2011-01-03	1/2011	Active-Response	Mississippi	Jackson	Mainland_Jackson	MSJK3-010	MS Mainland	30.3474	-88.7452		Exclude	Unk - Not enough info in comments	262	Unk	0	Yes
SE-2011-1126942	2011-01-04	1/2011	Active-Response	Mississippi	Harrison	Cat Island	MSHR1-051	MS Barrier Island	30.2378	-89.073		Include	Unk - Not enough info in comments	111	Unk	0	Yes
SE-2011-1126920	2011-01-05	1/2011	Active-Response	Florida	Escambia	Escambia County	FLES2-182	FL - Escambia	30.3981	-87.0635		Exclude	No - Comments indicate not response related		Unk	0	No - See 'BP Present Comment'
SE-2011-1128017	2011-01-10	1/2011	No Response	Louisiana	St Tammany	St. Tammany Parish	LAOR01-004-10	LA - NonResponse	30.1687	-89.6664		Exclude	NA - Not Active Response	NA	NA	NA	NA
SE-2011-1127398	2011-01-11	1/2011	Active-Response	Louisiana	Jefferson	Grand Isle	LAJF01-009-10	LA - Public	29.2187	-90.016		Include	Yes - Comments indicate observation is response related	144	Unk	0	Yes
SE-2011-1127397	2011-01-11	1/2011	Active-Response	Louisiana	Jefferson	Grand Terre I	LAJF01-024-10	LA - Remote	29.2909	-89.9102		Include	Yes - Comments indicate observation is response related	164	Unk	0	Yes
SE-2011-1129059	2011-01-13	1/2011	Active-Response	Louisiana	Plaquemines	Bayou Trouve	LAPL02-002-10	LA - Remote	29.2381	-89.5403		Include	Unk - Not enough info in comments	44	Unk	0	Yes
SE-2011-1127199	2011-01-14	1/2011	Active-Response	Alabama	Mobile	West Point Island	ALMO1-004	Mobile	30.227	-88.3205		Include	Unk - Not enough info in comments	214	Unk	0	Yes
SE-2011-1127958	2011-01-16	1/2011	Active-Response	Alabama	Mobile	West Point Island	ALMO1-013	Mobile	30.2326	-88.282		Include	Unk - Not enough info in comments	214	Unk	0	Yes
SE-2011-1128023	2011-01-25	1/2011	Active-Response	Louisiana	Jefferson	Elmer's Island	LAJF01-004-35	LA - Private	29.1965	-90.0506		Include	Yes - Comments indicate observation is response related	20	Unk	0	Yes
SE-2011-1129741	2011-01-26	1/2011	Active-Response	Louisiana	Lafourche	Fourchon Beach	LALF02-013-10	LA - Private	29.1367	-90.1358		Include	Yes - Comments indicate observation is response related	61	Unk	0	Yes
SE-2011-1129613	2011-01-26	1/2011	Active-Response	Louisiana	Jefferson	Grand Terre I	LAJF01-016-60	LA - Remote	29.276	-89.9482		Include	Yes - Comments indicate observation is response related	173	Unk	0	Yes
SE-2011-1127757	2011-01-28	1/2011	Active-Response	Mississippi	Harrison	East Ship Island	MSHR5-019	MS Barrier Island	30.2468	-88.8766		Include	No - Comments indicate not response related	66	Unk	0	No - See 'BP Present Comment'
SE-2011-1129740	2011-01-28	1/2011	Active-Response	Louisiana	Jefferson	Grand Isle	LAJF01-016-80	LA - Private	29.2616	-89.9621		Include	Yes - Comments indicate observation is response related	55	Unk	0	Yes
SE-2011-1127758	2011-01-29	1/2011	Active-Response	Alabama	Baldwin	Gulf Shores Amenity	ALBA2-021	Baldwin (BStoOB)	30.2465	-87.6913		Include	Unk - Not enough info in comments	104	Unk	0	Yes
SE-2011-1129739	2011-01-31	1/2011	Active-Response	Louisiana	Lafourche	Fourchon Beach	LALF02-002-20	LA - Private	29.086	-90.2232		Include	Yes - Comments indicate observation is response related	0	Yes	0	Yes
SE-2011-1127799	2011-01-31	1/2011	Active-Response	Florida	Escambia	Fort Pickens GUIS	FLES2-009	FL - Escambia	30.3216	-87.2105		Exclude	Unk - Not enough info in comments		Unk	0	Unk - Response record not found
SE-2011-1127759	2011-01-31	1/2011	Active-Response	Alabama	Mobile	West Point Island	ALMO1-013	Mobile	30.2328	-88.2804		Include	Unk - Not enough info in comments	207	Unk	0	Yes
SE-2011-1127964	2011-02-05	2/2011	Active-Response	Mississippi	Harrison	West Ship Island	MSHR5-004	MS Barrier Island	30.2089	-88.9561		Include	No - Comments indicate not response related	71	Unk	0	No - See 'BP Present Comment'
SE-2011-1129738	2011-02-05	2/2011	Active-Response	Louisiana	Jefferson	Grand Terre I	LAJF01-016-20	LA - Remote	29.276	-89.9381		Include	Yes - Comments indicate observation is response related	225	Unk	0	Yes
SE-2011-1129097	2011-02-06	2/2011	Active-Response	Louisiana	Lafourche	Fourchon Beach	LALF02-007-10	LA - Private	29.1146	-90.1719		Include	Yes - Comments indicate observation is response related	0	Yes	0	Yes
SE-2011-1127965	2011-02-06	2/2011	Active-Response	Alabama	Mobile	Dauphin Island	ALMO1-060	Mobile	30.2499	-88.1403		Include	Unk - Not enough info in comments	190	Unk	0	Yes
SE-2011-1127966	2011-02-07	2/2011	Active-Response	Alabama	Mobile	West Point Island	ALMO1-006	Mobile	30.2273	-88.311		Include	Yes - Comments indicate observation is response related		Yes	0	Yes
SE-2011-1127967	2011-02-07	2/2011	Active-Response	Alabama	Mobile	West Point Island	ALMO1-047	Mobile	30.232	-88.3387		Include	Yes - Comments indicate observation is response related		Yes	0	Yes
SE-2011-1128263	2011-02-08	2/2011	Active-Response	Alabama	Mobile	West Point Island	ALMO1-031	Mobile	30.2407	-88.2484		Include	Unk - Not enough info in comments		Yes	0	Yes
SE-2011-1128264	2011-02-09	2/2011	Active-Response	Alabama	Baldwin	Back Bays	ALBA2-311	Baldwin(backbay)	30.3094	-87.5258		Exclude	Unk - Not enough info in comments	0	Yes	0	Yes
SE-2011-1128357	2011-02-13	2/2011	Active-Response	Mississippi	Jackson	Petit Bois Island	MSJK2-004	MS Barrier Island	30.2263	-88.5224		Include	Yes - Comments indicate observation is response related	173	Unk	0	Yes
SE-2011-1128365	2011-02-13	2/2011	Active-Response	Mississippi	Jackson	Mainland_Jackson	MSJK4-030	MS Mainland	30.3431	-88.5341		Exclude	No - Comments indicate not response related	81	Unk	0	No - See 'BP Present Comment'
SE-2011-1129619	2011-02-14	2/2011	Active-Response	Louisiana	Lafourche	West Timbalier	LALF01-031-10	LA - Remote	29.059	-90.46		Include	Yes - Comments indicate observation is response related	0	No	0	Yes
SE-2011-1128370	2011-02-14	2/2011	Active-Response	Alabama	Mobile	Dauphin Island	ALMO1-157	Mobile	30.2287	-88.1159		Include	Unk - Not enough info in comments	138	Unk	0	Yes
SE-2011-1129737	2011-02-16	2/2011	Active-Response	Louisiana	Jefferson	Grand Terre I	LAJF01-016-60	LA - Remote	29.2725	-89.9437		Include	Yes - Comments indicate observation is response related	258	Unk	0	Yes
SE-2011-1128541	2011-02-17	2/2011	Active-Response	Mississippi	Jackson	Horn Island	MSJK1-005	MS Barrier Island	30.2398	-88.7392		Include	Yes - Comments indicate observation is response related	232	Unk	0	Yes
SE-2011-1128390	2011-02-17	2/2011	Active-Response	Mississippi	Harrison	Mainland_Harrison	MSHR3-038	MS Mainland	30.3881	-88.9921		Exclude	Unk - Not enough info in comments	81	Unk	1	Yes
SE-2011-1128399	2011-02-18	2/2011	Active-Response	Louisiana	Jefferson	Grand Terre I	LAJF01-024-10	LA - Remote	29.2868	-89.9165		Include	Unk - Not enough info in comments	53	Unk	0	Yes
SE-2011-1128542	2011-02-18	2/2011	Active-Response	Alabama	Baldwin	Fort Morgan Amenity	ALBA1-023	Baldwin (BStoOB)	30.2302	-87.9041		Include	Unk - Not enough info in comments	0	No	0	Unk - Response record not found
SE-2011-1128411	2011-02-19	2/2011	Active-Response	Louisiana	Jefferson	Grand Terre I	LAJF01-016-60	LA - Remote	29.2751	-89.9462		Include	Yes - Comments indicate observation is response related	53	Unk	0	Yes
SE-2011-1128684	2011-02-20	2/2011	Active-Response	Mississippi	Harrison	Mainland_Harrison	MSHR4-029	MS Mainland	30.3624	-88.8178		Exclude	Unk - Not enough info in comments	81	Unk	0	Yes
SE-2011-1129099	2011-02-20	2/2011	Active-Response	Louisiana	Jefferson	Jefferson Parish	LAJF02-020-40	LA - Remote	29.4264	-89.9954		Include	Unk - Not enough info in comments	0	No	0	Unk - Response record not found
SE-2011-1128543	2011-02-20	2/2011	Active-Response	Alabama	Mobile	Dauphin Island	ALMO1-063	Mobile	30.2472	-88.1229		Include	Unk - Not enough info in comments	148	Unk	0	Yes
SE-2011-1128739	2011-02-21	2/2011	Active-Response	Mississippi	Jackson	Horn Island	MSJK1-007	MS Barrier Island	30.2418	-88.7252		Include	Unk - Not enough info in comments	232	Unk	0	Yes
SE-2011-1128730	2011-02-21	2/2011	Active-Response	Mississippi	Jackson	Horn Island	MSJK1-012	MS Barrier Island	30.2352	-88.6919		Include	Unk - Not enough info in comments	232	Unk	0	Yes
SE-2011-1128692	2011-02-21	2/2011	Active-Response	Mississippi	Jackson	Horn Island	MSJK1-018	MS Barrier Island	30.2285	-88.6513		Include	Yes - Comments indicate observation is response related	232	Unk	0	Yes
SE-2011-1128737	2011-02-21	2/2011	Active-Response	Mississippi	Jackson	Horn Island	MSJK1-015	MS Barrier Island	30.2306	-88.6693		Include	Unk - Not enough info in comments	232	Unk	0	Yes
SE-2011-1128685	2011-02-21	2/2011	Active-Response	Mississippi	Harrison	Mainland_Harrison	MSHR3-035	MS Mainland	30.3847	-89.013		Exclude	Unk - Not enough info in comments	81	Unk	0	Yes
SE-2011-1129610	2011-02-21	2/2011	Active-Response	Louisiana	Lafourche	Fourchon Beach	LALF02-013-10	LA - Private	29.1346	-90.1389		Include	Yes - Comments indicate observation is response related	0	Yes	0	Yes
SE-2011-1128686	2011-02-21	2/2011	Active-Response	Alabama	Mobile	West Point Island	ALMO1-005	Mobile	30.2264	-88.3141		Include	Unk - Not enough info in comments	0	Yes	0	Yes
SE-2011-1129611	2011-02-22	2/2011	Active-Response	Louisiana	Jefferson	Grand Isle	LAJF01-005-10	LA - Public	29.2171	-90.0185		Include	Yes - Comments indicate observation is response related	0	Yes	0	Yes
SE-2011-1128741	2011-02-22	2/2011	Active-Response	Alabama	Baldwin	Back Bays	ALBA2-177	Baldwin(backbay)	30.2877	-87.5277		Exclude	Unk - Not enough info in comments	0	Yes	0	Yes
SE-2011-1129601	2011-02-23	2/2011	Active-Response	Louisiana	Plaquemines	Scofield Bayou	LAPL02-002-20	LA - Remote	29.2457	-89.5606		Include	Unk - Not enough info in comments	0	No	0	Unk - Response record not found
SE-2011-1129100	2011-02-23	2/2011	Active-Response	Louisiana	Plaquemines	Plaquemines Parish	LAPL01-037-30	LA - Remote	29.4417	-89.7833		Include	Unk - Not enough info in comments	0	Unk	2	Yes
SE-2011-1129609	2011-02-23	2/2011	Active-Response	Louisiana	Jefferson	Elmer's Island	LAJF01-004-40	LA - Private	29.1877	-90.051		Include	Yes - Comments indicate observation is response related	4	Unk	0	Yes
SE-2011-1128742	2011-02-23	2/2011	Active-Response	Alabama	Baldwin	Back Bays	ALBA3-074	Baldwin(backbay)	30.3669	-87.8369		Exclude	Unk - Not enough info in comments	0	No	0	Unk - Response record not found
SE-2011-1128779	2011-02-23	2/2011	Active-Response	Alabama	Mobile	West Point Island	ALMO1-010	Mobile	30.2305	-88.2944		Include	Unk - Not enough info in comments	0	No	0	Unk - Response record not found
SE-2011-1128778	2011-02-24	2/2011	Active-Response	Mississippi	Jackson	Mainland_Jackson	MSJK4-022	MS Mainland	30.3291	-88.5705		Exclude	Unk - Not enough info in comments	81	Unk	0	Yes
SE-2011-1128897	2011-02-24	2/2011	Active-Response	Mississippi	Jackson	Mainland_Jackson	MSJK4-028	MS Mainland	30.3431	-88.5497		Exclude	Unk - Not enough info in comments	81	Unk	0	Yes
SE-2011-1129077	2011-02-24	2/2011	Active-Response	Louisiana	St. Bernard	St. Bernard Parish	LASB03-040-10	LA - Remote	29.8262	-89.6014		Include	Unk - Not enough info in comments	0	No	0	Unk - Response record not found
SE-2011-1129612	2011-02-24	2/2011	Active-Response	Louisiana	Jefferson	Grand Terre I	LAJF01-024-10	LA - Remote	29.284	-89.9219		Include	Yes - Comments indicate observation is response related	116	Unk	0	Yes
SE-2011-1128919	2011-02-25	2/2011	Active-Response	Mississippi	Harrison	Mainland_Harrison	MSHR2-083	MS Mainland	30.3383	-89.1663		Exclude	Unk - Not enough info in comments	123	Unk	0	Yes
SE-2011-1129339	2011-02-25	2/2011	Active-Response	Mississippi	Jackson	Horn Island	MSJK1-013	MS Barrier Island	30.2325	-88.6818		Include	Unk - Not enough info in comments	232	Unk	0	Yes
SE-2011-1129248	2011-02-25	2/2011	Active-Response	Mississippi	Jackson	Horn Island	MSJK1-014	MS Barrier Island	30.2312	-88.6775		Include	Unk - Not enough info in comments	232	Unk	0	Yes
SE-2011-1129058	2011-02-25	2/2011	Active-Response	Louisiana	St. Bernard	St. Bernard Parish	LASB04-001-10	LA - Remote	29.7419	-89.3567		Include	Unk - Not enough info in comments	0	No	0	Unk - Response record not found
SE-2011-1129618	2011-02-25	2/2011	Active-Response	Louisiana	Plaquemines	Barataria Bay	LAPL01-036-30	LA - Remote	29.455	-89.814		Include	Yes - Comments indicate observation is response related	876	Unk	3	Yes
SE-2011-1129338	2011-02-25	2/2011	Active-Response	Alabama	Mobile	West Point Island	ALMO1-043	Mobile	30.2313	-88.3097		Include	Unk - Not enough info in comments	82	Unk	0	Yes
SE-2011-1129480	2011-02-26	2/2011	Active-Response	Mississippi	Harrison	Cat Island	MSHR1-094	MS Barrier Island	30.2315	-89.122		Include	Unk - Not enough info in comments	91	Unk	0	Yes
SE-2011-1129103	2011-02-26	2/2011	Active-Response	Louisiana	Lafourche	Fourchon Beach	LALF02-013-10	LA - Private	29.1366	-90.1359		Include	Yes - Comments indicate observation is response related	0	No	0	Yes
SE-2011-1129544	2011-02-27	2/2011	Active-Response	Mississippi	Harrison	Cat Island	MSHR1-009	MS Barrier Island	30.2215	-89.114		Include	Unk - Not enough info in comments	91	Unk	0	Yes
SE-2011-1129541	2011-02-27	2/2011	Active-Response	Mississippi	Harrison	Mainland_Harrison	MSHR3-029	MS Mainland	30.3771	-89.047		Exclude	Unk - Not enough info in comments	94	Unk	0	Yes
SE-2011-1131914	2011-02-27	2/2011	Active-Response	Louisiana	Lafourche	East Timbalier	LALF01-040-10	LA - Remote	29.0685	-90.3165		Include	Unk - Not enough info in comments	0	No	0	Unk - Response record not found
SE-2011-1129340	2011-02-27	2/2011	Active-Response	Alabama	Baldwin	Baldwin County	ALMO4-012	Baldwin(backbay)	30.4557	-88.1055		Exclude	Unk - Not enough info in comments	0	No	0	Unk - Response record not found
SE-2011-1129481	2011-02-27	2/2011	Active-Response	Alabama	Mobile	West Point Island	ALMO1-012	Mobile	30.2321	-88.2847		Include	Unk - Not enough info in comments	82	Unk	0	Yes
SE-2011-1129341	2011-02-27	2/2011	Active-Response	Alabama	Mobile	West Point Island	ALMO1-043	Mobile	30.2314	-88.3108		Include	Unk - Not enough info in comments	82	Unk	0	Yes
SE-2011-1129251	2011-02-28	2/2011	Active-Response	Mississippi	Harrison	Mainland_Harrison	MSHR2-071	MS Mainland	30.3187	-89.2304		Exclude	Unk - Not enough info in comments	94	Unk	0	Yes
SE-2011-1129542	2011-02-28	2/2011	Active-Response	Mississippi	Harrison	Mainland_Harrison	MSHR3-034	MS Mainland	30.3842	-89.0153		Exclude	Unk - Not enough info in comments	94	Unk	0	Yes
SE-2011-1128537	2011-02-28	2/2011	Active-Response	Louisiana	Jefferson	Grand Terre I	LAJF01-024-10	LA - Remote	29.2818	-89.9257		Include	Yes - Comments indicate observation is response related	157	Unk	0	Yes
SE-2011-1129547	2011-03-01	3/2011	Active-Response	Mississippi	Harrison	Mainland_Harrison	MSHR3-001	MS Mainland	30.3396	-89.1619		Exclude	Unk - Not enough info in comments	94	Unk	0	Yes
SE-2011-1132895	2011-03-01	3/2011	Active-Response	Louisiana	Terrebonne	Racoon Island	LATB03-060-10	LA - Remote	29.0666	-90.944		Include	Unk - Not enough info in comments	0	No	0	Unk - Response record not found
SE-2011-1129603	2011-03-01	3/2011	Active-Response	Louisiana	St. Bernard	St. Bernard Parish	LASB05-005-20	LA - Remote	29.8492	-89.3294		Include	Unk - Not enough info in comments	0	Unk	3	Yes
SE-2011-1129604	2011-03-01	3/2011	Active-Response	Louisiana	St. Bernard	St. Bernard Parish	LASB05-005-20	LA - Remote	29.8497	-89.3264		Include	Unk - Not enough info in comments	0	Unk	3	Yes
SE-2011-1128517	2011-03-01	3/2011	Active-Response	Florida	Escambia	Perdido Key Amenity	FLES1-010	FL - Escambia	30.2923	-87.4545		Exclude	Yes - Comments indicate observation is response related		Unk	1	Yes
SE-2011-1129608	2011-03-03	3/2011	Active-Response	Mississippi	Harrison	East Ship Island	MSHR5-017	MS Barrier Island	30.2427	-88.8775		Include	Unk - Not enough info in comments	69	Unk	0	Yes
SE-2011-1129705	2011-03-03	3/2011	Active-Response	Mississippi	Harrison	East Ship Island	MSHR5-017	MS Barrier Island	30.2413	-88.8775		Include	Unk - Not enough info in comments	69	Unk	0	Yes
SE-2011-1129602	2011-03-03	3/2011	Active-Response	Alabama	Baldwin	Orange Beach	ALBA2-040	Baldwin (BStoOB)	30.2638	-87.6017		Include	Unk - Not enough info in comments	0	No	0	Unk - Response record not found
SE-2011-1129780	2011-03-04	3/2011	Active-Response	Mississippi	Harrison	Mainland_Harrison	MSHR2-073	MS Mainland	30.3228	-89.2197		Exclude	Unk - Not enough info in comments	94	Unk	0	Yes
SE-2011-1129798	2011-03-05	3/2011	Active-Response	Mississippi	Harrison	Cat Island	MSHR1-044	MS Barrier Island	30.2322	-89.0703		Include	Yes - Comments indicate observation is response related	101	Unk	0	Yes
SE-2011-1128797	2011-03-05	3/2011	Active-Response	Florida	Okaloosa	Okaloosa County	FLOK2-002	FL - Okaloosa	30.3956	-86.6124		Exclude	Unk - Not enough info in comments		Unk	0	Unk - Response record not found
SE-2011-1129797	2011-03-07	3/2011	Active-Response	Mississippi	Hancock	Mainland_Hancock	MSHR2-009	MS Mainland	30.2906	-89.3529		Exclude	Unk - Not enough info in comments	94	Unk	0	Yes
SE-2011-1129614	2011-03-08	3/2011	Active-Response	Louisiana	Terrebonne	Racoon Island	LATB03-002-10	LA - Remote	29.0491	-90.9232		Include	Yes - Comments indicate observation is response related	0	No	0	Yes
SE-2011-1129800	2011-03-10	3/2011	Active-Response	Mississippi	Harrison	Mainland_Harrison	MSHR2-062	MS Mainland	30.3076	-89.2651		Exclude	Unk - Not enough info in comments	94	Unk	0	Yes
SE-2011-1130217	2011-03-11	3/2011	Active-Response	Mississippi	Jackson	Petit Bois Island	MSJK2-034	MS Barrier Island	30.2017	-88.4439		Include	Unk - Not enough info in comments	173	Unk	0	Yes
SE-2011-1130226	2011-03-11	3/2011	Active-Response	Mississippi	Harrison	East Ship Island	MSHR5-018	MS Barrier Island	30.2487	-88.8725		Include	Yes - Comments indicate observation is response related	69	Unk	0	Yes
SE-2011-1130137	2011-03-11	3/2011	Active-Response	Alabama	Mobile	Dauphin Island	ALMO1-048	Mobile	30.2492	-88.2068		Include	Unk - Not enough info in comments	101	Unk	0	Yes
SE-2011-1130225	2011-03-12	3/2011	Active-Response	Mississippi	Harrison	West Ship Island	MSHR5-013	MS Barrier Island	30.2116	-88.9761		Include	Unk - Not enough info in comments	11	Unk	0	Yes
SE-2011-1130222	2011-03-13	3/2011	Active-Response	Mississippi	Jackson	Mainland_Jackson	MSHR4-057	MS Mainland	30.3941	-88.7715		Exclude	Unk - Not enough info in comments	94	Unk	0	Yes
SE-2011-1129607	2011-03-14	3/2011	Active-Response	Louisiana	Plaquemines	Chaland/Bay la Mer	LAPL01-003-10	LA - Remote	29.3087	-89.7514		Include	Yes - Comments indicate observation is response related	48	Unk	0	Yes
SE-2011-1130229	2011-03-14	3/2011	Active-Response	Alabama	Mobile	West Point Island	ALMO1-015	Mobile	30.2348	-88.269		Include	No - Comments indicate not response related	0	Unk	0	No - See 'BP Present Comment'
SE-2011-1130230	2011-03-14	3/2011	Active-Response	Alabama	Mobile	West Point Island	ALMO1-036	Mobile	30.2361	-88.2744		Include	No - Comments indicate not response related	0	Unk	3	No - See 'BP Present Comment'
SE-2011-1130231	2011-03-15	3/2011	Active-Response	Alabama	Baldwin	Baldwin County	ALBA2-332	Baldwin(backbay)	30.4177	-87.4328		Exclude	Unk - Not enough info in comments	0	No	0	Unk - Response record not found
SE-2011-1130398	2011-03-17	3/2011	Active-Response	Mississippi	Harrison	Cat Island	MSHR1-045	MS Barrier Island	30.2349	-89.0686		Include	Unk - Not enough info in comments	101	Unk	0	Yes
SE-2011-1130317	2011-03-17	3/2011	Active-Response	Mississippi	Jackson	Petit Bois Island	MSJK2-008	MS Barrier Island	30.2069	-88.4947		Include	No - Comments indicate not response related	173	Unk	0	No - See 'BP Present Comment'
SE-2011-1130397	2011-03-17	3/2011	Active-Response	Mississippi	Jackson	Petit Bois Island	MSJK2-006	MS Barrier Island	30.2102	-88.5033		Include	No - Comments indicate not response related	173	Unk	0	No - See 'BP Present Comment'
SE-2011-1137046	2011-03-17	3/2011	Active-Response	Louisiana	Plaquemines	Plaquemines Parish	LAPL14-021-10	LA - Remote	29.504	-89.5367		Include	Unk - Not enough info in comments	130	Unk	0	Yes
SE-2011-1129179	2011-03-17	3/2011	Active-Response	Florida	Okaloosa	Okaloosa County	FLOK2-029	FL - Okaloosa	30.4976	-86.456		Exclude	No - Comments indicate not response related		Unk	0	No - See 'BP Present Comment'
SE-2011-1130417	2011-03-18	3/2011	Active-Response	Mississippi	Harrison	Mainland_Harrison	MSHR4-001	MS Mainland	30.3925	-88.9335		Exclude	Unk - Not enough info in comments	94	Unk	0	Yes
SE-2011-1129750	2011-03-18	3/2011	Active-Response	Louisiana	Jefferson	Grand Isle	LAJF01-016-15	LA - Public	29.2573	-89.9468		Include	No - Comments indicate not response related	90	Unk	0	No - See 'BP Present Comment'
SE-2011-1129745	2011-03-19	3/2011	Active-Response	Louisiana	Plaquemines	Barataria Bay	LAPL01-027-10	LA - Remote	29.4347	-89.8826		Include	Yes - Comments indicate observation is response related	898	Unk	0	Yes
SE-2011-1129747	2011-03-19	3/2011	Active-Response	Louisiana	Plaquemines	Barataria Bay	LAPL01-027-10	LA - Remote	29.435	-89.8793		Include	Unk - Not enough info in comments	898	Unk	0	Yes
SE-2011-1130418	2011-03-19	3/2011	Active-Response	Alabama	Baldwin	Fort Morgan Amenity	ALBA1-013	Baldwin (BStoOB)	30.2199	-87.9547		Include	Unk - Not enough info in comments	0	Unk	0	Unk - Response record not found
SE-2011-1129337	2011-03-20	3/2011	Active-Response	Louisiana	Jefferson	Elmer's Island	LAJF01-004-20	LA - Private	29.2059	-90.0507		Include	Yes - Comments indicate observation is response related	34	Unk	0	Yes
SE-2011-1129253	2011-03-20	3/2011	Active-Response	Florida	Escambia	Escambia County	FLES1-051	FL - Escambia	30.3121	-87.4541		Exclude	Unk - Not enough info in comments		Unk	0	Unk - Response record not found
SE-2011-1130438	2011-03-21	3/2011	Active-Response	Mississippi	Harrison	Mainland_Harrison	MSHR3-043	MS Mainland	30.391	-88.9616		Exclude	Unk - Not enough info in comments	94	Unk	0	Yes
SE-2011-1130439	2011-03-21	3/2011	Active-Response	Mississippi	Hancock	Mainland_Hancock	MSHA1-038	MS Mainland	30.2537	-89.4201		Exclude	Unk - Not enough info in comments	94	Unk	0	Yes
SE-2011-1130437	2011-03-21	3/2011	Active-Response	Mississippi	Hancock	Mainland_Hancock	MSHA1-050	MS Mainland	30.2654	-89.3892		Exclude	Unk - Not enough info in comments	94	Unk	0	Yes
SE-2011-1130440	2011-03-22	3/2011	Active-Response	Mississippi	Harrison	Mainland_Harrison	MSHR2-075	MS Mainland	30.3264	-89.2076		Exclude	Unk - Not enough info in comments	94	Unk	0	Yes
SE-2011-1130681	2011-03-22	3/2011	Active-Response	Mississippi	Jackson	Horn Island	MSJK1-049	MS Barrier Island	30.2513	-88.7205		Include	Yes - Comments indicate observation is response related	232	Unk	0	Yes
SE-2011-1129781	2011-03-22	3/2011	Active-Response	Louisiana	Terrebonne	Whiskey Island	LATB03-004-10	LA - Remote	29.0553	-90.866		Include	Unk - Not enough info in comments	46	Unk	0	Yes
SE-2011-1129751	2011-03-22	3/2011	Active-Response	Louisiana	Jefferson	Grand Isle	LAJF01-010-10	LA - Public	29.242	-89.9752		Include	No - Comments indicate not response related	90	Unk	0	No - See 'BP Present Comment'
SE-2011-1130442	2011-03-22	3/2011	Active-Response	Alabama	Baldwin	Fort Morgan Amenity	ALBA1-018	Baldwin (BStoOB)	30.2312	-87.9284		Include	Yes - Comments indicate observation is response related	0	Unk	1	Yes
SE-2011-1130680	2011-03-23	3/2011	Active-Response	Mississippi	Jackson	Mainland_Jackson	MSJK4-037	MS Mainland	30.338	-88.5125		Exclude	Unk - Not enough info in comments	94	Unk	0	Yes
SE-2011-1130679	2011-03-24	3/2011	Active-Response	Mississippi	Jackson	Petit Bois Island	MSJK2-016	MS Barrier Island	30.1983	-88.4546		Include	No - Comments indicate not response related	173	Unk	0	No - See 'BP Present Comment'
SE-2011-1129754	2011-03-24	3/2011	Active-Response	Louisiana	Lafourche	East Timbalier	LALF01-041-30	LA - Remote	29.0719	-90.3117		Include	No - Comments indicate not response related	33	Unk	0	No - See 'BP Present Comment'
SE-2011-1136242	2011-03-25	3/2011	Active-Response	Louisiana	Plaquemines	Plaquemines Parish	LAPL07-007-10	LA - Remote	29.1183	-89.2064		Include	Unk - Not enough info in comments	66	Unk	0	Yes
SE-2011-1129753	2011-03-25	3/2011	Active-Response	Louisiana	Jefferson	Grand Terre I	LAJF01-017-10	LA - Remote	29.2767	-89.9367		Include	Yes - Comments indicate observation is response related	193	Unk	0	Yes
SE-2011-1130682	2011-03-25	3/2011	Active-Response	Alabama	Mobile	Mobile County	ALMO2-094	Mobile	30.3875	-88.2929		Include	Yes - Comments indicate observation is response related	0	Unk	1	Yes
SE-2011-1131250	2011-03-27	3/2011	Active-Response	Louisiana	Jefferson	Grand Isle	LAJF01-010-10	LA - Public	29.2442	-89.9695		Include	Yes - Comments indicate observation is response related	45	Unk	0	Yes
SE-2011-1130759	2011-03-28	3/2011	Active-Response	Alabama	Baldwin	Baldwin County	ALBA3-047	Baldwin(backbay)	30.4043	-87.8961		Exclude	Unk - Not enough info in comments	0	No	0	Unk - Response record not found
SE-2011-1129782	2011-03-29	3/2011	Active-Response	Louisiana	Lafourche	Fourchon Beach	LALF02-003-10	LA - Private	29.0892	-90.217		Include	Yes - Comments indicate observation is response related	83	Unk	0	Yes
SE-2011-1129717	2011-03-29	3/2011	Active-Response	Florida	Escambia	Escambia County	FLES1-055	FL - Escambia	30.3148	-87.475		Exclude	Unk - Not enough info in comments		Unk	0	Unk - Response record not found
SE-2011-1130760	2011-03-31	3/2011	Active-Response	Alabama	Mobile	Mobile Bay	ALMO3-094	Mobile	30.3238	-88.1359		Include	No - Comments indicate not response related	0	No	0	No - See 'BP Present Comment'
SE-2011-1131919	2011-04-01	4/2011	Active-Response	Louisiana	St. Bernard	St. Bernard Parish	LASB06-021-10	LA - Remote	30.0486	-89.2057		Include	Yes - Comments indicate observation is response related	21	Unk	0	Yes
SE-2011-1131922	2011-04-01	4/2011	Active-Response	Louisiana	Terrebonne	West Timbalier	LATB04-010-10	LA - Remote	29.0682	-90.4974		Include	Unk - Not enough info in comments	80	Unk	0	Yes
SE-2011-1129718	2011-04-01	4/2011	Active-Response	Florida	Okaloosa	Eglin AFB	FLOK2-009	FL - Okaloosa	30.4325	-86.5657		Exclude	Unk - Not enough info in comments		Unk	0	Unk - Response record not found
SE-2011-1130761	2011-04-02	4/2011	Active-Response	Alabama	Mobile	Dauphin Island	ALMO1-106	Mobile	30.2584	-88.1168		Include	Unk - Not enough info in comments	79	Unk	0	Yes
SE-2011-1130391	2011-04-03	4/2011	Active-Response	Louisiana	Lafourche	Fourchon Beach	LALF02-018-10	LA - Private	29.1633	-90.0948		Include	Unk - Not enough info in comments	83	Unk	0	Yes
SE-2011-1129752	2011-04-03	4/2011	Active-Response	Florida	Escambia	Escambia County	FLES1-065	FL - Escambia	30.4	-87.3996		Exclude	Unk - Not enough info in comments		Unk	0	Unk - Response record not found
SE-2011-1130762	2011-04-04	4/2011	Active-Response	Mississippi	Harrison	Mainland_Harrison	MSHR3-037	MS Mainland	30.3879	-88.9959		Exclude	Unk - Not enough info in comments	68	Unk	0	Yes
SE-2011-1130393	2011-04-04	4/2011	Active-Response	Louisiana	Plaquemines	Grand Terre II	LAPL01-001-10	LA - Remote	29.306	-89.9		Include	Unk - Not enough info in comments	142	Unk	0	Yes
SE-2011-1130392	2011-04-04	4/2011	Active-Response	Louisiana	Jefferson	Grand Isle	LAJF01-005-10	LA - Public	29.2103	-90.028		Include	Yes - Comments indicate observation is response related	45	Unk	0	Yes
SE-2011-1130763	2011-04-05	4/2011	Active-Response	Mississippi	Jackson	Mainland_Jackson	MSJK4-025	MS Mainland	30.3404	-88.5699		Exclude	Unk - Not enough info in comments	68	Unk	0	Yes
SE-2011-1130779	2011-04-07	4/2011	Active-Response	Mississippi	Harrison	Cat Island	MSHR1-034	MS Barrier Island	30.2144	-89.1055		Include	Yes - Comments indicate observation is response related	95	Unk	0	Yes
SE-2011-1131246	2011-04-07	4/2011	Active-Response	Louisiana	Lafourche	Fourchon Beach	LALF02-007-10	LA - Private	29.1158	-90.1695		Include	Yes - Comments indicate observation is response related	83	Unk	0	Yes
SE-2011-1130767	2011-04-08	4/2011	Active-Response	Mississippi	Harrison	Mainland_Harrison	MSHR2-062	MS Mainland	30.3073	-89.266		Exclude	Unk - Not enough info in comments	68	Unk	0	Yes
SE-2011-1130764	2011-04-08	4/2011	Active-Response	Mississippi	Harrison	Mainland_Harrison	MSHR3-035	MS Mainland	30.3856	-89.0095		Exclude	Unk - Not enough info in comments	68	Unk	0	Yes
SE-2011-1131921	2011-04-08	4/2011	Active-Response	Louisiana	Plaquemines	Grand Terre II	LAPL01-002-10	LA - Remote	29.3068	-89.8718		Include	Yes - Comments indicate observation is response related	142	Unk	0	Yes
SE-2011-1130780	2011-04-09	4/2011	Active-Response	Mississippi	Hancock	Mainland_Hancock	MSHA1-050	MS Mainland	30.2651	-89.3897		Exclude	Unk - Not enough info in comments	68	Unk	0	Yes
SE-2011-1131351	2011-04-09	4/2011	Active-Response	Louisiana	Jefferson	Grand Isle	LAJF01-015-20	LA - Public	29.2681	-89.987		Include	Unk - Not enough info in comments	45	Unk	0	Yes
SE-2011-1130821	2011-04-12	4/2011	Active-Response	Florida	Walton	Walton County - 1	FLWA1-021	FL - Walton	30.4028	-86.2841		Exclude	Yes - Comments indicate observation is response related		Unk	0	Yes
SE-2011-1130822	2011-04-12	4/2011	Active-Response	Florida	Walton	Walton County - 1	FLWA1-021	FL - Walton	30.4028	-86.2841		Exclude	Yes - Comments indicate observation is response related		Unk	0	Yes
SE-2011-1130394	2011-04-13	4/2011	Active-Response	Louisiana	Plaquemines	Grand Terre II	LAPL01-002-10	LA - Remote	29.3073	-89.8696		Include	Yes - Comments indicate observation is response related	132	Unk	0	Yes
SE-2011-1130961	2011-04-13	4/2011	Active-Response	Alabama	Baldwin	Baldwin County	ALBA3-035	Baldwin(backbay)	30.4822	-87.9337		Exclude	No - Comments indicate not response related	0	No	0	No - See 'BP Present Comment'
SE-2011-1137184	2011-04-15	4/2011	Active-Response	Louisiana	St. Bernard	Chandeleur Islands	LASB02-007-10	LA - Remote	30.0101	-88.8437		Include	Yes - Comments indicate observation is response related	0	No	0	Yes
SE-2011-1132952	2011-04-17	4/2011	Active-Response	Louisiana	Plaquemines	South Pass	LAPL07-004-10	LA - Remote	29.0215	-89.1353		Include	Unk - Not enough info in comments	0	No	0	Unk - Response record not found
SE-2011-1130982	2011-04-18	4/2011	Active-Response	Alabama	Mobile	West Point Island	ALMO1-041	Mobile	30.2371	-88.2988		Include	No - Comments indicate not response related	0	No	0	No - See 'BP Present Comment'
SE-2011-1131247	2011-04-19	4/2011	Active-Response	Louisiana	Jefferson	Grand Isle	LAJF01-010-10	LA - Public	29.2391	-89.9797		Include	Yes - Comments indicate observation is response related	0	No	0	Yes
SE-2011-1131064	2011-04-20	4/2011	Active-Response	Mississippi	Jackson	Petit Bois Island	MSJK2-006	MS Barrier Island	30.2117	-88.5055		Include	Unk - Not enough info in comments	0	No	0	Unk - Response record not found
SE-2011-1131061	2011-04-20	4/2011	Active-Response	Mississippi	Harrison	Mainland_Harrison	MSHR2-078	MS Mainland	30.3304	-89.1908		Exclude	Unk - Not enough info in comments	28	Unk	0	Yes
SE-2011-1132953	2011-04-20	4/2011	Active-Response	Louisiana	Plaquemines	Southwest Pass	LAPL05-003-20	LA - Remote	28.9443	-89.3908		Include	No - Comments indicate not response related	0	No	0	No - See 'BP Present Comment'
SE-2011-1133850	2011-04-20	4/2011	Active-Response	Louisiana	Terrebonne	Point Au Fer Island	LATB01-003-10	LA - Remote	29.2456	-91.2658		Include	Yes - Comments indicate observation is response related	0	No	0	Yes
SE-2011-1131106	2011-04-23	4/2011	Active-Response	Mississippi	Harrison	Mainland_Harrison	MSHR3-003	MS Mainland	30.3444	-89.1472		Exclude	Unk - Not enough info in comments	28	Unk	0	Yes
SE-2011-1131927	2011-05-01	5/2011	Active-Response	Louisiana	Jefferson	Grand Isle	LAJF01-016-10	LA - Public	29.2541	-89.9547		Include	Yes - Comments indicate observation is response related	13	Unk	0	Yes
SE-2011-1133858	2011-05-02	5/2011	Active-Response	Louisiana	Jefferson	Grand Terre I	LAJF01-017-10	LA - Remote	29.2771	-89.9359		Include	Yes - Comments indicate observation is response related	118	Unk	0	Yes
SE-2011-1133333	2011-05-02	5/2011	Active-Response	Louisiana	Jefferson	Grand Isle	LAJF01-010-10	LA - Public	29.2398	-89.9785		Include	Yes - Comments indicate observation is response related	13	Unk	0	Yes
SE-2011-1134704	2011-05-11	5/2011	Active-Response	Alabama	Mobile	Mobile County	ALMO3-015	Mobile	30.3756	-88.1588		Include	Unk - Not enough info in comments	0	No	0	Unk - Response record not found
SE-2011-1131187	2011-05-13	5/2011	Active-Response	Mississippi	Harrison	Mainland_Harrison	MSHR3-035	MS Mainland	30.3844	-89.0145		Exclude	Unk - Not enough info in comments	21	Unk	0	Yes
SE-2011-1133332	2011-05-14	5/2011	Active-Response	Louisiana	Plaquemines	N. Barataria Bay Marsh	LAPL01-029-10	LA - Remote	29.4221	-89.8385		Include	Yes - Comments indicate observation is response related	64	Unk	1	Yes
SE-2011-1131931	2011-05-17	5/2011	Active-Response	Louisiana	Lafourche	Fourchon Beach	LALF02-006-10	LA - Private	29.0988	-90.1957		Include	Unk - Not enough info in comments	0	No	0	Unk - Response record not found
SE-2011-1131830	2011-05-20	5/2011	Active-Response	Mississippi	Harrison	Mainland_Harrison	MSHR4-002	MS Mainland	30.3934	-88.9245		Exclude	Unk - Not enough info in comments	21	Unk	0	Yes
SE-2011-1133335	2011-05-20	5/2011	Active-Response	Louisiana	Jefferson	Grand Isle	LAJF01-010-10	LA - Public	29.2423	-89.9725		Include	Yes - Comments indicate observation is response related	0	No	0	Yes
SE-2011-1131920	2011-05-22	5/2011	Active-Response	Mississippi	Jackson	Mainland_Jackson	MSJK4-040	MS Mainland	30.3418	-88.5067		Exclude	Unk - Not enough info in comments	20	Unk	0	Yes
SE-2011-1132651	2011-05-22	5/2011	Active-Response	Mississippi	Harrison	West Ship Island	MSHR5-001	MS Barrier Island	30.2046	-88.9927		Include	No - Comments indicate not response related	9	Unk	0	No - See 'BP Present Comment'
SE-2011-1133334	2011-05-22	5/2011	Active-Response	Louisiana	Jefferson	Grand Terre I	LAJF01-024-30	LA - Remote	29.2946	-89.9069		Include	Yes - Comments indicate observation is response related	100	Unk	0	Yes
SE-2011-1133471	2011-05-25	5/2011	Active-Response	Louisiana	Lafourche	Fourchon Beach	LALF02-014-10	LA - Private	29.1442	-90.1228		Include	Yes - Comments indicate observation is response related	0	No	0	Yes
SE-2011-1133476	2011-05-25	5/2011	Active-Response	Louisiana	Lafourche	Fourchon Beach	LALF02-014-10	LA - Private	29.1471	-90.1185		Include	Yes - Comments indicate observation is response related	0	No	0	Yes
SE-2011-1133540	2011-05-25	5/2011	Active-Response	Louisiana	Plaquemines	Plaquemines Parish	LAPL02-006-20	LA - Remote	29.2721	-89.617		Include	Yes - Comments indicate observation is response related	54	Unk	0	Yes
SE-2011-1131573	2011-05-27	5/2011	Active-Response	Alabama	Baldwin	Back Bays	ALBA2-323	Baldwin(backbay)	30.3076	-87.5397		Exclude	Unk - Not enough info in comments	0	No	0	Unk - Response record not found
SE-2011-1133014	2011-05-28	5/2011	Active-Response	Mississippi	Jackson	Mainland_Jackson	MSJK4-093	MS Mainland	30.2969	-88.5885		Exclude	Unk - Not enough info in comments	19	Unk	0	Yes
SE-2011-1133016	2011-06-03	6/2011	Active-Response	Mississippi	Harrison	Mainland_Harrison	MSHR3-025	MS Mainland	30.3716	-89.0706		Exclude	Unk - Not enough info in comments	19	Unk	0	Unk - Response record not found
SE-2011-1133537	2011-06-04	6/2011	Active-Response	Louisiana	Plaquemines	Barataria Bay	LAPL01-013-10	LA - Remote	29.3863	-89.8937		Include	Unk - Not enough info in comments	7	Unk	0	Unk - Response record not found
SE-2011-1133462	2011-06-04	6/2011	Active-Response	Louisiana	Plaquemines	Plaquemines Parish	LAPL01-024-40	LA - Remote	29.3973	-89.7758		Include	Yes - Comments indicate observation is response related	54	Unk	0	Yes
SE-2011-1133538	2011-06-06	6/2011	Active-Response	Louisiana	Plaquemines	Barataria Bay	LAPL01-035-05	LA - Remote	29.4443	-89.874		Include	Yes - Comments indicate observation is response related	7	Unk	1	Yes
SE-2011-1133461	2011-06-08	6/2011	Active-Response	Louisiana	Lafourche	Fourchon Beach	LALF02-002-20	LA - Private	29.0862	-90.223		Include	Yes - Comments indicate observation is response related	0	Unk	0	Yes
SE-2011-1133460	2011-06-08	6/2011	Active-Response	Louisiana	Jefferson	Grand Terre I	LAJF01-017-10	LA - Remote	29.2795	-89.9306		Include	Yes - Comments indicate observation is response related	0	Unk	0	Yes
SE-2011-1133039	2011-06-09	6/2011	Active-Response	Mississippi	Harrison	Mainland_Harrison	MSHR3-005	MS Mainland	30.3471	-89.14		Exclude	Unk - Not enough info in comments	19	Unk	0	Unk - Response record not found
SE-2011-1133597	2011-06-14	6/2011	Active-Response	Louisiana	Plaquemines	Bayou Trouve	LAPL02-002-10	LA - Remote	29.2366	-89.5346		Include	Yes - Comments indicate observation is response related	0	Unk	0	Yes
SE-2011-1133543	2011-06-15	6/2011	Active-Response	Louisiana	Jefferson	Grand Terre I	LAJF01-024-10	LA - Remote	29.286	-89.9183		Include	Yes - Comments indicate observation is response related	0	Unk	0	Yes
SE-2011-1133186	2011-06-15	6/2011	Active-Response	Mississippi	Harrison	West Ship Island	MSHR5-008	MS Barrier Island	30.2192	-88.9415		Include	Unk - Not enough info in comments	10	Unk	0	Unk - Response record not found
SE-2011-1133759	2011-06-17	6/2011	Active-Response	Louisiana	Jefferson	Elmer's Island	LAJF01-004-35	LA - Private	29.1958	-90.0546		Include	Yes - Comments indicate observation is response related	0	Unk	0	Yes
SE-2011-1133600	2011-06-18	6/2011	Active-Response	Louisiana	Plaquemines	Bastian Island	LAPL01-005-10	LA - Remote	29.3049	-89.7274		Include	Yes - Comments indicate observation is response related	0	Unk	4	Yes
SE-2011-1133596	2011-06-18	6/2011	Active-Response	Louisiana	Plaquemines	Bastian Island	LAPL01-004-10	LA - Remote	29.303	-89.718		Include	Yes - Comments indicate observation is response related	0	Unk	4	Yes
SE-2011-1133601	2011-06-18	6/2011	Active-Response	Louisiana	Plaquemines	Bastian Island	LAPL01-004-10	LA - Remote	29.302	-89.7146		Include	Yes - Comments indicate observation is response related	0	Unk	4	Yes
SE-2011-1133245	2011-06-19	6/2011	Active-Response	Mississippi	Harrison	Mainland_Harrison	MSHR3-009	MS Mainland	30.3571	-89.113		Exclude	Unk - Not enough info in comments	19	Unk	0	Unk - Response record not found
SE-2011-1136241	2011-06-23	6/2011	Active-Response	Louisiana	St. Bernard	Drum Bay	LASB05-013-30	LA - Remote	29.8977	-89.2887		Include	Yes - Comments indicate observation is response related	0	Unk	0	Yes
SE-2011-1133539	2011-06-25	6/2011	Active-Response	Mississippi	Harrison	Mainland_Harrison	MSHR3-033	MS Mainland	30.3814	-89.0265		Exclude	Unk - Not enough info in comments	19	Unk	0	Unk - Response record not found
SE-2011-1133542	2011-06-26	6/2011	Active-Response	Mississippi	Jackson	Mainland_Jackson	MSJK3-027	MS Mainland	30.3606	-88.6549		Exclude	Unk - Not enough info in comments	19	Unk	0	Unk - Response record not found
SE-2011-1133545	2011-06-28	6/2011	Active-Response	Mississippi	Jackson	Mainland_Jackson	MSJK3-016	MS Mainland	30.3429	-88.7062		Exclude	Unk - Not enough info in comments	8	Unk	0	Unk - Response record not found
SE-2011-1133544	2011-06-29	6/2011	Active-Response	Louisiana	Jefferson	Grand Terre I	LAJF01-016-20	LA - Remote	29.2761	-89.938		Include	Yes - Comments indicate observation is response related	0	Unk	2	Yes
SE-2011-1133761	2011-06-30	6/2011	Active-Response	Louisiana	Plaquemines	N. Barataria Bay Marsh	LAPL01-053-20	LA - Remote	29.441	-89.9354		Include	Yes - Comments indicate observation is response related	9	Unk	0	Yes
SE-2011-1133556	2011-07-03	7/2011	Active-Response	Mississippi	Harrison	Mainland_Harrison	MSHR3-030	MS Mainland	30.3755	-89.0443		Exclude	Unk - Not enough info in comments	8	Unk	0	Unk - Response record not found
SE-2011-1133760	2011-07-05	7/2011	Active-Response	Louisiana	Plaquemines	N. Barataria Bay Marsh	LAPL01-029-10	LA - Remote	29.4379	-89.8494		Include	Yes - Comments indicate observation is response related	9	Unk	0	Yes
SE-2011-1133118	2011-07-08	7/2011	Active-Response	Alabama	Mobile	Dauphin Island	ALMO1-061	Mobile	30.2485	-88.1344		Include	Unk - Not enough info in comments	29	Unk	1	Yes
SE-2011-1133418	2011-07-09	7/2011	Active-Response	Louisiana	Jefferson	Grand Isle	LAJF01-010-10	LA - Public	29.2364	-89.9842		Include	No - Comments indicate not response related	0	Unk	0	No - See 'BP Present Comment'
SE-2011-1133595	2011-07-11	7/2011	Active-Response	Louisiana	Plaquemines	Pelican Island, 8	LAPL02-006-40	LA - Remote	29.2751	-89.6031		Include	Unk - Not enough info in comments	0	Unk	0	Unk - Response record not found
SE-2011-1133678	2011-07-21	7/2011	Active-Response	Alabama	Mobile	Dauphin Island	ALMO1-061	Mobile	30.2405	-88.1387		Include	Unk - Not enough info in comments	29	Unk	2	Yes
SE-2011-1133763	2011-07-21	7/2011	Active-Response	Louisiana	Jefferson	Grand Isle	LAJF01-010-20	LA - Public	29.2328	-89.9896		Include	Unk - Not enough info in comments	0	Unk	3	Yes
SE-2011-1135165	2011-07-21	7/2011	Active-Response	Louisiana	Jefferson	Elmer's Island	LAJF01-002-10	LA - Private	29.1872	-90.052		Include	Unk - Not enough info in comments	0	Unk	1	Yes
SE-2011-1137167	2011-07-25	7/2011	Active-Response	Louisiana	Lafourche	Fourchon Beach	LALF02-007-10	LA - Private	29.1149	-90.1712		Include	Yes - Comments indicate observation is response related	0	Unk	1	Yes
SE-2011-1133703	2011-07-25	7/2011	Active-Response	Mississippi	Harrison	West Ship Island	MSHR5-001	MS Barrier Island	30.2466	-89.005		Include	No - Comments indicate not response related	10	Unk	0	No - See 'BP Present Comment'
SE-2011-1133762	2011-07-26	7/2011	Active-Response	Louisiana	Lafourche	Fourchon Beach	LALF02-014-10	LA - Private	29.1501	-90.1139		Include	Unk - Not enough info in comments	0	Unk	1	Yes
SE-2011-1133998	2011-07-26	7/2011	Active-Response	Louisiana	Lafourche	Fourchon Beach	LALF02-014-10	LA - Private	29.1499	-90.1138		Include	Unk - Not enough info in comments	0	Unk	1	Yes
SE-2011-1134003	2011-07-30	7/2011	Active-Response	Louisiana	Jefferson	Grand Isle	LAJF01-011-10	LA - Public	29.2491	-89.9597		Include	Unk - Not enough info in comments	0	Unk	0	Unk - Response record not found
SE-2011-1134026	2011-07-31	7/2011	Active-Response	Mississippi	Harrison	Mainland_Harrison	MSHR3-001	MS Mainland	30.3418	-89.1563		Exclude	Unk - Not enough info in comments	16	Unk	0	Unk - Response record not found
SE-2011-1134008	2011-08-01	8/2011	Active-Response	Louisiana	Terrebonne	Trinity Island	LATB03-008-10	LA - Remote	29.0489	-90.7308		Include	Unk - Not enough info in comments	0	Unk	0	Unk - Response record not found
SE-2011-1133997	2011-08-01	8/2011	Active-Response	Louisiana	Jefferson	Grand Isle	LAJF01-016-30	LA - Public	29.2699	-89.955		Include	Unk - Not enough info in comments	0	Unk	0	Unk - Response record not found
SE-2011-1134375	2011-08-06	8/2011	Active-Response	Mississippi	Jackson	Horn Island	MSJK1-010	MS Barrier Island	30.2394	-88.7015		Include	Yes - Comments indicate observation is response related	278	Unk	1	Yes
SE-2011-1134935	2011-08-07	8/2011	Active-Response	Louisiana	Lafourche	Fourchon Beach	LALF02-006-10	LA - Private	29.0998	-90.1928		Include	Unk - Not enough info in comments	0	Unk	0	Unk - Response record not found
SE-2011-1134006	2011-08-08	8/2011	Active-Response	Louisiana	Jefferson	Grand Isle	LAJF01-004-10	LA - Public	29.2014	-90.0387		Include	Unk - Not enough info in comments	0	Unk	2	Yes
SE-2011-1134376	2011-08-10	8/2011	Active-Response	Mississippi	Jackson	Mainland_Jackson	MSJK4-093	MS Mainland	30.2865	-88.6185		Exclude	Unk - Not enough info in comments	16	Unk	0	Unk - Response record not found
SE-2011-1134365	2011-08-15	8/2011	Active-Response	Alabama	Baldwin	Baldwin County	ALBA3-031	Baldwin(backbay)	30.5171	-87.9161		Exclude	Unk - Not enough info in comments	0	Unk	0	Unk - Response record not found
SE-2011-1134366	2011-08-15	8/2011	Active-Response	Alabama	Baldwin	Fort Morgan Amenity	ALBA1-061	Baldwin (BStoOB)	30.2389	-87.878		Include	Unk - Not enough info in comments	0	Unk	0	Unk - Response record not found
SE-2011-1134941	2011-08-15	8/2011	Active-Response	Louisiana	Plaquemines	Chaland/Bay la Mer	LAPL01-005-30	LA - Remote	29.3077	-89.7446		Include	Unk - Not enough info in comments	0	Unk	3	Yes
SE-2011-1134939	2011-08-15	8/2011	Active-Response	Louisiana	Plaquemines	Chaland/Bay la Mer	LAPL01-003-10	LA - Remote	29.3093	-89.7565		Include	Unk - Not enough info in comments	0	Unk	3	Yes
SE-2011-1134936	2011-08-15	8/2011	Active-Response	Louisiana	Jefferson	Elmer's Island	LAJF01-001-10	LA - Private	29.1641	-90.091		Include	Unk - Not enough info in comments	0	Unk	0	Unk - Response record not found
SE-2011-1134459	2011-08-17	8/2011	Active-Response	Mississippi	Harrison	Mainland_Harrison	MSHR3-017	MS Mainland	30.3566	-89.0882		Exclude	Unk - Not enough info in comments	16	Unk	0	Unk - Response record not found
SE-2011-1134500	2011-08-18	8/2011	Active-Response	Mississippi	Jackson	Horn Island	MSJK1-039	MS Barrier Island	30.2424	-88.6457		Include	Yes - Comments indicate observation is response related	278	Unk	0	Yes
SE-2011-1134940	2011-08-19	8/2011	Active-Response	Mississippi	Harrison	East Ship Island	MSHR5-018	MS Barrier Island	30.2809	-88.8512		Include	Yes - Comments indicate observation is response related	56	Unk	1	Yes
SE-2011-1134515	2011-08-20	8/2011	Active-Response	Mississippi	Jackson	Mainland_Jackson	MSJK3-018	MS Mainland	30.3459	-88.696		Exclude	Unk - Not enough info in comments	16	Unk	0	Unk - Response record not found
SE-2011-1134615	2011-08-21	8/2011	Active-Response	Mississippi	Harrison	Mainland_Harrison	MSHR3-041	MS Mainland	30.3911	-88.9684		Exclude	Unk - Not enough info in comments	16	Unk	0	Unk - Response record not found
SE-2011-1134934	2011-08-22	8/2011	Active-Response	Louisiana	Plaquemines	Chaland/Bay la Mer	LAPL01-009-30	LA - Remote	29.2842	-89.7986		Include	Unk - Not enough info in comments	0	Unk	0	Unk - Response record not found
SE-2011-1136240	2011-08-23	8/2011	Active-Response	Louisiana	St. Bernard	St. Bernard Parish	LASB05-016-20	LA - Remote	29.9271	-89.3487		Include	Unk - Not enough info in comments	0	Unk	0	Unk - Response record not found
SE-2011-1134706	2011-08-25	8/2011	Active-Response	Alabama	Mobile	West Point Island	ALMO1-047	Mobile	30.2302	-88.3333		Include	Unk - Not enough info in comments	86	Unk	0	Unk - Response record not found
SE-2011-1134933	2011-08-25	8/2011	Active-Response	Louisiana	Plaquemines	Grand Terre II	LAPL01-001-10	LA - Remote	29.3058	-89.8857		Include	Yes - Comments indicate observation is response related	0	Unk	20	Yes
SE-2011-1134673	2011-08-27	8/2011	Active-Response	Louisiana	Terrebonne	Whiskey Island	LATB03-005-10	LA - Remote	29.0457	-90.8221		Include	Unk - Not enough info in comments	0	Unk	0	Unk - Response record not found
SE-2011-1134937	2011-08-29	8/2011	Active-Response	Louisiana	Jefferson	Beauregard Island	LAJF01-022-10	LA - Remote	29.292	-89.9801		Include	Unk - Not enough info in comments	0	Unk	0	Unk - Response record not found
SE-2011-1134938	2011-08-29	8/2011	Active-Response	Louisiana	Plaquemines	Bastian Island	LAPL02-012-10	LA - Remote	29.2936	-89.6797		Include	Unk - Not enough info in comments	0	Unk	8	Yes
SE-2011-1135237	2011-08-31	8/2011	Active-Response	Mississippi	Jackson	Mainland_Jackson	MSHR4-058	MS Mainland	30.3905	-88.812		Exclude	No - Comments indicate not response related	16	Unk	0	No - See 'BP Present Comment'
SE-2011-1135238	2011-09-05	9/2011	Active-Response	Mississippi	Harrison	Mainland_Harrison	MSHR4-004	MS Mainland	30.3941	-88.9138		Exclude	Unk - Not enough info in comments	32	Unk	0	Unk - Response record not found
SE-2011-1135617	2011-09-06	9/2011	Active-Response	Mississippi	Harrison	Mainland_Harrison	MSHR4-021	MS Mainland	30.3887	-88.8793		Exclude	Unk - Not enough info in comments		Unk	0	Unk - Response record not found
SE-2011-1135277	2011-09-07	9/2011	Active-Response	Alabama	Mobile	Dauphin Island	ALMO1-147	Mobile	30.2523	-88.1755		Include	Unk - Not enough info in comments	21	Unk	0	Unk - Response record not found
SE-2011-1137185	2011-09-07	9/2011	Active-Response	Louisiana	Plaquemines	Southwest Pass	LAPL05-004-10	LA - Remote	28.9655	-89.363		Include	Yes - Comments indicate observation is response related	0	Unk	0	Yes
SE-2011-1135278	2011-09-10	9/2011	Active-Response	Alabama	Baldwin	Fort Morgan Amenity	ALBA1-134	Baldwin (BStoOB)	30.2825	-88.0197		Include	No - Comments indicate not response related	0	Unk	1	No - See 'BP Present Comment'
SE-2011-1135966	2011-09-10	9/2011	Active-Response	Mississippi	Jackson	Horn Island	MSJK1-043	MS Barrier Island	30.2411	-88.6759		Include	Unk - Not enough info in comments	278	Unk	0	Unk - Response record not found
SE-2011-1135279	2011-09-11	9/2011	Active-Response	Alabama	Baldwin	Fort Morgan Amenity	ALBA1-135	Baldwin (BStoOB)	30.2314	-88.0191		Include	Unk - Not enough info in comments	0	Unk	1	Yes
SE-2011-1136020	2011-09-11	9/2011	Active-Response	Mississippi	Harrison	West Ship Island	MSHR5-008	MS Barrier Island	30.2191	-88.9436		Include	Unk - Not enough info in comments	10	Unk	0	Unk - Response record not found
SE-2011-1136120	2011-09-14	9/2011	Active-Response	Mississippi	Hancock	Mainland_Hancock	MSHR2-008	MS Mainland	30.287	-89.3623		Exclude	Unk - Not enough info in comments	16	Unk	0	Unk - Response record not found
SE-2011-1144719	2011-09-16	9/2011	Active-Response	Louisiana	Jefferson	Grand Isle	LAJF01-016-10	LA - Public	29.2504	-89.9578		Include	Unk - Not enough info in comments	0	Unk	0	Unk - Response record not found
SE-2011-1136399	2011-10-02	10/2011	Active-Response	Mississippi	Harrison	Mainland_Harrison	MSHR4-012	MS Mainland	30.3927	-88.8441		Exclude	Unk - Not enough info in comments		Unk	0	Unk - Response record not found
SE-2011-1137166	2011-10-04	10/2011	Active-Response	Louisiana	Plaquemines	Plaquemines Parish	LAPL14-018-10	LA - Remote	29.5144	-89.6542		Include	No - Comments indicate not response related	0	Unk	0	No - See 'BP Present Comment'
SE-2011-1137186	2011-10-05	10/2011	Active-Response	Louisiana	Orleans	Orleans Parish	LAOR01-009-10	LA - Remote	30.1509	-89.6608		Include	No - Comments indicate not response related	0	Unk	0	No - See 'BP Present Comment'
SE-2011-1137163	2011-10-05	10/2011	Active-Response	Louisiana	Jefferson	Grand Terre I	LAJF01-024-30	LA - Remote	29.2971	-89.9077		Include	Yes - Comments indicate observation is response related	0	Unk	1	Yes
SE-2011-1136102	2011-10-07	10/2011	Active-Response	Alabama	Mobile	Dauphin Island	ALMO1-070	Mobile	30.2473	-88.0749		Include	Unk - Not enough info in comments	20	Unk	1	Yes
SE-2011-1136085	2011-10-08	10/2011	Active-Response	Alabama	Baldwin	Fort Morgan Amenity	ALBA1-112	Baldwin (BStoOB)	30.2371	-87.9633		Include	Unk - Not enough info in comments	0	Unk	0	Unk - Response record not found
SE-2011-1136100	2011-10-08	10/2011	Active-Response	Alabama	Mobile	Mobile County	ALMO4-028	Mobile	30.5435	-88.0815		Include	Unk - Not enough info in comments	0	Unk	0	Unk - Response record not found
SE-2011-1136086	2011-10-11	10/2011	Active-Response	Alabama	Mobile	Mobile County	ALMO4-028	Mobile	30.5435	-88.0815		Include	Unk - Not enough info in comments	0	Unk	0	Unk - Response record not found
SE-2011-1137183	2011-10-12	10/2011	Active-Response	Louisiana	Jefferson	Grand Isle	LAJF01-016-10	LA - Public	29.2587	-89.95		Include	Unk - Not enough info in comments	0	Unk	1	Yes
SE-2011-1136757	2011-10-12	10/2011	Active-Response	Mississippi	Jackson	Mainland_Jackson	MSHR4-038	MS Mainland	30.4197	-88.8599		Exclude	Unk - Not enough info in comments	8	Unk	0	Unk - Response record not found
SE-2011-1136560	2011-10-13	10/2011	Active-Response	Alabama	Baldwin	Orange Beach	ALBA2-047	Baldwin (BStoOB)	30.2707	-87.5679		Include	Unk - Not enough info in comments	0	Unk	3	Yes
SE-2011-1136580	2011-10-16	10/2011	Active-Response	Alabama	Mobile	Mobile Bay	ALMO3-100	Mobile	30.3533	-88.1183		Include	Unk - Not enough info in comments	0	Unk	0	Unk - Response record not found
SE-2011-1145274	2011-10-17	10/2011	Active-Response	Louisiana	Jefferson	Grand Isle	LAJF01-016-10	LA - Public	29.2602	-89.9501		Include	Yes - Comments indicate observation is response related	11	Unk	2	Yes
SE-2011-1136325	2011-10-17	10/2011	Active-Response	Mississippi	Hancock	Mainland_Hancock	MSHA1-017	MS Mainland	30.1599	-89.4679		Exclude	Unk - Not enough info in comments	22	Unk	0	Unk - Response record not found
SE-2011-1136759	2011-10-21	10/2011	Active-Response	Mississippi	Harrison	Cat Island	MSHR1-099	MS Barrier Island	30.2781	-89.1424		Include	Unk - Not enough info in comments	0	Unk	0	Unk - Response record not found
SE-2011-1145563	2011-10-27	10/2011	Active-Response	Louisiana	Plaquemines	Plaquemines Parish	LAPL01-010-30	LA - Remote	29.3128	-89.7566		Include	Yes - Comments indicate observation is response related	0	Unk	0	Yes
SE-2011-1136760	2011-10-27	10/2011	Active-Response	Mississippi	Harrison	Mainland_Harrison	MSHR4-022	MS Mainland	30.3698	-88.883		Exclude	Unk - Not enough info in comments	21	Unk	0	Unk - Response record not found
SE-2011-1136864	2011-10-27	10/2011	Active-Response	Mississippi	Harrison	Mainland_Harrison	MSHR3-033	MS Mainland	30.3787	-89.0245		Exclude	Unk - Not enough info in comments	21	Unk	0	Unk - Response record not found
SE-2011-1136965	2011-10-28	10/2011	Active-Response	Mississippi	Harrison	Mainland_Harrison	MSHR2-082	MS Mainland	30.3348	-89.1757		Exclude	Unk - Not enough info in comments	21	Unk	0	Unk - Response record not found
SE-2011-1137168	2011-10-30	10/2011	Active-Response	Louisiana	Jefferson	Grand Isle	LAJF01-005-10	LA - Public	29.2181	-90.0171		Include	No - Comments indicate not response related	0	Unk	0	No - See 'BP Present Comment'
SE-2011-1137165	2011-11-01	11/2011	Active-Response	Louisiana	Jefferson	Beauregard Island	LAJF01-016-40	LA - Remote	29.2708	-89.9644		Include	Yes - Comments indicate observation is response related	0	Unk	0	Yes
SE-2011-1137045	2011-11-01	11/2011	Active-Response	Mississippi	Harrison	Mainland_Harrison	MSHR2-071	MS Mainland	30.3183	-89.2311		Exclude	Unk - Not enough info in comments	21	Unk	0	Unk - Response record not found
SE-2011-1136858	2011-11-02	11/2011	Active-Response	Alabama	Baldwin	Bon Secour NWR	ALBA1-136a	Baldwin (BStoOB)	30.2292	-88.0259		Include	Unk - Not enough info in comments	37	Unk	3	Yes
SE-2011-1137244	2011-11-02	11/2011	Active-Response	Mississippi	Hancock	Mainland_Hancock	MSHR2-002	MS Mainland	30.2745	-89.3752		Exclude	Unk - Not enough info in comments	21	Unk	0	Unk - Response record not found
SE-2011-1155973	2011-11-03	11/2011	Active-Response	Louisiana	Plaquemines	Plaquemines Parish	LAPL01-062-10	LA - Remote	29.5494	-89.906		Include	No - Comments indicate not response related		Unk	0	No - See 'BP Present Comment'
SE-2011-1137247	2011-11-09	11/2011	Active-Response	Mississippi	Jackson	Mainland_Jackson	MSJK3-099	MS Mainland	30.3565	-88.5877		Exclude	Unk - Not enough info in comments	21	Unk	0	Unk - Response record not found
SE-2011-1137047	2011-11-10	11/2011	Active-Response	Florida	Escambia	Fort Pickens GUIS	FLES1-032	FL - Escambia	30.3233	-87.2918		Exclude	Yes - Comments indicate observation is response related		Unk	2	Yes
SE-2011-1137347	2011-11-14	11/2011	Active-Response	Mississippi	Harrison	Mainland_Harrison	MSHR2-079	MS Mainland	30.3135	-89.1807		Exclude	Unk - Not enough info in comments	21	Unk	0	Unk - Response record not found
SE-2011-1137750	2011-11-20	11/2011	Active-Response	Alabama	Mobile	West Point Island	ALMO1-044	Mobile	30.2319	-88.3166		Include	Unk - Not enough info in comments	35	Unk	3	Yes
SE-2011-1137388	2011-11-20	11/2011	Active-Response	Mississippi	Hancock	Mainland_Hancock	MSHA1-035	MS Mainland	30.2344	-89.4309		Exclude	Unk - Not enough info in comments	21	Unk	2	Yes
SE-2011-1145657	2011-11-21	11/2011	Active-Response	Louisiana	Terrebonne	Terrebonne Parish	LATB03-023-10	LA - Remote	29.1507	-90.7911		Include	No - Comments indicate not response related	0	Unk	0	No - See 'BP Present Comment'
SE-2011-1137767	2011-11-22	11/2011	Active-Response	Alabama	Mobile	Dauphin Island	ALMO1-148	Mobile	30.2512	-88.185		Include	Unk - Not enough info in comments	0	Unk	0	Unk - Response record not found
SE-2011-1137668	2011-11-26	11/2011	Active-Response	Mississippi	Harrison	Mainland_Harrison	MSHR3-007	MS Mainland	30.3539	-89.1252		Exclude	Unk - Not enough info in comments	7	Unk	0	Unk - Response record not found
SE-2011-1138178	2011-11-26	11/2011	Active-Response	Mississippi	Harrison	Mainland_Harrison	MSHR2-063	MS Mainland	30.3093	-89.2601		Exclude	Unk - Not enough info in comments	7	Unk	0	Unk - Response record not found
SE-2011-1143093	2011-11-28	11/2011	Active-Response	Louisiana	Jefferson	Grand Terre I	LAJF01-017-10	LA - Remote	29.279	-89.9316		Include	Yes - Comments indicate observation is response related	0	Unk	0	Yes
SE-2011-1138190	2011-11-28	11/2011	Active-Response	Mississippi	Hancock	Mainland_Hancock	MSHA1-037	MS Mainland	30.2485	-89.4232		Exclude	Unk - Not enough info in comments	16	Unk	2	Yes
SE-2011-1137751	2011-11-29	11/2011	Active-Response	Florida	Walton	Walton County - 1	FLWA1-029	FL - Walton	30.3546	-86.2574		Exclude	Unk - Not enough info in comments		Unk	1	Yes
SE-2011-1138406	2011-12-01	12/2011	Active-Response	Mississippi	Jackson	Mainland_Jackson	MSJK4-047	MS Mainland	30.3206	-88.4984		Exclude	Unk - Not enough info in comments	9	Unk	4	Yes
SE-2011-1138094	2011-12-09	12/2011	Active-Response	Alabama	Mobile	West Point Island	ALMO1-043	Mobile	30.2313	-88.3098		Include	Unk - Not enough info in comments	0	Unk	2	Yes
SE-2011-1138512	2011-12-09	12/2011	Active-Response	Mississippi	Jackson	Petit Bois Island	MSJK2-029	MS Barrier Island	30.2072	-88.4204		Include	Unk - Not enough info in comments	79	Unk	3	Yes
SE-2011-1138238	2011-12-11	12/2011	Active-Response	Louisiana	Jefferson	Grand Isle	LAJF01-016-30	LA - Public	29.2707	-89.9546		Include	Unk - Not enough info in comments	0	Unk	0	Unk - Response record not found
SE-2011-1138410	2011-12-22	12/2011	Active-Response	Alabama	Baldwin	Orange Beach	ALBA2-037	Baldwin (BStoOB)	30.26	-87.6167		Include	Unk - Not enough info in comments	0	Unk	1	Yes
SE-2011-1138830	2011-12-31	12/2011	Active-Response	Mississippi	Harrison	Mainland_Harrison	MSHR4-078	MS Mainland	30.4232	-88.9038		Exclude	Unk - Not enough info in comments		Unk	0	Unk - Response record not found
SE-2011-1138788	2011-12-31	12/2011	Active-Response	Mississippi	Harrison	Mainland_Harrison	MSHR3-009	MS Mainland	30.3576	-89.1119		Exclude	Unk - Not enough info in comments		Unk	0	Unk - Response record not found
SE-2012-1144730	2012-01-03	1/2012	Active-Response	Louisiana	Terrebonne	Terrebonne Parish	LATB02-019-10	LA - Remote	29.2089	-90.8619		Include	No - Comments indicate not response related		Unk	0	No - See 'BP Present Comment'
SE-2012-1143090	2012-01-07	1/2012	Active-Response	Louisiana	Jefferson	Grand Isle	LAJF01-011-10	LA - Public	29.2466	-89.9645		Include	Unk - Not enough info in comments	0	Unk	0	Unk - Response record not found
SE-2012-1138891	2012-01-08	1/2012	Active-Response	Mississippi	Harrison	Mainland_Harrison	MSHR4-026	MS Mainland	30.3675	-88.8369		Exclude	Unk - Not enough info in comments	14	Unk	0	Unk - Response record not found
SE-2012-1138697	2012-01-11	1/2012	Active-Response	Florida	Escambia	Pensacola Beach Amenity	FLES2-013	FL - Escambia	30.3263	-87.1697		Exclude	Unk - Not enough info in comments		Unk	3	Yes
SE-2012-1139072	2012-01-11	1/2012	Active-Response	Mississippi	Hancock	Mainland_Hancock	MSHR2-011	MS Mainland	30.2942	-89.3428		Exclude	Unk - Not enough info in comments	14	Unk	0	Unk - Response record not found
SE-2012-1138670	2012-01-15	1/2012	Active-Response	Alabama	Mobile	West Point Island	ALMO1-040	Mobile	30.2325	-88.2946		Include	Unk - Not enough info in comments	30	Unk	2	Yes
SE-2012-1138673	2012-01-15	1/2012	Active-Response	Alabama	Mobile	Mobile Bay	ALMO3-106	Mobile	30.3766	-88.1081		Include	Unk - Not enough info in comments	0	Unk	0	Unk - Response record not found
SE-2012-1138672	2012-01-15	1/2012	Active-Response	Alabama	Mobile	West Point Island	ALMO1-004	Mobile	30.2273	-88.3205		Include	Unk - Not enough info in comments	30	Unk	3	Yes
SE-2012-1138973	2012-01-15	1/2012	Active-Response	Louisiana	Jefferson	Grand Isle	LAJF01-016-10	LA - Public	29.2529	-89.9555		Include	No - Comments indicate not response related	0	Unk	0	No - See 'BP Present Comment'
SE-2012-1138971	2012-01-17	1/2012	Active-Response	Louisiana	Lafourche	Fourchon Beach	LALF02-018-10	LA - Private	29.1571	-90.1039		Include	Yes - Comments indicate observation is response related	0	Unk	3	Yes
SE-2012-1138972	2012-01-17	1/2012	Active-Response	Louisiana	Jefferson	Grand Isle	LAJF01-009-10	LA - Public	29.2187	-90.0163		Include	Unk - Not enough info in comments	0	Unk	3	Yes
SE-2012-1139073	2012-01-17	1/2012	Active-Response	Mississippi	Harrison	Mainland_Harrison	MSHR3-037	MS Mainland	30.3871	-89.002		Exclude	Unk - Not enough info in comments	13	Unk	2	Yes
SE-2012-1145581	2012-01-22	1/2012	Active-Response	Louisiana	Jefferson	Grand Isle	LAJF01-016-30	LA - Private	29.2697	-89.9532		Include	No - Comments indicate not response related	0	Unk	0	No - See 'BP Present Comment'
SE-2012-1138910	2012-01-25	1/2012	Active-Response	Florida	Escambia	Fort Pickens GUIS	FLES1-031	FL - Escambia	30.3308	-87.3012		Exclude	Unk - Not enough info in comments		Unk	0	Unk - Response record not found
SE-2012-1138952	2012-01-27	1/2012	Active-Response	Florida	Escambia	Escambia County	FLES2-051	FL - Escambia	30.3286	-87.1732		Exclude	Unk - Not enough info in comments		Unk	0	Unk - Response record not found
SE-2012-1138953	2012-01-27	1/2012	Active-Response	Florida	Okaloosa	Okaloosa County	FLOK2-034	FL - Okaloosa	30.4618	-86.4282		Exclude	No - Comments indicate not response related		Unk	0	No - See 'BP Present Comment'
SE-2012-1145570	2012-01-27	1/2012	Active-Response	Louisiana	Plaquemines	South Pass	LAPL06-001-35	LA - Remote	29.0179	-89.205		Include	Unk - Not enough info in comments	0	Unk	3	Yes
SE-2012-1139075	2012-01-27	1/2012	Active-Response	Mississippi	Harrison	Mainland_Harrison	MSHR2-060	MS Mainland	30.3041	-89.2783		Exclude	Unk - Not enough info in comments	13	Unk	2	Yes
SE-2012-1139154	2012-01-31	1/2012	Active-Response	Alabama	Mobile	Mobile County	ALMO2-092	Mobile	30.3855	-88.3001		Include	Unk - Not enough info in comments	0	Unk	0	Unk - Response record not found
SE-2012-1144712	2012-01-31	1/2012	Active-Response	Louisiana	Jefferson	Grand Isle	LAJF01-010-15	LA - Public	29.2296	-89.9953		Include	Unk - Not enough info in comments	0	Unk	3	Yes
SE-2012-1144711	2012-02-02	2/2012	Active-Response	Louisiana	Jefferson	Grand Isle	LAJF01-004-10	LA - Public	29.1999	-90.0406		Include	Unk - Not enough info in comments	0	Unk	2	Yes
SE-2012-1144728	2012-02-07	2/2012	Active-Response	Louisiana	Terrebonne	West Timbalier	LATB04-008-10	LA - Remote	29.0905	-90.5417		Include	Unk - Not enough info in comments	0	Unk	1	Yes
SE-2012-1139497	2012-02-10	2/2012	Active-Response	Alabama	Mobile	Dauphin Island	ALMO1-142	Mobile	30.2531	-88.1522		Include	Unk - Not enough info in comments	12	Unk	0	Unk - Response record not found
SE-2012-1139791	2012-02-11	2/2012	Active-Response	Florida	Okaloosa	Eglin AFB	FLOK1-039	FL - Okaloosa	30.3968	-86.654		Exclude	No - Comments indicate not response related		Unk	0	No - See 'BP Present Comment'
SE-2012-1143087	2012-02-14	2/2012	Active-Response	Louisiana	Jefferson	Elmer's Island	LAJF01-002-10	LA - Private	29.1824	-90.062		Include	Yes - Comments indicate observation is response related	0	Unk	2	Yes
SE-2012-1139457	2012-02-17	2/2012	Active-Response	Louisiana	Jefferson	Grand Isle	LAJF01-004-10	LA - Public	29.2025	-90.0376		Include	Unk - Not enough info in comments	0	Unk	0	Unk - Response record not found
SE-2012-1139458	2012-02-17	2/2012	Active-Response	Louisiana	Jefferson	Grand Isle	LAJF01-004-10	LA - Public	29.2023	-90.0379		Include	Unk - Not enough info in comments	0	Unk	0	Unk - Response record not found
SE-2012-1145652	2012-02-20	2/2012	Active-Response	Louisiana	Jefferson	Elmer's Island	LAJF01-001-10	LA - Private	29.1675	-90.0883		Include	Yes - Comments indicate observation is response related	31	Unk	2	Yes
SE-2012-1140202	2012-02-20	2/2012	Active-Response	Mississippi	Jackson	Horn Island	MSJK1-041	MS Barrier Island	30.2372	-88.6662		Include	Unk - Not enough info in comments	79	Unk	0	Unk - Response record not found
SE-2012-1140327	2012-02-20	2/2012	Active-Response	Mississippi	Jackson	Horn Island	MSJK1-049	MS Barrier Island	30.2498	-88.7229		Include	Unk - Not enough info in comments	79	Unk	3	Yes
SE-2012-1140235	2012-02-23	2/2012	Active-Response	Alabama	Mobile	West Point Island	ALMO1-021	Mobile	30.2419	-88.2344		Include	Unk - Not enough info in comments	0	Unk	2	Yes
SE-2012-1144720	2012-02-23	2/2012	Active-Response	Louisiana	Plaquemines	Chaland/Bay la Mer	LAPL01-003-10	LA - Remote	29.3114	-89.772		Include	Yes - Comments indicate observation is response related	20	Unk	8	Yes
SE-2012-1144149	2012-02-23	2/2012	Active-Response	Louisiana	Jefferson	Grand Isle	LAJF01-004-10	LA - Public	29.2067	-90.0327		Include	Yes - Comments indicate observation is response related	34	Unk	2	Yes
SE-2012-1139728	2012-02-25	2/2012	Active-Response	Louisiana	Jefferson	Grand Isle	LAJF01-016-80	LA - Private	29.2575	-89.9664		Include	Unk - Not enough info in comments	34	Unk	0	Unk - Response record not found
SE-2012-1140331	2012-02-28	2/2012	Active-Response	Mississippi	Harrison	Mainland_Harrison	MSHR3-022	MS Mainland	30.3618	-89.0826		Exclude	Unk - Not enough info in comments	8	Unk	0	Unk - Response record not found
SE-2012-1144716	2012-02-29	2/2012	Active-Response	Louisiana	Jefferson	Grand Terre I	LAJF01-016-20	LA - Remote	29.2738	-89.9427		Include	Yes - Comments indicate observation is response related	20	Unk	0	Yes
SE-2012-1140424	2012-02-29	2/2012	Active-Response	Mississippi	Hancock	Mainland_Hancock	MSHA1-036	MS Mainland	30.2463	-89.4242		Exclude	Unk - Not enough info in comments	8	Unk	0	Unk - Response record not found
SE-2012-1144722	2012-03-01	3/2012	Active-Response	Louisiana	Jefferson	Grand Isle	LAJF01-010-10	LA - Public	29.2365	-89.9841		Include	Yes - Comments indicate observation is response related	34	Unk	3	Yes
SE-2012-1140238	2012-03-03	3/2012	Active-Response	Alabama	Mobile	Bayou La Batre	ALMO3-004	Mobile	30.3763	-88.2404		Include	Unk - Not enough info in comments	0	Unk	0	Unk - Response record not found
SE-2012-1145661	2012-03-04	3/2012	Active-Response	Louisiana	Lafourche	Fourchon Beach	LALF02-013-20	LA - Private	29.1524	-90.1821		Include	Unk - Not enough info in comments	34	Unk	0	Unk - Response record not found
SE-2012-1140326	2012-03-05	3/2012	Active-Response	Alabama	Baldwin	Baldwin County	ALBA2-315	Baldwin(backbay)	30.2938	-87.5808		Exclude	Unk - Not enough info in comments	0	Unk	0	Unk - Response record not found
SE-2012-1140425	2012-03-06	3/2012	Active-Response	Mississippi	Harrison	Mainland_Harrison	MSHR3-014	MS Mainland	30.349	-89.0904		Exclude	Unk - Not enough info in comments	7	Unk	0	Unk - Response record not found
SE-2012-1139793	2012-03-07	3/2012	Active-Response	Florida	Escambia	Pensacola Beach Amenity	FLES2-025	FL - Escambia	30.3461	-87.0607		Exclude	Yes - Comments indicate observation is response related		Unk	3	Yes
SE-2012-1140618	2012-03-07	3/2012	Active-Response	Mississippi	Jackson	Petit Bois Island	MSJK2-015	MS Barrier Island	30.1996	-88.4618		Include	Unk - Not enough info in comments	16	Unk	0	Unk - Response record not found
SE-2012-1145574	2012-03-08	3/2012	Active-Response	Louisiana	Plaquemines	Chaland/Bay la Mer	LAPL01-003-10	LA - Remote	29.3099	-89.7597		Include	Yes - Comments indicate observation is response related	20	Unk	8	Yes
SE-2012-1145392	2012-03-08	3/2012	Active-Response	Louisiana	Jefferson	Grand Isle	LAJF01-010-10	LA - Public	29.2372	-89.983		Include	Unk - Not enough info in comments	34	Unk	3	Yes
SE-2012-1140490	2012-03-08	3/2012	Active-Response	Mississippi	Jackson	Horn Island	MSJK1-043	MS Barrier Island	30.2428	-88.6795		Include	Unk - Not enough info in comments	19	Unk	3	Yes
SE-2012-1141474	2012-03-10	3/2012	Active-Response	Mississippi	Harrison	Mainland_Harrison	MSHR2-070	MS Mainland	30.3175	-89.2336		Exclude	Unk - Not enough info in comments	7	Unk	0	Unk - Response record not found
SE-2012-1141475	2012-03-11	3/2012	Active-Response	Mississippi	Harrison	Mainland_Harrison	MSHR3-020	MS Mainland	30.3632	-89.0862		Exclude	Unk - Not enough info in comments	7	Unk	0	Unk - Response record not found
SE-2012-1141567	2012-03-13	3/2012	Active-Response	Mississippi	Jackson	Horn Island	MSJK1-021	MS Barrier Island	30.2255	-88.63		Include	Unk - Not enough info in comments	19	Unk	0	Unk - Response record not found
SE-2012-1155396	2012-03-14	3/2012	Active-Response	Louisiana	Jefferson	Grand Isle	LAJF01-005-10	LA - Public	29.2186	-90.0163		Include	Unk - Not enough info in comments	34	Unk	3	Yes
SE-2012-1141540	2012-03-15	3/2012	Active-Response	Mississippi	Hancock	Mainland_Hancock	MSHR2-011	MS Mainland	30.2484	-89.3054		Exclude	Unk - Not enough info in comments	7	Unk	0	Unk - Response record not found
SE-2012-1145649	2012-03-16	3/2012	Active-Response	Louisiana	Plaquemines	Barataria Bay	LAPL01-053-80	LA - Remote	29.4452	-89.9094		Include	Unk - Not enough info in comments	80	Unk	0	Unk - Response record not found
SE-2012-1141660	2012-03-16	3/2012	Active-Response	Mississippi	Harrison	East Ship Island	MSHR5-018	MS Barrier Island	30.2479	-88.8722		Include	Unk - Not enough info in comments	6	Unk	0	Unk - Response record not found
SE-2012-1142052	2012-03-18	3/2012	Active-Response	Mississippi	Hancock	Mainland_Hancock	MSHR2-009	MS Mainland	30.291	-89.351		Exclude	Unk - Not enough info in comments	7	Unk	1	Yes
SE-2012-1140310	2012-03-19	3/2012	Active-Response	Florida	Okaloosa	Eglin AFB	FLOK2-013	FL - Okaloosa	30.4498	-86.5434		Exclude	No - Comments indicate not response related		Unk	0	No - See 'BP Present Comment'
SE-2012-1142409	2012-03-19	3/2012	Active-Response	Mississippi	Hancock	Mainland_Hancock	MSHR2-001	MS Mainland	30.2706	-89.3794		Exclude	Unk - Not enough info in comments	7	Unk	1	Yes
SE-2012-1142369	2012-03-19	3/2012	Active-Response	Mississippi	Jackson	Horn Island	MSJK1-048	MS Barrier Island	30.2511	-88.7122		Include	Unk - Not enough info in comments	19	Unk	3	Yes
SE-2012-1142370	2012-03-19	3/2012	Active-Response	Mississippi	Harrison	Mainland_Harrison	MSHR3-005	MS Mainland	30.3477	-89.1392		Exclude	Unk - Not enough info in comments	7	Unk	2	Yes
SE-2012-1144709	2012-03-20	3/2012	Active-Response	Louisiana	Jefferson	Grand Isle	LAJF01-010-10	LA - Public	29.236	-89.9852		Include	Yes - Comments indicate observation is response related	34	Unk	3	Yes
SE-2012-1144151	2012-03-21	3/2012	Active-Response	Louisiana	Jefferson	Elmer's Island	LAJF01-001-10	LA - Private	29.1721	-90.0806		Include	Yes - Comments indicate observation is response related	34	Unk	0	Yes
SE-2012-1145511	2012-03-27	3/2012	Active-Response	Louisiana	Jefferson	Grand Terre I	LAJF01-016-60	LA - Remote	29.2767	-89.9471		Include	Yes - Comments indicate observation is response related	20	Unk	0	Yes
SE-2012-1142487	2012-03-28	3/2012	Active-Response	Mississippi	Jackson	Petit Bois Island	MSJK2-006	MS Barrier Island	30.2105	-88.5033		Include	Unk - Not enough info in comments	23	Unk	2	Yes
SE-2012-1140571	2012-03-29	3/2012	Active-Response	Alabama	Mobile	West Point Island	ALMO1-022	Mobile	30.2472	-88.2159		Include	Unk - Not enough info in comments	0	Unk	0	Unk - Response record not found
SE-2012-1144715	2012-03-29	3/2012	Active-Response	Louisiana	Jefferson	Elmer's Island	LAJF01-001-10	LA - Private	29.1796	-90.0677		Include	Unk - Not enough info in comments	34	Unk	0	Unk - Response record not found
SE-2012-1144725	2012-03-29	3/2012	Active-Response	Louisiana	Jefferson	Grand Terre I	LAJF01-024-10	LA - Remote	29.2814	-89.9269		Include	Unk - Not enough info in comments	20	Unk	1	Yes
SE-2012-1145656	2012-03-30	3/2012	Active-Response	Louisiana	Lafourche	Fourchon Beach	LALF02-007-10	LA - Private	29.1114	-90.1777		Include	Unk - Not enough info in comments	34	Unk	0	Unk - Response record not found
SE-2012-1142593	2012-04-01	4/2012	Active-Response	Mississippi	Harrison	Mainland_Harrison	MSHR2-058	MS Mainland	30.3032	-89.2892		Exclude	Unk - Not enough info in comments	11	Unk	0	Unk - Response record not found
SE-2012-1141476	2012-04-05	4/2012	Active-Response	Alabama	Baldwin	Orange Beach	ALBA2-034	Baldwin (BStoOB)	30.2558	-87.6311		Include	No - Comments indicate not response related	9	Unk	0	No - See 'BP Present Comment'
SE-2012-1141662	2012-04-09	4/2012	Active-Response	Louisiana	Jefferson	Grand Terre I	LAJF01-017-10	LA - Remote	29.2789	-89.9314		Include	Unk - Not enough info in comments	0	Unk	0	Unk - Response record not found
SE-2012-1144150	2012-04-10	4/2012	Active-Response	Louisiana	Jefferson	Grand Isle	LAJF01-010-10	LA - Public	29.2403	-89.9772		Include	Unk - Not enough info in comments	34	Unk	3	Yes
SE-2012-1143089	2012-04-11	4/2012	Active-Response	Louisiana	Jefferson	Grand Isle	LAJF01-009-10	LA - Public	29.2251	-90.0046		Include	Unk - Not enough info in comments	34	Unk	0	Unk - Response record not found
SE-2012-1145583	2012-04-13	4/2012	Active-Response	Louisiana	Lafourche	Fourchon Beach	LALF02-013-10	LA - Private	29.1344	-90.1398		Include	Unk - Not enough info in comments	34	Unk	0	Unk - Response record not found
SE-2012-1144727	2012-04-14	4/2012	Active-Response	Louisiana	Jefferson	Grand Isle	LAJF01-016-10	LA - Public	29.2601	-89.9501		Include	Yes - Comments indicate observation is response related	34	Unk	0	Yes
SE-2012-1144724	2012-04-20	4/2012	Active-Response	Louisiana	Plaquemines	Pelican Island, 8	LAPL02-001-10	LA - Remote	29.2471	-89.5678		Include	Unk - Not enough info in comments	0	Unk	0	Unk - Response record not found
SE-2012-1143021	2012-04-21	4/2012	Active-Response	Mississippi	Jackson	Horn Island	MSJK1-050	MS Barrier Island	30.2476	-88.727		Include	Unk - Not enough info in comments	25	Unk	2	Yes
SE-2012-1143025	2012-04-25	4/2012	Active-Response	Mississippi	Hancock	Mainland_Hancock	MSHR2-006	MS Mainland	30.2814	-89.3669		Exclude	Unk - Not enough info in comments	11	Unk	0	Unk - Response record not found
SE-2012-1143032	2012-04-27	4/2012	Active-Response	Mississippi	Harrison	East Ship Island	MSHR5-018	MS Barrier Island	30.3002	-88.8544		Include	Unk - Not enough info in comments	8	Unk	0	Unk - Response record not found
SE-2012-1143302	2012-04-29	4/2012	Active-Response	Mississippi	Harrison	Mainland_Harrison	MSHR3-001	MS Mainland	30.3401	-89.16		Exclude	Unk - Not enough info in comments	11	Unk	0	Unk - Response record not found
SE-2012-1143094	2012-04-30	4/2012	Active-Response	Louisiana	Plaquemines	Bay Ronquille	LAPL01-014-10	LA - Remote	29.3468	-89.8671		Include	Unk - Not enough info in comments	0	Unk	0	Unk - Response record not found
SE-2012-1143299	2012-04-30	4/2012	Active-Response	Mississippi	Jackson	Mainland_Jackson	MSJK4-093	MS Mainland	30.298	-88.5888		Exclude	Yes - Comments indicate observation is response related	11	Unk	2	Yes
SE-2012-1169930	2012-05-03	5/2012	Active-Response	Louisiana	Jefferson	Blind Bay / Bassa Bassa Bay	LAJF01-028-10	LA - Remote	29.3426	-90.0083		Include	Unk - Not enough info in comments		Unk	0	Unk - Response record not found
SE-2012-1145579	2012-05-15	5/2012	Active-Response	Louisiana	Jefferson	Grand Terre I	LAJF01-024-10	LA - Remote	29.2848	-89.9204		Include	Yes - Comments indicate observation is response related	20	Unk	1	Yes
SE-2012-1145566	2012-05-18	5/2012	Active-Response	Louisiana	Jefferson	Grand Isle	LAJF01-016-15	LA - Public	29.2568	-89.9505		Include	Unk - Not enough info in comments	34	Unk	0	Unk - Response record not found
SE-2012-1145348	2012-05-18	5/2012	Active-Response	Louisiana	Plaquemines	Bay Ronquille	LAPL01-014-10	LA - Remote	29.3465	-89.8679		Include	Unk - Not enough info in comments	0	Unk	0	Unk - Response record not found
SE-2012-1145655	2012-05-19	5/2012	Active-Response	Louisiana	Jefferson	Jefferson Parish	LAJF02-008-60	LA - Remote	29.3854	-90.0104		Include	Yes - Comments indicate observation is response related	0	Unk	0	Yes
SE-2012-1145576	2012-05-19	5/2012	Active-Response	Louisiana	Jefferson	Grand Terre I	LAJF01-024-30	LA - Remote	29.2972	-89.9081		Include	Unk - Not enough info in comments	20	Unk	0	Unk - Response record not found
SE-2012-1145572	2012-05-21	5/2012	Active-Response	Louisiana	St. Bernard	St. Bernard Parish	LASB03-017-10	LA - Remote	29.6949	-89.4159		Include	Unk - Not enough info in comments	0	Unk	0	Unk - Response record not found
SE-2012-1143891	2012-05-25	5/2012	Active-Response	Alabama	Mobile	Dauphin Island	ALMO1-049	Mobile	30.2488	-88.2023		Include	Unk - Not enough info in comments	6	Unk	0	Unk - Response record not found
SE-2012-1143852	2012-05-29	5/2012	Active-Response	Alabama	Baldwin	Fort Morgan Amenity	ALBA1-063	Baldwin (BStoOB)	30.2393	-87.8932		Include	Unk - Not enough info in comments	28	Unk	0	Unk - Response record not found
SE-2012-1145510	2012-06-01	6/2012	Active-Response	Louisiana	Plaquemines	Chaland/Bay la Mer	LAPL01-003-10	LA - Remote	29.3114	-89.7728		Include	Yes - Comments indicate observation is response related	0	Unk	9	Yes
SE-2012-1143676	2012-06-07	6/2012	Active-Response	Louisiana	Jefferson	Grand Isle	LAJF01-005-10	LA - Public	29.2164	-90.0196		Include	Unk - Not enough info in comments	28	Unk	1	Yes
SE-2012-1144593	2012-06-21	6/2012	Active-Response	Florida	Escambia	Escambia County	FLES1-063	FL - Escambia	30.3648	-87.4473		Exclude	No - Comments indicate not response related		Unk	0	No - See 'BP Present Comment'
SE-2012-1144794	2012-06-22	6/2012	Active-Response	Florida	Okaloosa	Eglin AFB	FLOK2-020	FL - Okaloosa	30.3861	-86.5184		Exclude	No - Comments indicate not response related		Unk	0	No - See 'BP Present Comment'
SE-2012-1144731	2012-06-26	6/2012	Active-Response	Louisiana	Jefferson	Grand Isle	LAJF01-011-10	LA - Public	29.2491	-89.9598		Include	Yes - Comments indicate observation is response related	25	Unk	3	Yes
SE-2012-1145658	2012-07-05	7/2012	Active-Response	Louisiana	Lafourche	Fourchon Beach	LALF02-007-10	LA - Private	29.1129	-90.1749		Include	Yes - Comments indicate observation is response related	13	Unk	0	Yes
SE-2012-1144732	2012-07-07	7/2012	Active-Response	Louisiana	Jefferson	Grand Isle	LAJF01-016-10	LA - Public	29.2613	-89.9497		Include	Unk - Not enough info in comments	25	Unk	0	Unk - Response record not found
SE-2012-1145571	2012-07-22	7/2012	Active-Response	Louisiana	Plaquemines	Pelican Island, 8	LAPL02-007-30	LA - Remote	29.2511	-89.5914		Include	No - Comments indicate not response related	0	Unk	0	No - See 'BP Present Comment'
SE-2012-1145268	2012-07-27	7/2012	Active-Response	Louisiana	Plaquemines	Pelican Island, 8	LAPL02-006-30	LA - Remote	29.2525	-89.5972		Include	Unk - Not enough info in comments		Unk	0	Unk - Response record not found
SE-2012-1144772	2012-07-30	7/2012	Active-Response	Louisiana	Lafourche	Fourchon Beach	LALF02-014-10	LA - Private	29.1471	-90.1185		Include	Yes - Comments indicate observation is response related	13	Unk	1	Yes
SE-2012-1145271	2012-08-02	8/2012	Active-Response	Louisiana	Jefferson	Elmer's Island	LAJF01-001-10	LA - Private	29.1747	-90.0761		Include	Yes - Comments indicate observation is response related	13	Unk	2	Yes
SE-2012-1145270	2012-08-05	8/2012	Active-Response	Louisiana	Jefferson	Grand Isle	LAJF01-010-10	LA - Public	29.2404	-89.9771		Include	Unk - Not enough info in comments	25	Unk	0	Unk - Response record not found
SE-2012-1145577	2012-08-08	8/2012	Active-Response	Louisiana	Lafourche	Fourchon Beach	LALF02-007-10	LA - Private	29.1203	-90.1627		Include	Unk - Not enough info in comments	13	Unk	2	Yes
SE-2012-1145584	2012-09-14	9/2012	Active-Response	Louisiana	Jefferson	Jefferson Parish	LAJF01-004-45	LA - Remote	29.2182	-90.0481		Include	No - Comments indicate not response related	0	Unk	0	No - See 'BP Present Comment'
SE-2012-1147927	2012-09-16	9/2012	Active-Response	Alabama	Baldwin	Baldwin County	ALMO4-027	Baldwin(backbay)	30.542	-88.0816		Exclude	Unk - Not enough info in comments	22	Unk	0	Unk - Response record not found
SE-2012-1145272	2012-09-22	9/2012	Active-Response	Louisiana	Jefferson	Elmer's Island	LAJF01-004-35	LA - Private	29.1942	-90.0486		Include	Yes - Comments indicate observation is response related	98	Unk	0	Yes
SE-2012-1145227	2012-09-28	9/2012	Active-Response	Alabama	Mobile	Dauphin Island	ALMO1-164	Mobile	30.2327	-88.1177		Include	Unk - Not enough info in comments	6	Unk	0	Unk - Response record not found
SE-2012-1145149	2012-09-28	9/2012	Active-Response	Mississippi	Harrison	Mainland_Harrison	MSHR4-003	MS Mainland	30.3936	-88.9188		Exclude	Unk - Not enough info in comments	10	Unk	0	Unk - Response record not found
SE-2012-1145561	2012-09-28	9/2012	No Response	Louisiana	St John The Baptist	St. Tammany Parish	NA - Near Lake Pontchartrain	LA - NonResponse	29.9494	-90.6261		Exclude	NA - Not Active Response	NA	NA	NA	NA
SE-2012-1145228	2012-09-30	9/2012	Active-Response	Alabama	Baldwin	Baldwin County	ALMO4-033	Baldwin(backbay)	30.5784	-88.0754		Exclude	Unk - Not enough info in comments	22	Unk	0	Unk - Response record not found
SE-2012-1145229	2012-10-03	10/2012	Active-Response	Alabama	Baldwin	Baldwin County	ALBA3-047	Baldwin(backbay)	30.4057	-87.8981		Exclude	Unk - Not enough info in comments	0	Unk	0	Unk - Response record not found
SE-2012-1145254	2012-10-09	10/2012	Active-Response	Mississippi	Jackson	Petit Bois Island	MSJK2-001	MS Barrier Island	30.2256	-88.5266		Include	Unk - Not enough info in comments	387	Unk	1	Yes
SE-2012-1145300	2012-10-10	10/2012	Active-Response	Alabama	Mobile	Dauphin Island	ALMO1-059	Mobile	30.2495	-88.1486		Include	Unk - Not enough info in comments	6	Unk	0	Unk - Response record not found
SE-2012-1147926	2012-10-21	10/2012	Active-Response	Alabama	Baldwin	Back Bays	ALBA2-171	Baldwin(backbay)	30.2948	-87.5056		Exclude	No - Comments indicate not response related	0	Unk	0	No - See 'BP Present Comment'
SE-2012-1145323	2012-10-22	10/2012	Active-Response	Mississippi	Jackson	Mainland_Jackson	MSJK3-018	MS Mainland	30.3439	-88.7013		Exclude	Unk - Not enough info in comments	10	Unk	0	Unk - Response record not found
SE-2012-1145440	2012-10-26	10/2012	Active-Response	Mississippi	Jackson	Mainland_Jackson	MSJK4-092	MS Mainland	30.2724	-88.5956		Exclude	Unk - Not enough info in comments	10	Unk	0	Unk - Response record not found
SE-2012-1145439	2012-10-28	10/2012	Active-Response	Louisiana	Jefferson	Elmer's Island	LAJF01-001-10	LA - Private	29.1819	-90.0637		Include	Unk - Not enough info in comments	141	Unk	4	Yes
SE-2012-1145487	2012-11-02	11/2012	Active-Response	Louisiana	St. Bernard	St. Bernard Parish	LASB05-005-10	LA - Remote	29.8708	-89.3354		Include	No - Comments indicate not response related	0	Unk	0	No - See 'BP Present Comment'
SE-2012-1145459	2012-11-06	11/2012	Active-Response	Mississippi	Jackson	Mainland_Jackson	MSJK3-014	MS Mainland	30.3428	-88.721		Exclude	Unk - Not enough info in comments	10	Unk	0	Unk - Response record not found
SE-2012-1145520	2012-11-09	11/2012	Active-Response	Alabama	Baldwin	Baldwin County	ALBA3-028	Baldwin(backbay)	30.5526	-87.9018		Exclude	Unk - Not enough info in comments	0	Unk	0	Unk - Response record not found
SE-2012-1145590	2012-11-09	11/2012	Active-Response	Mississippi	Harrison	East Ship Island	MSHR5-020	MS Barrier Island	30.2412	-88.8838		Include	Unk - Not enough info in comments	387	Unk	4	Yes
SE-2012-1145589	2012-11-09	11/2012	Active-Response	Mississippi	Jackson	Mainland_Jackson	MSJK3-013	MS Mainland	30.2988	-88.7225		Exclude	Unk - Not enough info in comments	10	Unk	1	Yes
SE-2012-1148376	2012-11-15	11/2012	Active-Response	Louisiana	St. Bernard	St. Bernard Parish	LASB08-009-10	LA - Remote	30.0404	-89.4129		Include	Unk - Not enough info in comments	0	Unk	0	Unk - Response record not found
SE-2012-1145613	2012-11-16	11/2012	Active-Response	Alabama	Mobile	Mobile County	ALMO3-030	Mobile	30.3186	-88.1905		Include	Unk - Not enough info in comments	22	Unk	0	Unk - Response record not found
SE-2012-1145647	2012-11-21	11/2012	Active-Response	Mississippi	Jackson	Horn Island	MSJK1-029	MS Barrier Island	30.2261	-88.5892		Include	Unk - Not enough info in comments	387	Unk	0	Unk - Response record not found
SE-2012-1145714	2012-11-26	11/2012	Active-Response	Louisiana	Lafourche	Lafourche Parish	LALF02-088-10	LA - Remote	29.6448	-90.2992		Include	No - Comments indicate not response related		Unk	0	No - See 'BP Present Comment'
SE-2012-1145696	2012-11-28	11/2012	Active-Response	Alabama	Baldwin	Baldwin County	ALBA2-316	Baldwin(backbay)	30.299	-87.6047		Exclude	Unk - Not enough info in comments	0	Unk	0	Unk - Response record not found
SE-2012-1148233	2012-11-28	11/2012	Active-Response	Louisiana	Jefferson	Grand Terre I	LAJF01-017-10	LA - Remote	29.2771	-89.936		Include	Yes - Comments indicate observation is response related	28	Unk	0	Yes
SE-2012-1145730	2012-11-30	11/2012	Active-Response	Mississippi	Jackson	Horn Island	MSJK1-056	MS Barrier Island	30.2425	-88.7699		Include	Unk - Not enough info in comments	387	Unk	3	Yes
SE-2012-1145715	2012-12-01	12/2012	Active-Response	Mississippi	Harrison	Mainland_Harrison	MSHR3-033	MS Mainland	30.3819	-89.0247		Exclude	Unk - Not enough info in comments	10	Unk	2	Yes
SE-2012-1145712	2012-12-04	12/2012	Active-Response	Alabama	Baldwin	Baldwin County	ALBA3-035	Baldwin(backbay)	30.4828	-87.9372		Exclude	Unk - Not enough info in comments	0	Unk	0	Unk - Response record not found
SE-2012-1145716	2012-12-04	12/2012	Active-Response	Mississippi	Hancock	Mainland_Hancock	MSHR2-017	MS Mainland	30.3066	-89.3274		Exclude	Unk - Not enough info in comments	10	Unk	0	Unk - Response record not found
SE-2012-1148215	2012-12-06	12/2012	Active-Response	Louisiana	Terrebonne	Whiskey Island	LATB03-004-10	LA - Remote	29.056	-90.865		Include	Yes - Comments indicate observation is response related	0	Unk	0	Yes
SE-2012-1145729	2012-12-06	12/2012	Active-Response	Mississippi	Hancock	Mainland_Hancock	MSHA1-037	MS Mainland	30.2515	-89.4209		Exclude	Unk - Not enough info in comments	10	Unk	2	Yes
SE-2012-1148421	2012-12-18	12/2012	Active-Response	Louisiana	St. Bernard	St. Bernard Parish	LASB06-027-20	LA - Remote	29.9609	-89.4059		Include	Unk - Not enough info in comments	0	Unk	0	Unk - Response record not found
SE-2012-1146212	2012-12-20	12/2012	Active-Response	Alabama	Baldwin	Fort Morgan Amenity	ALBA1-026	Baldwin (BStoOB)	30.2293	-87.8847		Include	Unk - Not enough info in comments	16	Unk	0	Unk - Response record not found
SE-2012-1146213	2012-12-24	12/2012	Active-Response	Alabama	Mobile	Dauphin Island	ALMO1-059	Mobile	30.2499	-88.1521		Include	Unk - Not enough info in comments	5	Unk	0	Unk - Response record not found
SE-2012-1146412	2012-12-24	12/2012	Active-Response	Florida	Escambia	NAS Pensacola	FLES2-159	FL - Escambia	30.3795	-87.2701		Exclude	No - Comments indicate not response related		Unk	0	No - See 'BP Present Comment'
SE-2012-1146303	2012-12-28	12/2012	Active-Response	Mississippi	Hancock	Mainland_Hancock	MSHA1-046	MS Mainland	30.2613	-89.4032		Exclude	Unk - Not enough info in comments	10	Unk	0	Unk - Response record not found
SE-2012-1146340	2012-12-30	12/2012	Active-Response	Alabama	Baldwin	Back Bays	ALBA3-073	Baldwin(backbay)	30.3704	-87.8377		Exclude	Unk - Not enough info in comments	0	Unk	0	Unk - Response record not found
SE-2013-1146413	2013-01-09	1/2013	Active-Response	Florida	Okaloosa	Okaloosa County	FLOK2-006	FL - Okaloosa	30.3978	-86.5877		Exclude	Unk - Not enough info in comments		Unk	0	Unk - Response record not found
SE-2013-1146356	2013-01-11	1/2013	Active-Response	Louisiana	Jefferson	Grand Isle	LAJF01-004-10	LA - Public	29.2021	-90.0384		Include	Yes - Comments indicate observation is response related		Unk	2	Yes
SE-2013-1146414	2013-01-12	1/2013	Active-Response	Florida	Escambia	Fort Pickens GUIS	FLES2-002	FL - Escambia	30.3166	-87.271		Exclude	No - Comments indicate not response related		Unk	0	No - See 'BP Present Comment'
SE-2013-1146407	2013-01-13	1/2013	No Response	Louisiana	Terrebonne	Terrebonne Parish	LATB04-062-10	LA - NonResponse	29.5684	-90.6969		Exclude	NA - Not Active Response	NA	NA	NA	NA
SE-2013-1146424	2013-01-13	1/2013	Active-Response	Mississippi	Harrison	Mainland_Harrison	MSHR3-038	MS Mainland	30.3884	-88.9902		Exclude	Unk - Not enough info in comments	10	Unk	0	Unk - Response record not found
SE-2013-1146624	2013-01-14	1/2013	Active-Response	Mississippi	Harrison	West Ship Island	MSHR5-009a	MS Barrier Island	30.2155	-88.9525		Include	Unk - Not enough info in comments	251	Unk	0	Unk - Response record not found
SE-2013-1146604	2013-01-20	1/2013	Active-Response	Mississippi	Jackson	Mainland_Jackson	MSHR4-058	MS Mainland	30.3863	-88.8104		Exclude	No - Comments indicate not response related		Unk	0	No - See 'BP Present Comment'
SE-2013-1146606	2013-01-21	1/2013	Active-Response	Mississippi	Jackson	Horn Island	MSJK1-019	MS Barrier Island	30.2274	-88.645		Include	Unk - Not enough info in comments	251	Unk	2	Yes
SE-2013-1146629	2013-01-23	1/2013	Active-Response	Mississippi	Jackson	Petit Bois Island	MSJK2-028	MS Barrier Island	30.2091	-88.4171		Include	Unk - Not enough info in comments	251	Unk	2	Yes
SE-2013-1147599	2013-01-24	1/2013	Active-Response	Alabama	Baldwin	Baldwin County	ALBA3-050	Baldwin(backbay)	30.3905	-87.8757		Exclude	Unk - Not enough info in comments	0	Unk	0	Unk - Response record not found
SE-2013-1148647	2013-01-26	1/2013	Active-Response	Louisiana	Plaquemines	Middle Ground	LAPL10-004-90	LA - Remote	29.2041	-89.0481		Include	Yes - Comments indicate observation is response related	0	Unk	0	Yes
SE-2013-1146627	2013-01-26	1/2013	Active-Response	Louisiana	Plaquemines	Barataria Bay	LAPL01-053-70	LA - Remote	29.4464	-89.9273		Include	Yes - Comments indicate observation is response related	32	Unk	1	Yes
SE-2013-1147014	2013-01-26	1/2013	Active-Response	Louisiana	Jefferson	Grand Isle	LAJF01-009-10	LA - Public	29.2251	-90.0046		Include	No - Comments indicate not response related	28	Unk	0	No - See 'BP Present Comment'
SE-2013-1153229	2013-01-27	1/2013	Active-Response	Louisiana	Jefferson	Grand Isle	LAJF01-016-10	LA - Public	29.2563	-89.9526		Include	Unk - Not enough info in comments		Unk	0	Unk - Response record not found
SE-2013-1146630	2013-01-28	1/2013	Active-Response	Mississippi	Harrison	Mainland_Harrison	MSHR3-011	MS Mainland	30.3618	-89.1012		Exclude	Unk - Not enough info in comments	10	Unk	0	Unk - Response record not found
SE-2013-1146808	2013-01-28	1/2013	Active-Response	Mississippi	Jackson	Horn Island	MSJK1-004	MS Barrier Island	30.2394	-88.7491		Include	Unk - Not enough info in comments	251	Unk	3	Yes
SE-2013-1146812	2013-01-29	1/2013	Active-Response	Mississippi	Harrison	Mainland_Harrison	MSHR2-073	MS Mainland	30.3211	-89.2242		Exclude	Unk - Not enough info in comments	10	Unk	0	Unk - Response record not found
SE-2013-1148375	2013-01-31	1/2013	Active-Response	Louisiana	Terrebonne	Trinity Island	LATB04-006-20	LA - Remote	29.0627	-90.6638		Include	No - Comments indicate not response related	0	Unk	0	No - See 'BP Present Comment'
SE-2013-1146855	2013-02-06	2/2013	Active-Response	Alabama	Mobile	Dauphin Island	ALMO1-151	Mobile	30.25	-88.1953		Include	Unk - Not enough info in comments	5	Unk	0	Unk - Response record not found
SE-2013-1148646	2013-02-06	2/2013	Active-Response	Louisiana	Terrebonne	Trinity Island	LATB04-006-20	LA - Remote	29.0642	-90.6622		Include	Unk - Not enough info in comments	0	Unk	0	Unk - Response record not found
SE-2013-1147085	2013-02-06	2/2013	Active-Response	Mississippi	Harrison	Cat Island	MSHR1-034	MS Barrier Island	30.2143	-89.1065		Include	Unk - Not enough info in comments	251	Unk	2	Yes
SE-2013-1148422	2013-02-08	2/2013	Active-Response	Louisiana	Terrebonne	West Timbalier	LATB04-009-10	LA - Remote	29.077	-90.5271		Include	Yes - Comments indicate observation is response related	0	Unk	0	Yes
SE-2013-1147086	2013-02-08	2/2013	Active-Response	Mississippi	Jackson	Horn Island	MSJK1-044	MS Barrier Island	30.2601	-88.6843		Include	Unk - Not enough info in comments	251	Unk	0	Unk - Response record not found
SE-2013-1147087	2013-02-10	2/2013	Active-Response	Mississippi	Harrison	Mainland_Harrison	MSHR3-034	MS Mainland	30.384	-89.0165		Exclude	Unk - Not enough info in comments		Unk	0	Unk - Response record not found
SE-2013-1147600	2013-02-13	2/2013	Active-Response	Alabama	Baldwin	Back Bays	ALBA2-268	Baldwin(backbay)	30.2556	-87.7845		Exclude	Unk - Not enough info in comments	0	Unk	0	Unk - Response record not found
SE-2013-1147094	2013-02-14	2/2013	Active-Response	Louisiana	Lafourche	Fourchon Beach	LALF02-007-10	LA - Private	29.1148	-90.1719		Include	Yes - Comments indicate observation is response related	120	Unk	2	Yes
SE-2013-1147152	2013-02-14	2/2013	Active-Response	Mississippi	Jackson	Petit Bois Island	MSJK2-040	MS Barrier Island	30.2064	-88.4753		Include	Unk - Not enough info in comments	251	Unk	3	Yes
SE-2013-1147595	2013-02-17	2/2013	Active-Response	Alabama	Baldwin	Bon Secour NWR	ALBA1-001	Baldwin (BStoOB)	30.2254	-88.0266		Include	Unk - Not enough info in comments	0	Unk	0	Unk - Response record not found
SE-2013-1147164	2013-02-17	2/2013	Active-Response	Mississippi	Harrison	West Ship Island	MSHR5-010	MS Barrier Island	30.213	-88.9596		Include	Unk - Not enough info in comments	251	Unk	0	Unk - Response record not found
SE-2013-1147175	2013-02-18	2/2013	Active-Response	Louisiana	Plaquemines	Bayou Trouve	LAPL02-002-30	LA - Remote	29.2413	-89.5542		Include	Unk - Not enough info in comments	0	Unk	0	Unk - Response record not found
SE-2013-1147242	2013-02-22	2/2013	Active-Response	Louisiana	Jefferson	Grand Isle	LAJF01-016-30	LA - Public	29.2687	-89.953		Include	Yes - Comments indicate observation is response related	28	Unk	0	Yes
SE-2013-1147601	2013-02-24	2/2013	Active-Response	Alabama	Mobile	Dauphin Island	ALMO1-166	Mobile	30.2412	-88.1222		Include	Unk - Not enough info in comments	5	Unk	3	Yes
SE-2013-1147584	2013-03-02	3/2013	Active-Response	Alabama	Baldwin	Fort Morgan Amenity	ALBA1-060	Baldwin (BStoOB)	30.2397	-87.8685		Include	Unk - Not enough info in comments	16	Unk	0	Unk - Response record not found
SE-2013-1147364	2013-03-04	3/2013	Active-Response	Alabama	Mobile	Dauphin Island	ALMO1-057	Mobile	30.2499	-88.1609		Include	Unk - Not enough info in comments	5	Unk	0	Unk - Response record not found
SE-2013-1147311	2013-03-04	3/2013	Active-Response	Florida	Okaloosa	Okaloosa County	FLOK2-038	FL - Okaloosa	30.3987	-86.3979		Exclude	No - Comments indicate not response related		Unk	0	No - See 'BP Present Comment'
SE-2013-1147354	2013-03-05	3/2013	Active-Response	Louisiana	Lafourche	Fourchon Beach	LALF02-006-20	LA - Private	29.1053	-90.2128		Include	Unk - Not enough info in comments	120	Unk	1	Yes
SE-2013-1147363	2013-03-09	3/2013	Active-Response	Alabama	Mobile	Dauphin Island	ALMO1-153	Mobile	30.2511	-88.202		Include	Unk - Not enough info in comments	5	Unk	0	Unk - Response record not found
SE-2013-1147563	2013-03-09	3/2013	Active-Response	Mississippi	Harrison	West Ship Island	MSHR5-002	MS Barrier Island	30.2081	-88.9722		Include	Unk - Not enough info in comments	251	Unk	0	Unk - Response record not found
SE-2013-1147950	2013-03-10	3/2013	Active-Response	Louisiana	Jefferson	Grand Isle	LAJF01-015-20	LA - Public	29.26	-89.97		Include	Unk - Not enough info in comments	28	Unk	0	Unk - Response record not found
SE-2013-1147564	2013-03-10	3/2013	Active-Response	Mississippi	Harrison	Mainland_Harrison	MSHR3-002	MS Mainland	30.3429	-89.1528		Exclude	Unk - Not enough info in comments	10	Unk	0	Unk - Response record not found
SE-2013-1147355	2013-03-11	3/2013	No Response	Louisiana	Orleans	Orleans Parish	LAOR01-002-30	LA - NonResponse	30.1342	-89.7575		Exclude	NA - Not Active Response	NA	NA	NA	NA
SE-2013-1147949	2013-03-11	3/2013	Active-Response	Louisiana	Jefferson	Elmer's Island	LAJF01-001-10	LA - Private	29.1786	-90.0694		Include	Yes - Comments indicate observation is response related		Unk	4	Yes
SE-2013-1147562	2013-03-15	3/2013	Active-Response	Mississippi	Hancock	Mainland_Hancock	MSHA1-050	MS Mainland	30.2653	-89.3894		Exclude	Unk - Not enough info in comments	10	Unk	0	Unk - Response record not found
SE-2013-1147567	2013-03-16	3/2013	Active-Response	Louisiana	Plaquemines	Bayou Trouve	LAPL02-002-30	LA - Remote	29.241	-89.552		Include	No - Comments indicate not response related	0	Unk	0	No - See 'BP Present Comment'
SE-2013-1147936	2013-03-16	3/2013	Active-Response	Mississippi	Jackson	Mainland_Jackson	MSHR4-051	MS Mainland	30.4009	-88.8209		Exclude	Unk - Not enough info in comments	10	Unk	0	Unk - Response record not found
SE-2013-1147935	2013-03-16	3/2013	Active-Response	Mississippi	Jackson	Mainland_Jackson	MSJK3-023	MS Mainland	30.362	-88.6659		Exclude	Unk - Not enough info in comments	10	Unk	0	Unk - Response record not found
SE-2013-1147617	2013-03-16	3/2013	Active-Response	Mississippi	Harrison	Mainland_Harrison	MSHR3-042	MS Mainland	30.3911	-88.9657		Exclude	Unk - Not enough info in comments	10	Unk	0	Unk - Response record not found
SE-2013-1147602	2013-03-17	3/2013	Active-Response	Alabama	Baldwin	Fort Morgan Amenity	ALBA1-061	Baldwin (BStoOB)	30.2407	-87.874		Include	Unk - Not enough info in comments	16	Unk	0	Unk - Response record not found
SE-2013-1147618	2013-03-17	3/2013	Active-Response	Mississippi	Harrison	Mainland_Harrison	MSHR4-008	MS Mainland	30.3918	-88.8857		Exclude	Unk - Not enough info in comments	10	Unk	0	Unk - Response record not found
SE-2013-1153247	2013-03-17	3/2013	No Response	Louisiana	St Tammany	St. Tammany Parish	LAST-01-023-10	LA - NonResponse	30.2243	-89.8349		Exclude	NA - Not Active Response	NA	NA	NA	NA
SE-2013-1147568	2013-03-18	3/2013	Active-Response	Louisiana	Jefferson	Grand Terre I	LAJF01-017-10	LA - Remote	29.2801	-89.9294		Include	Yes - Comments indicate observation is response related	28	Unk	1	Yes
SE-2013-1147574	2013-03-19	3/2013	Active-Response	Mississippi	Harrison	Cat Island	MSHR1-091	MS Barrier Island	30.2301	-89.1051		Include	Unk - Not enough info in comments	251	Unk	0	Unk - Response record not found
SE-2013-1147593	2013-03-21	3/2013	Active-Response	Alabama	Baldwin	Bon Secour NWR	ALBA1-136a	Baldwin (BStoOB)	30.2295	-88.0254		Include	Unk - Not enough info in comments	16	Unk	0	Unk - Response record not found
SE-2013-1147983	2013-03-21	3/2013	Active-Response	Louisiana	St. Bernard	St. Bernard Parish	LASB04-014-20	LA - Remote	29.8284	-89.4236		Include	No - Comments indicate not response related	0	Unk	0	No - See 'BP Present Comment'
SE-2013-1148025	2013-03-22	3/2013	Active-Response	Florida	Okaloosa	Okaloosa County	FLOK2-035	FL - Okaloosa	30.4532	-86.4188		Exclude	No - Comments indicate not response related		Unk	0	No - See 'BP Present Comment'
SE-2013-1148378	2013-03-22	3/2013	Active-Response	Louisiana	Jefferson	Grand Isle	LAJF01-016-50	LA - Public	29.2597	-89.9661		Include	Unk - Not enough info in comments		Unk	0	Unk - Response record not found
SE-2013-1147623	2013-03-23	3/2013	Active-Response	Mississippi	Hancock	Mainland_Hancock	MSHA1-038	MS Mainland	30.2539	-89.4201		Exclude	Unk - Not enough info in comments	10	Unk	0	Unk - Response record not found
SE-2013-1148003	2013-03-24	3/2013	Active-Response	Louisiana	Jefferson	Grand Isle	LAJF01-016-10	LA - Public	29.2563	-89.9528		Include	No - Comments indicate not response related		Unk	0	No - See 'BP Present Comment'
SE-2013-1148001	2013-03-24	3/2013	Active-Response	Mississippi	Hancock	Mainland_Hancock	MSHR2-006	MS Mainland	30.2826	-89.3677		Exclude	Unk - Not enough info in comments		Unk	0	Unk - Response record not found
SE-2013-1148002	2013-03-25	3/2013	Active-Response	Louisiana	Jefferson	Grand Isle	LAJF01-010-10	LA - Public	29.2397	-89.9783		Include	Unk - Not enough info in comments		Unk	3	Yes
SE-2013-1148650	2013-03-26	3/2013	No Response	Louisiana	Tangipahoa	St. Tammany Parish	NA - Lake Pontchartrain	LA - NonResponse	30.3034	-90.3481		Exclude	NA - Not Active Response	NA	NA	NA	NA
SE-2013-1148027	2013-03-27	3/2013	Active-Response	Florida	Walton	Walton County - 2	FLWA2-006	FL - Walton	30.3787	-86.1423		Exclude	No - Comments indicate not response related		Unk	0	No - See 'BP Present Comment'
SE-2013-1148004	2013-03-29	3/2013	Active-Response	Louisiana	Orleans	Orleans Parish	LAOR01-002-10	LA - Remote	30.1654	-89.7361		Include	No - Comments indicate not response related	0	Unk	0	No - See 'BP Present Comment'
SE-2013-1147717	2013-03-30	3/2013	Active-Response	Alabama	Baldwin	Gulf Shores Amenity	ALBA2-014	Baldwin (BStoOB)	30.242	-87.7239		Include	Unk - Not enough info in comments		Unk	0	Unk - Response record not found
SE-2013-1148028	2013-03-30	3/2013	Active-Response	Florida	Escambia	Escambia County	FLES3-035	FL - Escambia	30.3873	-86.9967		Exclude	Unk - Not enough info in comments		Unk	0	Unk - Response record not found
SE-2013-1148006	2013-03-30	3/2013	Active-Response	Louisiana	St. Bernard	St. Bernard Parish	LASB08-016-10	LA - Remote	30.1464	-89.4249		Include	Unk - Not enough info in comments		Unk	0	Unk - Response record not found
SE-2013-1148008	2013-03-31	3/2013	Active-Response	Louisiana	Plaquemines	Bayou Trouve	LAPL02-002-30	LA - Remote	29.2393	-89.5482		Include	No - Comments indicate not response related		Unk	0	No - See 'BP Present Comment'
SE-2013-1148046	2013-03-31	3/2013	Active-Response	Mississippi	Harrison	Mainland_Harrison	MSHR2-063	MS Mainland	30.3087	-89.2618		Exclude	Unk - Not enough info in comments		Unk	0	Unk - Response record not found
SE-2013-1148005	2013-04-01	4/2013	Active-Response	Louisiana	St. Bernard	St. Bernard Parish	LASB09-008-10	LA - Remote	30.0547	-89.7715		Include	Unk - Not enough info in comments	0	Unk	0	Unk - Response record not found
SE-2013-1148084	2013-04-01	4/2013	Active-Response	Mississippi	Jackson	Horn Island	MSJK1-034	MS Barrier Island	30.2289	-88.6179		Include	Unk - Not enough info in comments	0	Unk	2	Yes
SE-2013-1148080	2013-04-02	4/2013	Active-Response	Louisiana	Terrebonne	West Timbalier	LATB04-008-20	LA - Remote	29.0877	-90.5397		Include	Yes - Comments indicate observation is response related	0	Unk	0	Yes
SE-2013-1148017	2013-04-03	4/2013	Active-Response	Louisiana	Plaquemines	Grand Terre II	LAPL01-007-10	LA - Remote	29.3131	-89.8615		Include	Yes - Comments indicate observation is response related		Unk	0	Yes
SE-2013-1152200	2013-04-04	4/2013	Active-Response	Louisiana	St. Bernard	St. Bernard Parish	LASB03-002-10	LA - Remote	29.6529	-89.4422		Include	No - Comments indicate not response related	0	Unk	0	No - See 'BP Present Comment'
SE-2013-1147962	2013-04-04	4/2013	Active-Response	Louisiana	Jefferson	Grand Isle	LAJF01-016-10	LA - Public	29.2528	-89.9564		Include	No - Comments indicate not response related	0	Unk	0	No - See 'BP Present Comment'
SE-2013-1148007	2013-04-05	4/2013	Active-Response	Louisiana	Lafourche	Fourchon Beach	LALF02-007-10	LA - Private	29.1148	-90.172		Include	Unk - Not enough info in comments	57	Unk	2	Yes
SE-2013-1148085	2013-04-05	4/2013	Active-Response	Louisiana	Lafourche	Fourchon Beach	LALF02-007-10	LA - Private	29.107	-90.1825		Include	Unk - Not enough info in comments	57	Unk	2	Yes
SE-2013-1148087	2013-04-05	4/2013	Active-Response	Louisiana	Jefferson	Grand Isle	LAJF01-016-30	LA - Public	29.27	-89.9553		Include	Yes - Comments indicate observation is response related	0	Unk	0	Yes
SE-2013-1148128	2013-04-05	4/2013	Active-Response	Mississippi	Harrison	Mainland_Harrison	MSHR2-068	MS Mainland	30.3138	-89.2433		Exclude	Unk - Not enough info in comments	0	Unk	0	Unk - Response record not found
SE-2013-1148148	2013-04-05	4/2013	Active-Response	Mississippi	Harrison	Mainland_Harrison	MSHR4-065	MS Mainland	30.4119	-88.9055		Exclude	Unk - Not enough info in comments	0	Unk	0	Unk - Response record not found
SE-2013-1148651	2013-04-06	4/2013	No Response	Louisiana	Jefferson	St. Tammany Parish	LAST01-042-10	LA - NonResponse	30.0368	-90.2276		Exclude	NA - Not Active Response	NA	NA	NA	NA
SE-2013-1147851	2013-04-07	4/2013	Active-Response	Alabama	Baldwin	Back Bays	ALBA3-076	Baldwin(backbay)	30.3565	-87.8315		Exclude	Unk - Not enough info in comments		Unk	0	Unk - Response record not found
SE-2013-1148031	2013-04-08	4/2013	Active-Response	Florida	Escambia	Escambia County	FLES1-051	FL - Escambia	30.3138	-87.4492		Exclude	Unk - Not enough info in comments		Unk	0	Unk - Response record not found
SE-2013-1148091	2013-04-08	4/2013	Active-Response	Louisiana	Lafourche	Lafourche Parish	LALF02-031-20	LA - Remote	29.254	-90.2243		Include	Unk - Not enough info in comments	0	Unk	0	Unk - Response record not found
SE-2013-1147963	2013-04-08	4/2013	Active-Response	Louisiana	Jefferson	Grand Isle	LAJF01-016-10	LA - Public	29.2587	-89.9501		Include	Unk - Not enough info in comments	0	Unk	1	Yes
SE-2013-1148373	2013-04-08	4/2013	No Response	Louisiana	St Tammany	St. Tammany Parish	LAST01-023-10	LA - NonResponse	30.2246	-89.8474		Exclude	NA - Not Active Response	NA	NA	NA	NA
SE-2013-1148645	2013-04-08	4/2013	No Response	Louisiana	St Tammany	St. Tammany Parish	LAOR01-003-10	LA - NonResponse	30.1674	-89.715		Exclude	NA - Not Active Response	NA	NA	NA	NA
SE-2013-1148009	2013-04-09	4/2013	No Response	Louisiana	St Tammany	St. Tammany Parish	LAST01-001-10	LA - NonResponse	30.1884	-89.7596		Exclude	NA - Not Active Response	NA	NA	NA	NA
SE-2013-1148016	2013-04-10	4/2013	No Response	Louisiana	St. Tammany	St. Tammany Parish	LAST01-042-10	LA - NonResponse	30.0404	-90.0194		Exclude	NA - Not Active Response	NA	NA	NA	NA
SE-2013-1147929	2013-04-11	4/2013	Active-Response	Alabama	Baldwin	Baldwin County	ALBA3-022	Baldwin(backbay)	30.6059	-87.9125		Exclude	Unk - Not enough info in comments		Unk	0	Unk - Response record not found
SE-2013-1147928	2013-04-12	4/2013	Active-Response	Alabama	Baldwin	Fort Morgan Amenity	ALBA1-053	Baldwin (BStoOB)	30.2472	-87.841		Include	Unk - Not enough info in comments		Unk	0	Unk - Response record not found
SE-2013-1148089	2013-04-16	4/2013	Active-Response	Louisiana	Plaquemines	Grand Terre II	LAPL01-006-20	LA - Remote	29.3175	-89.8817		Include	Unk - Not enough info in comments	0	Unk	0	Unk - Response record not found
SE-2013-1148010	2013-04-17	4/2013	Active-Response	Louisiana	Jefferson	Grand Isle	LAJF01-009-10	LA - Public	29.222	-90.0105		Include	Yes - Comments indicate observation is response related	0	Unk	2	Yes
SE-2013-1148090	2013-04-17	4/2013	Active-Response	Louisiana	Jefferson	Grand Terre I	LAJF01-024-10	LA - Remote	29.283	-89.9246		Include	Yes - Comments indicate observation is response related	0	Unk	0	Yes
SE-2013-1148088	2013-04-17	4/2013	Active-Response	Louisiana	Jefferson	Grand Isle	LAJF01-016-10	LA - Public	29.2543	-89.9541		Include	Unk - Not enough info in comments	0	Unk	1	Yes
SE-2013-1148140	2013-04-18	4/2013	Active-Response	Mississippi	Jackson	Mainland_Jackson	MSJK4-026	MS Mainland	30.3439	-88.5638		Exclude	Unk - Not enough info in comments	0	Unk	0	Unk - Response record not found
SE-2013-1148011	2013-04-20	4/2013	Active-Response	Louisiana	Lafourche	Fourchon Beach	LALF02-006-20	LA - Private	29.1033	-90.2161		Include	Unk - Not enough info in comments	57	Unk	0	Unk - Response record not found
SE-2013-1148146	2013-04-22	4/2013	Active-Response	Mississippi	Harrison	Mainland_Harrison	MSHR3-042	MS Mainland	30.3911	-88.9668		Exclude	Unk - Not enough info in comments		Unk	0	Unk - Response record not found
SE-2013-1148096	2013-04-23	4/2013	No Response	Louisiana	St. Tammany	St. Tammany Parish	LAST01-042-10	LA - NonResponse	30.0222	-90.1746		Exclude	NA - Not Active Response	NA	NA	NA	NA
SE-2013-1148141	2013-04-23	4/2013	Active-Response	Louisiana	Plaquemines	Chaland/Bay la Mer	LAPL01-003-10	LA - Remote	29.311	-89.7664		Include	Yes - Comments indicate observation is response related	0	Unk	9	Yes
SE-2013-1148147	2013-04-25	4/2013	Active-Response	Mississippi	Jackson	Mainland_Jackson	MSHR4-043	MS Mainland	30.4074	-88.8472		Exclude	No - Comments indicate not response related		Unk	0	No - See 'BP Present Comment'
SE-2013-1148126	2013-04-26	4/2013	Active-Response	Alabama	Mobile	Mobile County	ALMO4-002	Mobile	30.439	-88.1058		Include	Unk - Not enough info in comments	0	Unk	0	Unk - Response record not found
SE-2013-1148139	2013-04-26	4/2013	Active-Response	Mississippi	Harrison	Mainland_Harrison	MSHR2-058	MS Mainland	30.3034	-89.288		Exclude	Unk - Not enough info in comments	0	Unk	0	Unk - Response record not found
SE-2013-1148143	2013-04-27	4/2013	No Response	Louisiana	St. Tammany	St. Tammany Parish	LAST01-011-10	LA - NonResponse	30.0593	-89.9672		Exclude	NA - Not Active Response	NA	NA	NA	NA
SE-2013-1148161	2013-04-27	4/2013	Active-Response	Mississippi	Hancock	St. Tammany Parish	MSHR2-013	MS Mainland	30.3003	-89.3331		Exclude	Unk - Not enough info in comments	0	Unk	0	Unk - Response record not found
SE-2013-1148162	2013-04-27	4/2013	Active-Response	Mississippi	Harrison	St. Tammany Parish	MSHR3-034	MS Mainland	30.3836	-89.0181		Exclude	Unk - Not enough info in comments	0	Unk	0	Unk - Response record not found
SE-2013-1148377	2013-04-29	4/2013	Active-Response	Louisiana	Orleans	St. Tammany Parish	LAOR01-012-10	LA - Remote	30.1189	-89.7254		Include	Unk - Not enough info in comments	0	Unk	0	Unk - Response record not found
SE-2013-1148132	2013-04-29	4/2013	Active-Response	Louisiana	Jefferson	St. Tammany Parish	LAJF01-005-10	LA - Public	29.216	-90.0205		Include	Unk - Not enough info in comments	0	Unk	0	Unk - Response record not found
SE-2013-1148133	2013-04-29	4/2013	Active-Response	Louisiana	Lafourche	St. Tammany Parish	LALF02-014-10	LA - Private	29.1558	-90.106		Include	Yes - Comments indicate observation is response related	57	Unk	2	Yes
SE-2013-1148163	2013-04-29	4/2013	Active-Response	Mississippi	Harrison	St. Tammany Parish	MSHR2-064	MS Mainland	30.3106	-89.2556		Exclude	Unk - Not enough info in comments	0	Unk	0	Unk - Response record not found
SE-2013-1148279	2013-04-29	4/2013	No Response	Louisiana	St Tammany	St. Tammany Parish	LAST01-001-10	LA - NonResponse	30.1768	-89.7532		Exclude	NA - Not Active Response	NA	NA	NA	NA
SE-2013-1148361	2013-04-29	4/2013	No Response	Louisiana	St Tammany	St. Tammany Parish	LAST01-001-10	LA - NonResponse	30.202	-89.7745		Exclude	NA - Not Active Response	NA	NA	NA	NA
SE-2013-1148144	2013-04-30	4/2013	Active-Response	Louisiana	Orleans	St. Tammany Parish	LAOR01-012-10	LA - Remote	30.0655	-89.7882		Include	Unk - Not enough info in comments	0	Unk	0	Unk - Response record not found
SE-2013-1148278	2013-04-30	4/2013	Active-Response	Louisiana	Lafourche	St. Tammany Parish	LALF02-014-10	LA - Private	29.1524	-90.1109		Include	Unk - Not enough info in comments	57	Unk	2	Yes
SE-2013-1148641	2013-05-08	5/2013	Active-Response	Louisiana	St. Tammany	St. Tammany Parish	LAST01-011-10	LA - Remote	30.1289	-89.8959		Include	Unk - Not enough info in comments	0	Unk	0	Unk - Response record not found
SE-2013-1148277	2013-05-09	5/2013	Active-Response	Louisiana	Jefferson	St. Tammany Parish	LAJF01-004-40	LA - Private	29.1886	-90.0508		Include	Yes - Comments indicate observation is response related	49	Unk	0	Yes
SE-2013-1148644	2013-05-11	5/2013	Active-Response	Louisiana	Jefferson	St. Tammany Parish	LAJF01-010-10	LA - Public	29.2427	-89.9726		Include	Yes - Comments indicate observation is response related		Unk	0	Yes
SE-2013-1148276	2013-05-13	5/2013	Active-Response	Alabama	Mobile	St. Tammany Parish	ALMO1-070	Mobile	30.237	-88.0531		Include	No - Comments indicate not response related	0	Unk	0	No - See 'BP Present Comment'
SE-2013-1148427	2013-05-13	5/2013	Post-RADC	Mississippi	Harrison	St. Tammany Parish	MSHR1-039	MS Barrier Island	30.2085	-89.0904		Include	NA - Not Active Response	NA	NA	NA	NA
SE-2013-1151971	2013-05-14	5/2013	Active-Response	Louisiana	St. Bernard	St. Tammany Parish	LASB03-041-10	LA - Remote	29.8221	-89.594		Include	No - Comments indicate not response related	0	Unk	0	No - See 'BP Present Comment'
SE-2013-1151960	2013-05-14	5/2013	Active-Response	Louisiana	St. Bernard	St. Tammany Parish	LASB08-018-10	LA - Remote	30.1314	-89.4444		Include	Unk - Not enough info in comments	0	Unk	0	Unk - Response record not found
SE-2013-1148358	2013-05-14	5/2013	Active-Response	Louisiana	Plaquemines	St. Tammany Parish	LAPL02-006-30	LA - Remote	29.2515	-89.5963		Include	No - Comments indicate not response related	0	Unk	0	No - See 'BP Present Comment'
SE-2013-1150371	2013-05-14	5/2013	Active-Response	Louisiana	Lafourche	St. Tammany Parish	LALF02-006-10	LA - Private	29.098	-90.1984		Include	Unk - Not enough info in comments	57	Unk	0	Unk - Response record not found
SE-2013-1148403	2013-05-17	5/2013	Active-Response	Alabama	Mobile	St. Tammany Parish	ALMO1-158	Mobile	30.2279	-88.1136		Include	Unk - Not enough info in comments		Unk	0	Unk - Response record not found
SE-2013-1148383	2013-05-17	5/2013	Active-Response	Louisiana	Jefferson	St. Tammany Parish	LAJF01-005-10	LA - Public	29.218	-90.0171		Include	Unk - Not enough info in comments		Unk	0	Unk - Response record not found
SE-2013-1157017	2013-05-19	5/2013	Active-Response	Louisiana	Jefferson	St. Tammany Parish	LAJF01-001-10	LA - Private	29.1745	-90.0764		Include	Unk - Not enough info in comments		Unk	0	Unk - Response record not found
SE-2013-1148428	2013-05-19	5/2013	Post-RADC	Mississippi	Hancock	St. Tammany Parish	MSHR2-009	MS Mainland	30.2896	-89.3551		Exclude	NA - Not Active Response	NA	NA	NA	NA
SE-2013-1151821	2013-05-20	5/2013	Active-Response	Louisiana	Orleans	St. Tammany Parish	LAOR01-004-10	LA - Remote	30.1642	-89.668		Include	Unk - Not enough info in comments		Unk	0	Unk - Response record not found
SE-2013-1153213	2013-05-20	5/2013	Active-Response	Louisiana	Jefferson	St. Tammany Parish	LAJF01-009-10	LA - Public	29.2214	-90.0115		Include	No - Comments indicate not response related		Unk	0	No - See 'BP Present Comment'
SE-2013-1148697	2013-05-23	5/2013	Post-RADC	Mississippi	Harrison	St. Tammany Parish	MSHR2-051	MS Mainland	30.3164	-89.2902		Exclude	NA - Not Active Response	NA	NA	NA	NA
SE-2013-1148601	2013-05-27	5/2013	Active-Response	Alabama	Baldwin	St. Tammany Parish	ALBA1-007	Baldwin (BStoOB)	30.2279	-87.9868		Include	Unk - Not enough info in comments		Unk	0	Unk - Response record not found
SE-2013-1151820	2013-05-27	5/2013	Active-Response	Louisiana	Jefferson	St. Tammany Parish	LAJF01-016-10	LA - Public	29.2502	-89.9582		Include	Unk - Not enough info in comments		Unk	0	Unk - Response record not found
SE-2013-1148643	2013-05-28	5/2013	Active-Response	Louisiana	Jefferson	St. Tammany Parish	LAJF01-010-15	LA - Public	29.2302	-89.9948		Include	Yes - Comments indicate observation is response related		Unk	2	Yes
SE-2013-1150372	2013-06-05	6/2013	Active-Response	Louisiana	Jefferson	St. Tammany Parish	LAJF01-004-10	LA - Public	29.2044	-90.0353		Include	Unk - Not enough info in comments		Unk	2	Yes
SE-2013-1150373	2013-06-05	6/2013	Active-Response	Louisiana	Jefferson	St. Tammany Parish	LAJF01-009-10	LA - Public	29.2225	-90.01		Include	Yes - Comments indicate observation is response related		Unk	2	Yes
SE-2013-1153227	2013-06-13	6/2013	Active-Response	Louisiana	Jefferson	St. Tammany Parish	LAJF01-017-10	LA - Remote	29.2778	-89.9341		Include	Unk - Not enough info in comments		Unk	0	Unk - Response record not found
SE-2013-1149092	2013-06-18	6/2013	Post-RADC	Mississippi	Jackson	St. Tammany Parish	MSJK4-010	MS Mainland	30.3713	-88.5611		Exclude	NA - Not Active Response	NA	NA	NA	NA
SE-2013-1150374	2013-06-19	6/2013	Active-Response	Louisiana	Jefferson	St. Tammany Parish	LAJF01-010-30	LA - Private	29.2437	-89.9911		Include	Yes - Comments indicate observation is response related		Unk	0	Yes
SE-2013-1148964	2013-06-20	6/2013	Active-Response	Louisiana	Jefferson	St. Tammany Parish	LAJF01-032-10	LA - Remote	29.3507	-90.0285		Include	Unk - Not enough info in comments	66	Unk	0	Unk - Response record not found
SE-2013-1148860	2013-06-21	6/2013	Post-RADC	Alabama	Baldwin	St. Tammany Parish	ALMO4-034	Baldwin(backbay)	30.5811	-88.0684		Exclude	NA - Not Active Response	NA	NA	NA	NA
SE-2013-1151810	2013-07-26	7/2013	Post-RADC	Mississippi	Harrison	St. Tammany Parish	MSHR4-024	MS Mainland	30.3219	-88.8938		Exclude	NA - Not Active Response	NA	NA	NA	NA
SE-2013-1149704	2013-07-28	7/2013	Post-RADC	Mississippi	Jackson	St. Tammany Parish	MSJK3-007	MS Mainland	30.348	-88.777		Exclude	NA - Not Active Response	NA	NA	NA	NA
SE-2013-1149736	2013-07-30	7/2013	Post-RADC	Mississippi	Jackson	St. Tammany Parish	MSJK3-007	MS Mainland	30.3602	-88.7636		Exclude	NA - Not Active Response	NA	NA	NA	NA
SE-2013-1149712	2013-08-05	8/2013	Post-RADC	Alabama	Baldwin	St. Tammany Parish	ALBA1-024	Baldwin (BStoOB)	30.2305	-87.8978		Include	NA - Not Active Response	NA	NA	NA	NA
SE-2013-1156008	2013-08-13	8/2013	Active-Response	Louisiana	Plaquemines	St. Tammany Parish	LAPL01-008-10	LA - Remote	29.3243	-89.8261		Include	Unk - Not enough info in comments		Unk	0	Unk - Response record not found
SE-2013-1153204	2013-08-21	8/2013	Active-Response	Louisiana	Jefferson	St. Tammany Parish	LAJF01-009-10	LA - Public	29.2229	-90.0088		Include	Unk - Not enough info in comments		Unk	0	Unk - Response record not found
SE-2013-1151947	2013-09-04	9/2013	Active-Response	Louisiana	Plaquemines	St. Tammany Parish	LAPL02-002-10	LA - Remote	29.2351	-89.5325		Include	No - Comments indicate not response related		Unk	0	No - See 'BP Present Comment'
SE-2013-1157082	2013-09-04	9/2013	Active-Response	Louisiana	Plaquemines	St. Tammany Parish	LAPL02-002-10	LA - Remote	29.2364	-89.5373		Include	No - Comments indicate not response related		Unk	0	No - See 'BP Present Comment'
SE-2013-1153203	2013-09-24	9/2013	Active-Response	Louisiana	Jefferson	St. Tammany Parish	LAJF01-010-10	LA - Public	29.238	-89.9813		Include	Unk - Not enough info in comments		Unk	3	Yes
SE-2013-1159144	2013-10-01	10/2013	Active-Response	Louisiana	Jefferson	St. Tammany Parish	LAJF01-015-30	LA - Public	29.2554	-89.9725		Include	Unk - Not enough info in comments		Unk	0	Unk - Response record not found
SE-2013-1152061	2013-10-17	10/2013	Post-RADC	Alabama	Baldwin	St. Tammany Parish	ALBA2-048	Baldwin (BStoOB)	30.2707	-87.5664		Include	NA - Not Active Response	NA	NA	NA	NA
SE-2013-1152062	2013-10-18	10/2013	Post-RADC	Alabama	Mobile	St. Tammany Parish	ALMO1-154	Mobile	30.2418	-88.1252		Include	NA - Not Active Response	NA	NA	NA	NA
SE-2013-1151973	2013-10-21	10/2013	Active-Response	Louisiana	Plaquemines	St. Tammany Parish	LAPL01-030-20	LA - Remote	29.4333	-89.8115		Include	Yes - Comments indicate observation is response related		Unk	1	Yes
SE-2013-1158488	2013-10-23	10/2013	Active-Response	Louisiana	Terrebonne	St. Tammany Parish	LATB04-044-10	LA - Remote	29.2923	-90.6016		Include	Unk - Not enough info in comments		Unk	0	Unk - Response record not found
SE-2013-1157088	2013-11-25	11/2013	Active-Response	Louisiana	Jefferson	St. Tammany Parish	LAJF01-033-50	LA - Remote	29.351	-89.9842		Include	Unk - Not enough info in comments		Unk	0	Unk - Response record not found
SE-2013-1157086	2013-12-01	12/2013	Active-Response	Louisiana	Jefferson	St. Tammany Parish	LAJF01-010-15	LA - Public	29.2284	-89.9985		Include	Unk - Not enough info in comments		Unk	0	Unk - Response record not found
SE-2013-1154874	2013-12-04	12/2013	Active-Response	Louisiana	Terrebonne	St. Tammany Parish	LATB04-010-10	LA - Remote	29.0666	-90.4919		Include	Yes - Comments indicate observation is response related		Unk	0	Yes
SE-2013-1153108	2013-12-04	12/2013	Post-RADC	Mississippi	Harrison	St. Tammany Parish	MSHR3-024	MS Mainland	30.3692	-89.079		Exclude	NA - Not Active Response	NA	NA	NA	NA
SE-2013-1155401	2013-12-16	12/2013	Active-Response	Louisiana	Plaquemines	St. Tammany Parish	LAPL01-044-20	LA - Remote	29.4863	-89.7495		Include	Unk - Not enough info in comments		Unk	0	Unk - Response record not found
SE-2013-1154928	2013-12-20	12/2013	Post-RADC	Florida	Santa Rosa	St. Tammany Parish	FLES3-025	FL - Santa Rosa	30.3778	-86.8733		Exclude	NA - Not Active Response	NA	NA	NA	NA
SE-2013-1154746	2013-12-20	12/2013	Active-Response	Louisiana	Jefferson	St. Tammany Parish	LAJF01-010-10	LA - Public	29.2327	-89.9901		Include	Yes - Comments indicate observation is response related		Unk	7	Yes
SE-2013-1157087	2013-12-21	12/2013	Active-Response	Louisiana	Jefferson	St. Tammany Parish	LAJF01-010-10	LA - Public	29.2421	-89.9739		Include	Unk - Not enough info in comments		Unk	0	Unk - Response record not found
SE-2013-1159264	2013-12-26	12/2013	Active-Response	Louisiana	Lafourche	St. Tammany Parish	LALF02-013-20	LA - Private	29.1291	-90.1491		Include	Yes - Comments indicate observation is response related		Unk	0	Yes
SE-2013-1157079	2013-12-27	12/2013	Active-Response	Louisiana	Plaquemines	St. Tammany Parish	LAPL01-002-10	LA - Remote	29.3086	-89.8699		Include	Yes - Comments indicate observation is response related		Unk	4	Yes
SE-2014-1155137	2014-01-08	1/2014	Post-RADC	Florida	Walton	St. Tammany Parish	FLWA1-021	FL - Walton	30.4865	-86.2522		Exclude	NA - Not Active Response	NA	NA	NA	NA
SE-2014-1157019	2014-01-10	1/2014	Active-Response	Louisiana	Lafourche	St. Tammany Parish	LALF02-018-10	LA - Private	29.1632	-90.0953		Include	Yes - Comments indicate observation is response related		Unk	0	Yes
SE-2014-1157029	2014-01-12	1/2014	Post-RADC	Louisiana	Plaquemines	St. Tammany Parish	LAPL02-007-60	LA - Remote	29.2583	-89.5784		Include	NA - Not Active Response	NA	NA	NA	NA
SE-2014-1156000	2014-01-12	1/2014	Post-RADC	Louisiana	St. Bernard	St. Tammany Parish	LASB02-004-30	LA - Remote	29.9693	-88.8235		Include	NA - Not Active Response	NA	NA	NA	NA
SE-2014-1154916	2014-01-13	1/2014	Active-Response	Louisiana	Jefferson	St. Tammany Parish	LAJF01-009-10	LA - Public	29.222	-90.0104		Include	Unk - Not enough info in comments		Unk	0	Unk - Response record not found
SE-2014-1155143	2014-01-14	1/2014	Post-RADC	Alabama	Mobile	St. Tammany Parish	ALMO1-071	Mobile	30.2504	-88.0758		Include	NA - Not Active Response	NA	NA	NA	NA
SE-2014-1157026	2014-01-16	1/2014	Active-Response	Louisiana	Jefferson	St. Tammany Parish	LAJF01-004-40	LA - Private	29.1919	-90.0473		Include	Yes - Comments indicate observation is response related		Unk	1	Yes
SE-2014-1155398	2014-01-18	1/2014	Active-Response	Louisiana	Lafourche	St. Tammany Parish	LALF02-006-20	LA - Private	29.1064	-90.2107		Include	Unk - Not enough info in comments		Unk	0	Unk - Response record not found
SE-2014-1155374	2014-01-20	1/2014	Post-RADC	Louisiana	Jefferson	St. Tammany Parish	LAJF01-024-10	LA - Remote	29.2924	-89.9084		Include	NA - Not Active Response	NA	NA	NA	NA
SE-2014-1155400	2014-01-21	1/2014	Active-Response	Louisiana	Jefferson	St. Tammany Parish	LAJF01-001-10	LA - Private	29.1721	-90.0803		Include	Yes - Comments indicate observation is response related		Unk	1	Yes
SE-2014-1155397	2014-01-27	1/2014	Active-Response	Louisiana	Jefferson	St. Tammany Parish	LAJF01-011-10	LA - Public	29.2488	-89.9599		Include	Yes - Comments indicate observation is response related		Unk	17	Yes
SE-2014-1156772	2014-02-01	2/2014	Post-RADC	Louisiana	Plaquemines	St. Tammany Parish	LAPL07-001-20	LA - Remote	28.986	-89.1645		Include	NA - Not Active Response	NA	NA	NA	NA
SE-2014-1169406	2014-02-01	2/2014	Post-RADC	Louisiana	Plaquemines	St. Tammany Parish	LAPL07-001-20	LA - Remote	28.9855	-89.1667		Include	NA - Not Active Response	NA	NA	NA	NA
SE-2014-1155399	2014-02-03	2/2014	Post-RADC	Louisiana	Plaquemines	St. Tammany Parish	LAPL01-044-20	LA - Remote	29.5064	-89.7459		Include	NA - Not Active Response	NA	NA	NA	NA
SE-2014-1157023	2014-02-07	2/2014	Active-Response	Louisiana	Jefferson	St. Tammany Parish	LAJF01-001-10	LA - Private	29.1717	-90.0812		Include	Yes - Comments indicate observation is response related		Unk	3	Yes
SE-2014-1155420	2014-02-08	2/2014	Post-RADC	Mississippi	Jackson	St. Tammany Parish	MSJK1-040	MS Barrier Island	30.2343	-88.6557		Include	NA - Not Active Response	NA	NA	NA	NA
SE-2014-1155600	2014-02-09	2/2014	Post-RADC	Florida	Escambia	St. Tammany Parish	FLES2-165	FL - Escambia	30.4079	-87.1881		Exclude	NA - Not Active Response	NA	NA	NA	NA
SE-2014-1158492	2014-02-09	2/2014	Active-Response	Louisiana	Lafourche	St. Tammany Parish	LALF02-013-20	LA - Private	29.1293	-90.1487		Include	Unk - Not enough info in comments		Unk	0	Unk - Response record not found
SE-2014-1155423	2014-02-10	2/2014	Post-RADC	Alabama	Mobile	St. Tammany Parish	ALMO3-092	Mobile	30.3177	-88.1372		Include	NA - Not Active Response	NA	NA	NA	NA
SE-2014-1155599	2014-02-15	2/2014	Post-RADC	Florida	Okaloosa	St. Tammany Parish	FLOK2-028	FL - Okaloosa	30.4079	-86.4677		Exclude	NA - Not Active Response	NA	NA	NA	NA
SE-2014-1158495	2014-02-17	2/2014	Post-RADC	Louisiana	Jefferson	St. Tammany Parish	LAJF01-016-20	LA - Remote	29.276	-89.9378		Include	NA - Not Active Response	NA	NA	NA	NA
SE-2014-1155577	2014-02-18	2/2014	Post-RADC	Alabama	Baldwin	St. Tammany Parish	ALBA2-034	Baldwin (BStoOB)	30.2556	-87.6326		Include	NA - Not Active Response	NA	NA	NA	NA
SE-2014-1158510	2014-02-19	2/2014	Post-RADC	Louisiana	Terrebonne	St. Tammany Parish	LATB03-012-10	LA - Remote	29.0672	-90.8332		Include	NA - Not Active Response	NA	NA	NA	NA
SE-2014-1155598	2014-02-20	2/2014	Post-RADC	Florida	Okaloosa	St. Tammany Parish	FLOK2-027	FL - Okaloosa	30.3838	-86.4734		Exclude	NA - Not Active Response	NA	NA	NA	NA
SE-2014-1155597	2014-02-20	2/2014	Post-RADC	Florida	Escambia	St. Tammany Parish	FLES1-031	FL - Escambia	30.3243	-87.298		Exclude	NA - Not Active Response	NA	NA	NA	NA
SE-2014-1156769	2014-02-20	2/2014	Post-RADC	Louisiana	St. Bernard	St. Tammany Parish	LASB06-004-10	LA - Remote	29.9591	-89.1968		Include	NA - Not Active Response	NA	NA	NA	NA
SE-2014-1155609	2014-02-20	2/2014	Post-RADC	Mississippi	Harrison	St. Tammany Parish	MSHR3-027	MS Mainland	30.3743	-89.0592		Exclude	NA - Not Active Response	NA	NA	NA	NA
SE-2014-1155607	2014-02-20	2/2014	Post-RADC	Mississippi	Harrison	St. Tammany Parish	MSHR3-040	MS Mainland	30.3901	-88.9761		Exclude	NA - Not Active Response	NA	NA	NA	NA
SE-2014-1155654	2014-02-21	2/2014	Post-RADC	Alabama	Baldwin	St. Tammany Parish	ALBA2-045	Baldwin (BStoOB)	30.2698	-87.5785		Include	NA - Not Active Response	NA	NA	NA	NA
SE-2014-1155641	2014-02-21	2/2014	Post-RADC	Mississippi	Hancock	St. Tammany Parish	MSHA1-044	MS Mainland	30.2606	-89.4048		Exclude	NA - Not Active Response	NA	NA	NA	NA
SE-2014-1155652	2014-02-21	2/2014	Post-RADC	Mississippi	Harrison	St. Tammany Parish	MSHR3-032	MS Mainland	30.3811	-89.0283		Exclude	NA - Not Active Response	NA	NA	NA	NA
SE-2014-1168736	2014-02-22	2/2014	Post-RADC	Louisiana	Jefferson	St. Tammany Parish	LAJF01-023-10	LA - Remote	29.3051	-89.9573		Include	NA - Not Active Response	NA	NA	NA	NA
SE-2014-1157033	2014-02-23	2/2014	Post-RADC	Louisiana	St. Bernard	St. Tammany Parish	LASB01-020-10	LA - Remote	29.8733	-88.8782		Include	NA - Not Active Response	NA	NA	NA	NA
SE-2014-1157046	2014-02-23	2/2014	Post-RADC	Louisiana	St. Bernard	St. Tammany Parish	LASB01-020-10	LA - Remote	29.8801	-88.8758		Include	NA - Not Active Response	NA	NA	NA	NA
SE-2014-1155655	2014-02-24	2/2014	Post-RADC	Alabama	Baldwin	St. Tammany Parish	ALBA1-047	Baldwin (BStoOB)	30.2545	-87.8136		Include	NA - Not Active Response	NA	NA	NA	NA
SE-2014-1158511	2014-02-24	2/2014	Active-Response	Louisiana	Jefferson	St. Tammany Parish	LAJF01-016-30	LA - Private	29.269	-89.9535		Include	Yes - Comments indicate observation is response related		Unk	5	Yes
SE-2014-1156098	2014-02-25	2/2014	Post-RADC	Florida	Escambia	St. Tammany Parish	FLES1-055	FL - Escambia	30.317	-87.479		Exclude	NA - Not Active Response	NA	NA	NA	NA
SE-2014-1158514	2014-02-26	2/2014	Active-Response	Louisiana	Jefferson	St. Tammany Parish	LAJF01-005-10	LA - Public	29.2118	-90.0264		Include	Unk - Not enough info in comments		Unk	0	Unk - Response record not found
SE-2014-1155736	2014-02-28	2/2014	Post-RADC	Alabama	Baldwin	St. Tammany Parish	ALBA2-268	Baldwin(backbay)	30.2557	-87.784		Exclude	NA - Not Active Response	NA	NA	NA	NA
SE-2014-1156099	2014-03-02	3/2014	Post-RADC	Florida	Escambia	St. Tammany Parish	FLES1-045	FL - Escambia	30.3247	-87.3503		Exclude	NA - Not Active Response	NA	NA	NA	NA
SE-2014-1158498	2014-03-02	3/2014	Active-Response	Louisiana	Jefferson	St. Tammany Parish	LAJF01-009-10	LA - Public	29.2217	-90.0108		Include	Unk - Not enough info in comments		Unk	0	Unk - Response record not found
SE-2014-1155795	2014-03-02	3/2014	Post-RADC	Mississippi	Harrison	St. Tammany Parish	MSHR3-045	MS Mainland	30.3916	-88.9538		Exclude	NA - Not Active Response	NA	NA	NA	NA
SE-2014-1155737	2014-03-03	3/2014	Post-RADC	Alabama	Baldwin	St. Tammany Parish	ALBA2-315	Baldwin(backbay)	30.2937	-87.5812		Exclude	NA - Not Active Response	NA	NA	NA	NA
SE-2014-1155896	2014-03-07	3/2014	Post-RADC	Mississippi	Jackson	St. Tammany Parish	MSJK2-026	MS Barrier Island	30.2115	-88.4089		Include	NA - Not Active Response	NA	NA	NA	NA
SE-2014-1159147	2014-03-09	3/2014	Post-RADC	Louisiana	St. Bernard	St. Tammany Parish	LASB02-004-20	LA - Remote	29.9479	-88.8224		Include	NA - Not Active Response	NA	NA	NA	NA
SE-2014-1155909	2014-03-10	3/2014	Post-RADC	Alabama	Baldwin	St. Tammany Parish	ALBA1-005	Baldwin (BStoOB)	30.2268	-87.9967		Include	NA - Not Active Response	NA	NA	NA	NA
SE-2014-1158518	2014-03-10	3/2014	Active-Response	Louisiana	Lafourche	St. Tammany Parish	LALF02-014-10	LA - Private	29.1512	-90.1126		Include	No - Comments indicate not response related		Unk	0	No - See 'BP Present Comment'
SE-2014-1155958	2014-03-10	3/2014	Active-Response	Louisiana	Jefferson	St. Tammany Parish	LAJF01-009-10	LA - Public	29.2198	-90.0103		Include	No - Comments indicate not response related		Unk	0	No - See 'BP Present Comment'
SE-2014-1155910	2014-03-11	3/2014	Post-RADC	Alabama	Baldwin	St. Tammany Parish	ALBA1-008	Baldwin (BStoOB)	30.2286	-87.9808		Include	NA - Not Active Response	NA	NA	NA	NA
SE-2014-1157031	2014-03-11	3/2014	Active-Response	Louisiana	Jefferson	St. Tammany Parish	LAJF01-009-10	LA - Public	29.2233	-90.0079		Include	Unk - Not enough info in comments		Unk	0	Unk - Response record not found
SE-2014-1155957	2014-03-12	3/2014	Active-Response	Louisiana	Lafourche	St. Tammany Parish	LALF02-014-10	LA - Private	29.1471	-90.119		Include	Unk - Not enough info in comments		Unk	0	Unk - Response record not found
SE-2014-1155911	2014-03-17	3/2014	Post-RADC	Alabama	Mobile	St. Tammany Parish	ALMO1-048	Mobile	30.248	-88.2105		Include	NA - Not Active Response	NA	NA	NA	NA
SE-2014-1155943	2014-03-18	3/2014	Post-RADC	Alabama	Baldwin	St. Tammany Parish	ALBA1-119	Baldwin (BStoOB)	30.2324	-87.9805		Include	NA - Not Active Response	NA	NA	NA	NA
SE-2014-1156075	2014-03-18	3/2014	Post-RADC	Mississippi	Harrison	St. Tammany Parish	MSHR3-010	MS Mainland	30.3613	-89.101		Exclude	NA - Not Active Response	NA	NA	NA	NA
SE-2014-1156788	2014-03-19	3/2014	Post-RADC	Louisiana	Jefferson	St. Tammany Parish	LAJF01-024-10	LA - Remote	29.2864	-89.9175		Include	NA - Not Active Response	NA	NA	NA	NA
SE-2014-1156749	2014-03-19	3/2014	Active-Response	Louisiana	Jefferson	St. Tammany Parish	LAJF01-016-30	LA - Public	29.27	-89.9548		Include	Unk - Not enough info in comments		Unk	0	Unk - Response record not found
SE-2014-1156752	2014-03-19	3/2014	Active-Response	Louisiana	Jefferson	St. Tammany Parish	LAJF01-016-30	LA - Public	29.2698	-89.9555		Include	Unk - Not enough info in comments		Unk	0	Unk - Response record not found
SE-2014-1156076	2014-03-20	3/2014	Post-RADC	Mississippi	Harrison	St. Tammany Parish	MSHR1-033	MS Barrier Island	30.1878	-89.1412		Include	NA - Not Active Response	NA	NA	NA	NA
SE-2014-1156077	2014-03-20	3/2014	Post-RADC	Mississippi	Harrison	St. Tammany Parish	MSHR3-008	MS Mainland	30.355	-89.1215		Exclude	NA - Not Active Response	NA	NA	NA	NA
SE-2014-1159677	2014-03-21	3/2014	Active-Response	Louisiana	Jefferson	St. Tammany Parish	LAJF01-016-30	LA - Public	29.2684	-89.9525		Include	Unk - Not enough info in comments		Unk	0	Unk - Response record not found
SE-2014-1156056	2014-03-22	3/2014	Post-RADC	Alabama	Mobile	St. Tammany Parish	ALMO1-048	Mobile	30.2483	-88.2081		Include	NA - Not Active Response	NA	NA	NA	NA
SE-2014-1156057	2014-03-23	3/2014	Post-RADC	Alabama	Baldwin	St. Tammany Parish	ALBA1-063	Baldwin (BStoOB)	30.2391	-87.8921		Include	NA - Not Active Response	NA	NA	NA	NA
SE-2014-1156269	2014-03-24	3/2014	Post-RADC	Mississippi	Jackson	St. Tammany Parish	MSJK3-005	MS Mainland	30.3676	-88.7747		Exclude	NA - Not Active Response	NA	NA	NA	NA
SE-2014-1156079	2014-03-26	3/2014	Post-RADC	Alabama	Mobile	St. Tammany Parish	ALMO1-049	Mobile	30.2484	-88.2039		Include	NA - Not Active Response	NA	NA	NA	NA
SE-2014-1159688	2014-03-30	3/2014	Post-RADC	Louisiana	Terrebonne	St. Tammany Parish	LATB03-026-10	LA - Remote	29.2	-90.7834		Include	NA - Not Active Response	NA	NA	NA	NA
SE-2014-1156270	2014-03-30	3/2014	Post-RADC	Mississippi	Harrison	St. Tammany Parish	MSHR4-022	MS Mainland	30.3861	-88.8798		Exclude	NA - Not Active Response	NA	NA	NA	NA
SE-2014-1156199	2014-04-01	4/2014	Post-RADC	Florida	Okaloosa	St. Tammany Parish	FLOK2-006	FL - Okaloosa	30.4335	-86.5874		Exclude	NA - Not Active Response	NA	NA	NA	NA
SE-2014-1156200	2014-04-01	4/2014	Post-RADC	Florida	Walton	St. Tammany Parish	FLOK2-038	FL - Walton	30.456	-86.391		Exclude	NA - Not Active Response	NA	NA	NA	NA
SE-2014-1156774	2014-04-01	4/2014	Post-RADC	Mississippi	Harrison	St. Tammany Parish	MSHR5-013	MS Barrier Island	30.2126	-88.9764		Include	NA - Not Active Response	NA	NA	NA	NA
SE-2014-1156776	2014-04-01	4/2014	Post-RADC	Mississippi	Harrison	St. Tammany Parish	MSHR5-012	MS Barrier Island	30.2132	-88.9702		Include	NA - Not Active Response	NA	NA	NA	NA
SE-2014-1156789	2014-04-02	4/2014	Post-RADC	Mississippi	Harrison	St. Tammany Parish	MSHR3-023	MS Mainland	30.3637	-89.0857		Exclude	NA - Not Active Response	NA	NA	NA	NA
SE-2014-1156797	2014-04-02	4/2014	Post-RADC	Mississippi	Harrison	St. Tammany Parish	MSHR2-077	MS Mainland	30.3298	-89.1934		Exclude	NA - Not Active Response	NA	NA	NA	NA
SE-2014-1156798	2014-04-03	4/2014	Post-RADC	Mississippi	Hancock	St. Tammany Parish	MSHR2-007	MS Mainland	30.2869	-89.3626		Exclude	NA - Not Active Response	NA	NA	NA	NA
SE-2014-1156800	2014-04-04	4/2014	Post-RADC	Mississippi	Harrison	St. Tammany Parish	MSHR4-003	MS Mainland	30.3936	-88.9228		Exclude	NA - Not Active Response	NA	NA	NA	NA
SE-2014-1156799	2014-04-05	4/2014	Post-RADC	Mississippi	Harrison	St. Tammany Parish	MSHR3-008	MS Mainland	30.3554	-89.12		Exclude	NA - Not Active Response	NA	NA	NA	NA
SE-2014-1158500	2014-04-08	4/2014	Post-RADC	Louisiana	Lafourche	St. Tammany Parish	LALF02-006-20	LA - Private	29.115	-90.1993		Include	NA - Not Active Response	NA	NA	NA	NA
SE-2014-1156831	2014-04-09	4/2014	Post-RADC	Mississippi	Harrison	St. Tammany Parish	MSHR2-075	MS Mainland	30.3267	-89.2065		Exclude	NA - Not Active Response	NA	NA	NA	NA
SE-2014-1156452	2014-04-10	4/2014	Post-RADC	Florida	Okaloosa	St. Tammany Parish	FLOK2-005	FL - Okaloosa	30.4025	-86.5948		Exclude	NA - Not Active Response	NA	NA	NA	NA
SE-2014-1156832	2014-04-10	4/2014	Post-RADC	Mississippi	Harrison	St. Tammany Parish	MSHR1-099	MS Barrier Island	30.2623	-89.1466		Include	NA - Not Active Response	NA	NA	NA	NA
SE-2014-1156844	2014-04-13	4/2014	Post-RADC	Mississippi	Hancock	St. Tammany Parish	MSHR2-001	MS Mainland	30.2716	-89.3782		Exclude	NA - Not Active Response	NA	NA	NA	NA
SE-2014-1156845	2014-04-13	4/2014	Post-RADC	Mississippi	Harrison	St. Tammany Parish	MSHR3-006	MS Mainland	30.351	-89.1328		Exclude	NA - Not Active Response	NA	NA	NA	NA
SE-2014-1156846	2014-04-15	4/2014	Post-RADC	Mississippi	Jackson	St. Tammany Parish	MSHR4-053	MS Mainland	30.3973	-88.8148		Exclude	NA - Not Active Response	NA	NA	NA	NA
SE-2014-1156936	2014-04-18	4/2014	Post-RADC	Mississippi	Jackson	St. Tammany Parish	MSJK3-022	MS Mainland	30.3591	-88.6751		Exclude	NA - Not Active Response	NA	NA	NA	NA
SE-2014-1156733	2014-04-20	4/2014	Post-RADC	Alabama	Baldwin	St. Tammany Parish	ALBA1-136a	Baldwin (BStoOB)	30.2302	-88.0243		Include	NA - Not Active Response	NA	NA	NA	NA
SE-2014-1156735	2014-04-20	4/2014	Post-RADC	Alabama	Mobile	St. Tammany Parish	ALMO3-092	Mobile	30.3145	-88.1377		Include	NA - Not Active Response	NA	NA	NA	NA
SE-2014-1157134	2014-04-20	4/2014	Post-RADC	Mississippi	Hancock	St. Tammany Parish	MSHR2-020	MS Mainland	30.3219	-89.3167		Exclude	NA - Not Active Response	NA	NA	NA	NA
SE-2014-1156737	2014-04-21	4/2014	Post-RADC	Alabama	Mobile	St. Tammany Parish	ALMO1-016	Mobile	30.2361	-88.2618		Include	NA - Not Active Response	NA	NA	NA	NA
SE-2014-1156742	2014-04-22	4/2014	Post-RADC	Louisiana	Jefferson	St. Tammany Parish	LAJF01-004-20	LA - Private	29.2072	-90.0501		Include	NA - Not Active Response	NA	NA	NA	NA
SE-2014-1156744	2014-04-22	4/2014	Post-RADC	Louisiana	Jefferson	St. Tammany Parish	LAJF01-010-10	LA - Public	29.237	-89.9828		Include	NA - Not Active Response	NA	NA	NA	NA
SE-2014-1158542	2014-04-24	4/2014	Post-RADC	Louisiana	Terrebonne	St. Tammany Parish	LALF01-080-10	LA - Remote	29.3873	-90.4398		Include	NA - Not Active Response	NA	NA	NA	NA
SE-2014-1156741	2014-04-25	4/2014	Post-RADC	Louisiana	Jefferson	St. Tammany Parish	LAJF01-004-30	LA - Private	29.2158	-90.049		Include	NA - Not Active Response	NA	NA	NA	NA
SE-2014-1156773	2014-04-25	4/2014	Post-RADC	Louisiana	Jefferson	St. Tammany Parish	LAJF01-010-20	LA - Public	29.239	-89.9731		Include	NA - Not Active Response	NA	NA	NA	NA
SE-2014-1156929	2014-04-27	4/2014	Post-RADC	Alabama	Mobile	St. Tammany Parish	ALMO1-166	Mobile	30.2424	-88.1225		Include	NA - Not Active Response	NA	NA	NA	NA
SE-2014-1156933	2014-04-27	4/2014	Post-RADC	Alabama	Baldwin	St. Tammany Parish	ALBA1-112	Baldwin (BStoOB)	30.2374	-87.9638		Include	NA - Not Active Response	NA	NA	NA	NA
SE-2014-1157136	2014-04-29	4/2014	Post-RADC	Mississippi	Harrison	St. Tammany Parish	MSHR2-076	MS Mainland	30.3281	-89.2015		Exclude	NA - Not Active Response	NA	NA	NA	NA
SE-2014-1156930	2014-05-02	5/2014	Post-RADC	Alabama	Baldwin	St. Tammany Parish	ALBA1-136	Baldwin (BStoOB)	30.226	-88.0275		Include	NA - Not Active Response	NA	NA	NA	NA
SE-2014-1157058	2014-05-02	5/2014	Post-RADC	Florida	Escambia	St. Tammany Parish	FLES1-051	FL - Escambia	30.3132	-87.4494		Exclude	NA - Not Active Response	NA	NA	NA	NA
SE-2014-1157059	2014-05-02	5/2014	Post-RADC	Florida	Escambia	St. Tammany Parish	FLES3-028	FL - Escambia	30.4011	-86.8571		Exclude	NA - Not Active Response	NA	NA	NA	NA
SE-2014-1156932	2014-05-05	5/2014	Post-RADC	Alabama	Baldwin	St. Tammany Parish	ALBA1-128	Baldwin (BStoOB)	30.233	-87.9937		Include	NA - Not Active Response	NA	NA	NA	NA
SE-2014-1157060	2014-05-06	5/2014	Post-RADC	Florida	Escambia	St. Tammany Parish	FLES2-184	FL - Escambia	30.4015	-87.1053		Exclude	NA - Not Active Response	NA	NA	NA	NA
SE-2014-1159691	2014-05-06	5/2014	Post-RADC	Louisiana	Jefferson	St. Tammany Parish	LAJF01-005-10	LA - Public	29.2181	-90.0167		Include	NA - Not Active Response	NA	NA	NA	NA
SE-2014-1158501	2014-05-07	5/2014	Post-RADC	Louisiana	Jefferson	St. Tammany Parish	LAJF01-004-30	LA - Private	29.2152	-90.0479		Include	NA - Not Active Response	NA	NA	NA	NA
SE-2014-1159127	2014-05-07	5/2014	Post-RADC	Louisiana	Jefferson	St. Tammany Parish	LAJF01-009-10	LA - Public	29.2273	-90.0003		Include	NA - Not Active Response	NA	NA	NA	NA
SE-2014-1156934	2014-05-08	5/2014	Post-RADC	Alabama	Mobile	St. Tammany Parish	ALMO3-093	Mobile	30.3217	-88.1365		Include	NA - Not Active Response	NA	NA	NA	NA
SE-2014-1158509	2014-05-09	5/2014	Post-RADC	Louisiana	Jefferson	St. Tammany Parish	LAJF01-002-10	LA - Private	29.1866	-90.055		Include	NA - Not Active Response	NA	NA	NA	NA
SE-2014-1156937	2014-05-09	5/2014	Post-RADC	Mississippi	Harrison	St. Tammany Parish	MSHR3-035	MS Mainland	30.3856	-89.0095		Exclude	NA - Not Active Response	NA	NA	NA	NA
SE-2014-1157189	2014-05-18	5/2014	Post-RADC	Alabama	Baldwin	St. Tammany Parish	ALBA2-315	Baldwin(backbay)	30.2941	-87.5832		Exclude	NA - Not Active Response	NA	NA	NA	NA
SE-2014-1158781	2014-05-18	5/2014	Post-RADC	Louisiana	Jefferson	St. Tammany Parish	LAJF01-002-10	LA - Private	29.1867	-90.0546		Include	NA - Not Active Response	NA	NA	NA	NA
SE-2014-1159690	2014-05-20	5/2014	Post-RADC	Louisiana	Orleans	St. Tammany Parish	LAOR01-012-10	LA - Remote	30.0801	-89.7586		Include	NA - Not Active Response	NA	NA	NA	NA
SE-2014-1157466	2014-05-20	5/2014	Post-RADC	Mississippi	Harrison	St. Tammany Parish	MSHR4-009	MS Mainland	30.3922	-88.8828		Exclude	NA - Not Active Response	NA	NA	NA	NA
SE-2014-1157471	2014-05-21	5/2014	Post-RADC	Mississippi	Hancock	St. Tammany Parish	MSHR2-013	MS Mainland	30.302	-89.3307		Exclude	NA - Not Active Response	NA	NA	NA	NA
SE-2014-1157474	2014-05-21	5/2014	Post-RADC	Mississippi	Jackson	St. Tammany Parish	MSHR4-044	MS Mainland	30.4092	-88.8391		Exclude	NA - Not Active Response	NA	NA	NA	NA
SE-2014-1157880	2014-05-21	5/2014	Post-RADC	Mississippi	Harrison	St. Tammany Parish	MSHR3-037	MS Mainland	30.3877	-88.996		Exclude	NA - Not Active Response	NA	NA	NA	NA
SE-2014-1157882	2014-05-22	5/2014	Post-RADC	Mississippi	Harrison	St. Tammany Parish	MSHR4-006	MS Mainland	30.3937	-88.8968		Exclude	NA - Not Active Response	NA	NA	NA	NA
SE-2014-1157190	2014-05-23	5/2014	Post-RADC	Alabama	Baldwin	St. Tammany Parish	ALBA2-311	Baldwin(backbay)	30.3101	-87.5215		Exclude	NA - Not Active Response	NA	NA	NA	NA
SE-2014-1157191	2014-05-25	5/2014	Post-RADC	Alabama	Baldwin	St. Tammany Parish	ALBA3-022	Baldwin(backbay)	30.6067	-87.9125		Exclude	NA - Not Active Response	NA	NA	NA	NA
SE-2014-1157881	2014-05-25	5/2014	Post-RADC	Mississippi	Harrison	St. Tammany Parish	MSHR3-005	MS Mainland	30.3501	-89.1349		Exclude	NA - Not Active Response	NA	NA	NA	NA
SE-2014-1157192	2014-05-26	5/2014	Post-RADC	Alabama	Baldwin	St. Tammany Parish	ALBA2-005	Baldwin (BStoOB)	30.2361	-87.7682		Include	NA - Not Active Response	NA	NA	NA	NA
SE-2014-1158629	2014-05-26	5/2014	Post-RADC	Louisiana	Jefferson	St. Tammany Parish	LAJF01-011-10	LA - Public	29.2476	-89.9625		Include	NA - Not Active Response	NA	NA	NA	NA
SE-2014-1159125	2014-05-27	5/2014	Post-RADC	Louisiana	Jefferson	St. Tammany Parish	LAJF01-011-10	LA - Public	29.2457	-89.9675		Include	NA - Not Active Response	NA	NA	NA	NA
SE-2014-1157902	2014-05-30	5/2014	Post-RADC	Mississippi	Jackson	St. Tammany Parish	MSHR4-045	MS Mainland	30.4069	-88.8327		Exclude	NA - Not Active Response	NA	NA	NA	NA
SE-2014-1158519	2014-06-01	6/2014	Post-RADC	Louisiana	Plaquemines	St. Tammany Parish	LAPL01-004-10	LA - Remote	29.2963	-89.6897		Include	NA - Not Active Response	NA	NA	NA	NA
SE-2014-1159148	2014-06-01	6/2014	Post-RADC	Louisiana	Plaquemines	St. Tammany Parish	LAPL01-003-10	LA - Remote	29.3101	-89.7627		Include	NA - Not Active Response	NA	NA	NA	NA
SE-2014-1157196	2014-06-02	6/2014	Post-RADC	Florida	Escambia	St. Tammany Parish	FLES2-160	FL - Escambia	30.4017	-87.2547		Exclude	NA - Not Active Response	NA	NA	NA	NA
SE-2014-1158520	2014-06-02	6/2014	Post-RADC	Louisiana	Jefferson	St. Tammany Parish	LAJF01-004-30	LA - Private	29.2112	-90.0439		Include	NA - Not Active Response	NA	NA	NA	NA
SE-2014-1159128	2014-06-03	6/2014	Post-RADC	Louisiana	Plaquemines	St. Tammany Parish	LAPL01-002-10	LA - Remote	29.3084	-89.8709		Include	NA - Not Active Response	NA	NA	NA	NA
SE-2014-1158263	2014-06-06	6/2014	Post-RADC	Mississippi	Harrison	St. Tammany Parish	MSHR4-072	MS Mainland	30.4073	-89.0284		Exclude	NA - Not Active Response	NA	NA	NA	NA
SE-2014-1158270	2014-06-07	6/2014	Post-RADC	Mississippi	Jackson	St. Tammany Parish	MSHR4-056	MS Mainland	30.4195	-88.7927		Exclude	NA - Not Active Response	NA	NA	NA	NA
SE-2014-1158632	2014-06-15	6/2014	No Response	Louisiana	St Tammany	St. Tammany Parish	LAST01-001-10	LA - NonResponse	30.1996	-89.7663		Exclude	NA - Not Active Response	NA	NA	NA	NA
SE-2014-1157700	2014-06-16	6/2014	Post-RADC	Florida	Okaloosa	St. Tammany Parish	FLOK1-044	FL - Okaloosa	30.4313	-86.6261		Exclude	NA - Not Active Response	NA	NA	NA	NA
SE-2014-1157900	2014-06-18	6/2014	Post-RADC	Mississippi	Jackson	St. Tammany Parish	MSHR4-057	MS Mainland	30.3867	-88.7891		Exclude	NA - Not Active Response	NA	NA	NA	NA
SE-2014-1157873	2014-06-19	6/2014	Post-RADC	Alabama	Baldwin	St. Tammany Parish	ALBA3-050	Baldwin(backbay)	30.3911	-87.8795		Exclude	NA - Not Active Response	NA	NA	NA	NA
SE-2014-1157823	2014-06-19	6/2014	Post-RADC	Florida	Escambia	St. Tammany Parish	FLES2-159	FL - Escambia	30.367	-87.2966		Exclude	NA - Not Active Response	NA	NA	NA	NA
SE-2014-1157901	2014-06-20	6/2014	Post-RADC	Mississippi	Jackson	St. Tammany Parish	MSJK3-018	MS Mainland	30.3455	-88.6971		Exclude	NA - Not Active Response	NA	NA	NA	NA
SE-2014-1158262	2014-06-21	6/2014	Post-RADC	Mississippi	Harrison	St. Tammany Parish	MSHR4-017	MS Mainland	30.4035	-88.8525		Exclude	NA - Not Active Response	NA	NA	NA	NA
SE-2014-1158301	2014-06-26	6/2014	Post-RADC	Florida	Escambia	St. Tammany Parish	FLES1-022	FL - Escambia	30.3079	-87.3757		Exclude	NA - Not Active Response	NA	NA	NA	NA
SE-2014-1158305	2014-06-27	6/2014	Post-RADC	Mississippi	Harrison	St. Tammany Parish	MSHR4-028	MS Mainland	30.3638	-88.8245		Exclude	NA - Not Active Response	NA	NA	NA	NA
SE-2014-1158394	2014-07-20	7/2014	Post-RADC	Alabama	Baldwin	St. Tammany Parish	ALBA1-133	Baldwin (BStoOB)	30.2321	-88.0144		Include	NA - Not Active Response	NA	NA	NA	NA
SE-2014-1158902	2014-07-22	7/2014	Post-RADC	Louisiana	Terrebonne	St. Tammany Parish	LATB03-007-20	LA - Remote	29.0467	-90.7576		Include	NA - Not Active Response	NA	NA	NA	NA
SE-2014-1159160	2014-08-28	8/2014	Post-RADC	Alabama	Baldwin	St. Tammany Parish	ALBA3-033	Baldwin(backbay)	30.4982	-87.9259		Exclude	NA - Not Active Response	NA	NA	NA	NA
SE-2014-1159508	2014-09-06	9/2014	Post-RADC	Alabama	Baldwin	St. Tammany Parish	ALBA1-034	Baldwin (BStoOB)	30.2281	-87.8464		Include	NA - Not Active Response	NA	NA	NA	NA
SE-2014-1169547	2014-09-30	9/2014	Post-RADC	Louisiana	Lafourche	St. Tammany Parish	LALF02-006-10	LA - Private	29.097	-90.2001		Include	NA - Not Active Response	NA	NA	NA	NA
SE-2014-1160131	2014-10-01	10/2014	Post-RADC	Louisiana	St. Bernard	St. Tammany Parish	LASB08-012-10	LA - Remote	30.093	-89.39		Include	NA - Not Active Response	NA	NA	NA	NA
SE-2014-1168738	2014-10-06	10/2014	Post-RADC	Louisiana	St. Bernard	St. Tammany Parish	LASB03-015-10	LA - Remote	29.689	-89.4914		Include	NA - Not Active Response	NA	NA	NA	NA
SE-2014-1168814	2014-10-15	10/2014	Post-RADC	Florida	Walton	St. Tammany Parish	FLWA1-020	FL - Walton	30.3636	-86.3003		Exclude	NA - Not Active Response	NA	NA	NA	NA
SE-2014-1169408	2014-10-18	10/2014	Post-RADC	Mississippi	Jackson	St. Tammany Parish	MSHR4-025	MS Mainland	30.3693	-88.8414		Exclude	NA - Not Active Response	NA	NA	NA	NA
SE-2014-1171739	2014-10-24	10/2014	Post-RADC	Louisiana	Orleans	St. Tammany Parish	LAOR01-009-10	LA - Remote	30.152	-89.6697		Include	NA - Not Active Response	NA	NA	NA	NA
SE-2014-1169407	2014-10-28	10/2014	Post-RADC	Louisiana	Lafourche	St. Tammany Parish	LALF02-018-20	LA - Public	29.1732	-90.1395		Include	NA - Not Active Response	NA	NA	NA	NA
SE-2014-1168860	2014-11-04	11/2014	Post-RADC	Florida	Escambia	St. Tammany Parish	FLES3-001	FL - Escambia	30.3478	-87.0514		Exclude	NA - Not Active Response	NA	NA	NA	NA
SE-2014-1169624	2014-11-07	11/2014	Post-RADC	Mississippi	Jackson	St. Tammany Parish	MSJK4-027	MS Mainland	30.3438	-88.5596		Exclude	NA - Not Active Response	NA	NA	NA	NA
SE-2014-1169585	2014-11-13	11/2014	Post-RADC	Florida	Walton	St. Tammany Parish	FLWA1-008	FL - Walton	30.387	-86.3547		Exclude	NA - Not Active Response	NA	NA	NA	NA
SE-2014-1169667	2014-11-24	11/2014	Post-RADC	Mississippi	Harrison	St. Tammany Parish	MSHR3-007	MS Mainland	30.3537	-89.1257		Exclude	NA - Not Active Response	NA	NA	NA	NA
SE-2014-1169877	2014-11-26	11/2014	Post-RADC	Mississippi	Jackson	St. Tammany Parish	MSHR4-053	MS Mainland	30.3946	-88.8105		Exclude	NA - Not Active Response	NA	NA	NA	NA
SE-2014-1169847	2014-11-28	11/2014	Post-RADC	Alabama	Baldwin	St. Tammany Parish	ALBA2-322	Baldwin(backbay)	30.3077	-87.5548		Exclude	NA - Not Active Response	NA	NA	NA	NA
SE-2014-1169845	2014-12-03	12/2014	Post-RADC	Alabama	Baldwin	St. Tammany Parish	ALBA1-136	Baldwin (BStoOB)	30.2281	-88.023		Include	NA - Not Active Response	NA	NA	NA	NA
SE-2014-1169846	2014-12-03	12/2014	Post-RADC	Alabama	Mobile	St. Tammany Parish	ALMO1-092	Mobile	30.2597	-88.1115		Include	NA - Not Active Response	NA	NA	NA	NA
SE-2014-1169928	2014-12-03	12/2014	Post-RADC	Florida	Okaloosa	St. Tammany Parish	FLOK2-006	FL - Okaloosa	30.4175	-86.5883		Exclude	NA - Not Active Response	NA	NA	NA	NA
SE-2014-1170334	2014-12-30	12/2014	Post-RADC	Florida	Okaloosa	St. Tammany Parish	FLOK2-037	FL - Okaloosa	30.4585	-86.4057		Exclude	NA - Not Active Response	NA	NA	NA	NA
SE-2015-1170227	2015-01-04	1/2015	Post-RADC	Mississippi	Jackson	St. Tammany Parish	MSJK4-047	MS Mainland	30.3147	-88.4937		Exclude	NA - Not Active Response	NA	NA	NA	NA
SE-2015-1171387	2015-01-17	1/2015	Post-RADC	Louisiana	Jefferson	St. Tammany Parish	LAJF01-005-10	LA - Public	29.2181	-90.0171		Include	NA - Not Active Response	NA	NA	NA	NA
SE-2015-1171738	2015-01-17	1/2015	Post-RADC	Louisiana	Plaquemines	St. Tammany Parish	LAPL02-004-10	LA - Remote	29.2397	-89.4599		Include	NA - Not Active Response	NA	NA	NA	NA
SE-2015-1170438	2015-01-21	1/2015	Post-RADC	Mississippi	Jackson	St. Tammany Parish	MSJK2-029	MS Barrier Island	30.2075	-88.4201		Include	NA - Not Active Response	NA	NA	NA	NA
SE-2015-1170554	2015-01-22	1/2015	Post-RADC	Florida	Walton	St. Tammany Parish	FLWA1-014	FL - Walton	30.4011	-86.3253		Exclude	NA - Not Active Response	NA	NA	NA	NA
SE-2015-1170555	2015-01-23	1/2015	Post-RADC	Florida	Escambia	St. Tammany Parish	FLES3-021	FL - Escambia	30.3736	-86.9023		Exclude	NA - Not Active Response	NA	NA	NA	NA
SE-2015-1170652	2015-01-25	1/2015	Post-RADC	Alabama	Baldwin	St. Tammany Parish	ALBA2-056	Baldwin (BStoOB)	30.2732	-87.5495		Include	NA - Not Active Response	NA	NA	NA	NA
SE-2015-1170653	2015-01-27	1/2015	Post-RADC	Alabama	Baldwin	St. Tammany Parish	ALBA2-266	Baldwin(backbay)	30.2592	-87.7739		Exclude	NA - Not Active Response	NA	NA	NA	NA
SE-2015-1170545	2015-01-29	1/2015	Post-RADC	Mississippi	Jackson	St. Tammany Parish	MSJK2-003	MS Barrier Island	30.2206	-88.5164		Include	NA - Not Active Response	NA	NA	NA	NA
SE-2015-1171386	2015-01-31	1/2015	Post-RADC	Louisiana	Plaquemines	St. Tammany Parish	LAPL07-006-20	LA - Remote	29.0322	-89.1292		Include	NA - Not Active Response	NA	NA	NA	NA
SE-2015-1171384	2015-02-10	2/2015	Post-RADC	Louisiana	Jefferson	St. Tammany Parish	LAJF01-009-10	LA - Public	29.2197	-90.0142		Include	NA - Not Active Response	NA	NA	NA	NA
SE-2015-1171071	2015-02-21	2/2015	Post-RADC	Alabama	Baldwin	St. Tammany Parish	ALBA2-235	Baldwin(backbay)	30.2937	-87.7394		Exclude	NA - Not Active Response	NA	NA	NA	NA
SE-2015-1171069	2015-02-21	2/2015	Post-RADC	Mississippi	Jackson	St. Tammany Parish	MSJK4-031	MS Mainland	30.3423	-88.5267		Exclude	NA - Not Active Response	NA	NA	NA	NA
SE-2015-1171385	2015-02-22	2/2015	Post-RADC	Louisiana	Jefferson	St. Tammany Parish	LAJF01-009-10	LA - Public	29.2219	-90.0107		Include	NA - Not Active Response	NA	NA	NA	NA
SE-2015-1171070	2015-02-22	2/2015	Post-RADC	Mississippi	Jackson	St. Tammany Parish	MSJK2-033	MS Barrier Island	30.2021	-88.4426		Include	NA - Not Active Response	NA	NA	NA	NA
SE-2015-1171740	2015-02-28	2/2015	Post-RADC	Louisiana	Jefferson	St. Tammany Parish	LALF02-028-10	LA - Remote	29.185	-90.1375		Include	NA - Not Active Response	NA	NA	NA	NA
SE-2015-1171742	2015-03-03	3/2015	Post-RADC	Louisiana	Jefferson	St. Tammany Parish	LAJF01-001-10	LA - Private	29.1738	-90.0776		Include	NA - Not Active Response	NA	NA	NA	NA
SE-2015-1171864	2015-03-05	3/2015	Post-RADC	Florida	Okaloosa	St. Tammany Parish	FLOK2-030	FL - Okaloosa	30.4065	-86.4584		Exclude	NA - Not Active Response	NA	NA	NA	NA
SE-2015-1171865	2015-03-07	3/2015	Post-RADC	Florida	Escambia	St. Tammany Parish	FLES1-048	FL - Escambia	30.3172	-87.3947		Exclude	NA - Not Active Response	NA	NA	NA	NA
SE-2015-1171866	2015-03-07	3/2015	Post-RADC	Florida	Walton	St. Tammany Parish	FLWA1-040	FL - Walton	30.461	-86.1515		Exclude	NA - Not Active Response	NA	NA	NA	NA
SE-2015-1171867	2015-03-09	3/2015	Post-RADC	Florida	Escambia	St. Tammany Parish	FLES2-075	FL - Escambia	30.3357	-87.1421		Exclude	NA - Not Active Response	NA	NA	NA	NA
SE-2015-1171261	2015-03-10	3/2015	Post-RADC	Alabama	Mobile	St. Tammany Parish	ALMO1-065	Mobile	30.2415	-88.1139		Include	NA - Not Active Response	NA	NA	NA	NA
SE-2015-1171477	2015-03-11	3/2015	Post-RADC	Alabama	Baldwin	St. Tammany Parish	ALBA2-034	Baldwin (BStoOB)	30.256	-87.6305		Include	NA - Not Active Response	NA	NA	NA	NA
SE-2015-1171868	2015-03-11	3/2015	Post-RADC	Florida	Okaloosa	St. Tammany Parish	FLOK2-011	FL - Okaloosa	30.4364	-86.5526		Exclude	NA - Not Active Response	NA	NA	NA	NA
SE-2015-1171869	2015-03-11	3/2015	Post-RADC	Florida	Okaloosa	St. Tammany Parish	FLOK2-006	FL - Okaloosa	30.4146	-86.588		Exclude	NA - Not Active Response	NA	NA	NA	NA
SE-2015-1171453	2015-03-14	3/2015	Post-RADC	Mississippi	Harrison	St. Tammany Parish	MSHR3-005	MS Mainland	30.3487	-89.1375		Exclude	NA - Not Active Response	NA	NA	NA	NA
SE-2015-1171456	2015-03-14	3/2015	Post-RADC	Mississippi	Harrison	St. Tammany Parish	MSHR5-013	MS Barrier Island	30.213	-88.9721		Include	NA - Not Active Response	NA	NA	NA	NA
SE-2015-1171478	2015-03-15	3/2015	Post-RADC	Alabama	Baldwin	St. Tammany Parish	ALBA2-022	Baldwin (BStoOB)	30.2471	-87.6854		Include	NA - Not Active Response	NA	NA	NA	NA
SE-2015-1171479	2015-03-15	3/2015	Post-RADC	Alabama	Baldwin	St. Tammany Parish	ALBA1-001	Baldwin (BStoOB)	30.2243	-88.0181		Include	NA - Not Active Response	NA	NA	NA	NA
SE-2015-1171870	2015-03-19	3/2015	Post-RADC	Florida	Escambia	St. Tammany Parish	FLES2-059	FL - Escambia	30.3406	-87.158		Exclude	NA - Not Active Response	NA	NA	NA	NA
SE-2015-1171745	2015-03-19	3/2015	Post-RADC	Louisiana	Jefferson	St. Tammany Parish	LAJF01-001-10	LA - Private	29.1751	-90.0755		Include	NA - Not Active Response	NA	NA	NA	NA
SE-2015-1171480	2015-03-20	3/2015	Post-RADC	Alabama	Mobile	St. Tammany Parish	ALMO1-068	Mobile	30.246	-88.0845		Include	NA - Not Active Response	NA	NA	NA	NA
SE-2015-1171744	2015-03-21	3/2015	Post-RADC	Louisiana	Jefferson	St. Tammany Parish	LAJF01-004-40	LA - Private	29.1898	-90.0477		Include	NA - Not Active Response	NA	NA	NA	NA
SE-2015-1172224	2015-03-21	3/2015	No Response	Louisiana	St Tammany	St. Tammany Parish	LAST01-002-10	LA - NonResponse	30.2138	-89.7979		Exclude	NA - Not Active Response	NA	NA	NA	NA
SE-2015-1171890	2015-03-26	3/2015	Post-RADC	Mississippi	Harrison	St. Tammany Parish	MSHR2-065	MS Mainland	30.3105	-89.2483		Exclude	NA - Not Active Response	NA	NA	NA	NA
SE-2015-1171708	2015-03-30	3/2015	Post-RADC	Alabama	Baldwin	St. Tammany Parish	ALBA3-052	Baldwin(backbay)	30.3806	-87.8583		Exclude	NA - Not Active Response	NA	NA	NA	NA
SE-2015-1171746	2015-03-30	3/2015	Post-RADC	Louisiana	Lafourche	St. Tammany Parish	LALF02-013-20	LA - Private	29.1333	-90.1419		Include	NA - Not Active Response	NA	NA	NA	NA
SE-2015-1171723	2015-04-01	4/2015	Post-RADC	Alabama	Baldwin	St. Tammany Parish	ALBA2-317	Baldwin(backbay)	30.3059	-87.6014		Exclude	NA - Not Active Response	NA	NA	NA	NA
SE-2015-1171892	2015-04-02	4/2015	Post-RADC	Mississippi	Harrison	St. Tammany Parish	MSHR3-047	MS Mainland	30.3919	-88.9458		Exclude	NA - Not Active Response	NA	NA	NA	NA
SE-2015-1172068	2015-04-03	4/2015	Post-RADC	Louisiana	Jefferson	St. Tammany Parish	LAJF01-027-10	LA - Remote	29.3204	-90.0614		Include	NA - Not Active Response	NA	NA	NA	NA
SE-2015-1171871	2015-04-10	4/2015	Post-RADC	Alabama	Mobile	St. Tammany Parish	ALMO1-059	Mobile	30.25	-88.1456		Include	NA - Not Active Response	NA	NA	NA	NA
SE-2015-1171879	2015-04-10	4/2015	Post-RADC	Mississippi	Hancock	St. Tammany Parish	MSHA1-048	MS Mainland	30.2636	-89.3933		Exclude	NA - Not Active Response	NA	NA	NA	NA
SE-2015-1171889	2015-04-10	4/2015	Post-RADC	Mississippi	Harrison	St. Tammany Parish	MSHR2-076	MS Mainland	30.3277	-89.2027		Exclude	NA - Not Active Response	NA	NA	NA	NA
SE-2015-1172067	2015-04-11	4/2015	Post-RADC	Louisiana	Lafourche	St. Tammany Parish	LALF01-077-30	LA - Remote	29.3851	-90.3485		Include	NA - Not Active Response	NA	NA	NA	NA
SE-2015-1172106	2015-04-16	4/2015	Post-RADC	Mississippi	Harrison	St. Tammany Parish	MSHR4-003	MS Mainland	30.3937	-88.919		Exclude	NA - Not Active Response	NA	NA	NA	NA
SE-2015-1172204	2015-04-23	4/2015	Post-RADC	Mississippi	Harrison	St. Tammany Parish	MSHR2-067	MS Mainland	30.3118	-89.2447		Exclude	NA - Not Active Response	NA	NA	NA	NA
